# Supplementary material for: Defined Single-Gene and Multi-Gene Deletion Mutant Collections in Salmonella enterica sv Typhimurium
Source: PLoS One. 2014 Jul 9;9(7):e99820. doi: 10.1371/journal.pone.0099820 (PMC4089911; doi:10.1371/journal.pone.0099820)
Supplement: Table S1 — List of mutants present in our collections. (XLSX) [file pone.0099820.s001.xlsx]

## Sheet: Query1
Table S1. List of mutants present in our collections.
Running No	Target gene	gene type	gene symbol	alternate gene symbol	Strand	gene start (top strand)	gene end (top strand)	gene in LT2	Primer 1	Primer 2	Deleted region in 14028 start	Deleted region in 14028 end	Mutant status KanR (* indicates present in more than one location)	plate	well	T7 promoter activity	comments	Mutant status CmR (* indicates present in more than one location)	plate	well	T7 promoter activity	comments	description	more than one mutant made?
1	STM14_0001	CDS	thrL		-	190	255	STM0001	ATAAAAATGACAGAGTACACAACATCCATGAACCGCATCAGCACCGTGCAGGCTGGAGCTGCTTC	GGCTTTTTTCTGTGTTTCCTGTACGCGTCAGCCCGCACCGTTACCCATATGAATATCCTCCTTAG	208	236	mapped	SGD_067/068_Kan	G11	yes		mapped	SGD_067/068_Cm	G11	yes		thr operon leader peptide
2	STM14_0002	CDS	thrA		-	337	2799	STM0002	CACGAGGTAACAACCATGCGAGTGTTGAAGTTCGGCGGTACATCAGTGCAGGCTGGAGCTGCTTC	TACACTTTCACCATGTTAAACTCCTAACTTCCATGAGAGGGTCCGCATATGAATATCCTCCTTAG	367	2768	mapped	SGD_170/171_Kan	D07	yes		mapped	SGD_170/171_Cm	D07	yes		bifunctional aspartokinase I/homeserine dehydrogenase I
3	STM14_0003	CDS	thrB		-	2801	3730	STM0003	AGTTAGGAGTTTAACATGGTGAAAGTGTATGCCCCGGCTTCCAGCGTGCAGGCTGGAGCTGCTTC	ATAGAGTTTCATTGATTATCCCACTACTCGTGCGCCCGCCGTATCCATATGAATATCCTCCTTAG	2831	3699	mapped	SGD_168/169_Kan	E01	yes		mapped	SGD_168/169_Cm	E01	yes		homoserine kinase
5	STM14_0004	CDS	thrC		-	3734	5020	STM0004					deleted in an MGD			no		no			no		threonine synthase
6	STM14_0005	CDS	yaaA		+	5114	5887	STM0005	CTGCAAGGACTGAATATGCTGATTCTGATTTCACCTGCAAAAACGGTGCAGGCTGGAGCTGCTTC	CATCCGGCGATGCCGTTACTGCTCGTAGCGTTTAAAGACCAGCTCCATATGAATATCCTCCTTAG	5144	5856	mapped	SGD_053/054_Kan	H11	yes		mapped	SGD_053/054_Cm	H11	yes		hypothetical protein
7	STM14_0006	CDS	yaaJ		+	5966	7396	STM0006	ACAAGAGGGACGTTAATGCCTGAGTTTTTCAGTTTTATTAACGAAGTGCAGGCTGGAGCTGCTTC	GTTGCGATTGTCGGCTTAATCGCGCGATGCCGCCTCCCAGGTATCCATATGAATATCCTCCTTAG	5996	7365	mapped	SGD_045/046_Kan	F07	yes		no			no		putative alanine/glycine transport protein
8	STM14_0007	CDS	talB		-	7665	8618	STM0007	GCGGTTGCGCTGTGAGTGCGTCGTGTTATCATCAGGGTAGACCGGGTGCAGGCTGGAGCTGCTTC	GCCACGCGTTAATGATTACAGCAGATCGCCGATCATTTTTTCCAGCATATGAATATCCTCCTTAG	7626	8587	mapped	SGD_168/169_Kan	D12	yes		mapped	SGD_168/169_Cm	D12	yes		transaldolase B
9	STM14_0008	CDS	mogA		-	8729	9319	STM0008	TTAAACGGAATAATCATGGATACCTTACGTATTGGCTTAGTTTCTGTGCAGGCTGGAGCTGCTTC	ATCAGTATTTTCCGGTCAGTCCGACATATTCTCACGTCTGGCGCTCATATGAATATCCTCCTTAG	8759	9288	mapped	SGD_168/169_Kan	D11	yes		mapped	SGD_168/169_Cm	D11	yes		molybdenum cofactor biosynthesis protein
10	STM14_0009	CDS	yaaH		+	9376	9942	STM0009	TGATTTTGAGGAATTATGGGCAACACTAAGTTGGCTAATCCGGCAGTGCAGGCTGGAGCTGCTTC	AGGAATAAAAGAGATTTAGTGCGCCTCGCCGATTGGCAGAATAGTCATATGAATATCCTCCTTAG	9406	9911	mapped	SGD_053/054_Kan	H12	yes		mapped	SGD_053/054_Cm	H12	yes		hypothetical protein
11	STM14_0010	CDS	htgA		+	10092	10805	STM0010	AAAGCCAGACTGAAAATGAACGTCACCTATTTACACGACGAGGATGTGCAGGCTGGAGCTGCTTC	CCCCAGTGAGGGCATTCACGCCTGAACGGCTGCCATCATTCGTCGCATATGAATATCCTCCTTAG	10122	10774	mapped	SGD_031/032_Kan	E04	yes		mapped	SGD_031/032_Cm	E04	yes		hypothetical protein
12	STM14_0011	CDS	yaaI		+	10841	11245	STM0011	TCAAAGAGAAATTCCATGCGATCTGTGTTAACGATTTCCGTCGGCGTGCAGGCTGGAGCTGCTTC	TAGAAATAACAGCGATTAATCGTCGCCAATGACTTTAAGTCTCGCCATATGAATATCCTCCTTAG	10871	11214	mapped	SGD_055/056_Kan	A01	yes		mapped	SGD_055/056_Cm	A01	yes		hypothetical protein
13	STM14_0012	CDS			-	11257	11424						nd					nd					hypothetical protein
14	STM14_0013	CDS	dnaK		-	11593	13509	STM0012					nd					nd					molecular chaperone DnaK
15	STM14_0014	CDS	dnaJ		-	13595	14734	STM0013	GGCAGATAAAAAGAGATGGCGAAAAGAGATTACTACGAGATTTTAGTGCAGGCTGGAGCTGCTTC	TACAACGGGAAAAGATTAGCGAGTCAAATCGTCAAAGAATTTTTTCATATGAATATCCTCCTTAG	13625	14703	mapped	SGD_BLUES	C04	yes		no			no		chaperone protein DnaJ
16	STM14_0015	CDS			-	14845	14958						nd					nd					hypothetical protein
17	STM14_0016	CDS			-	15014	15961	STM0014	CAGACAGCGAATGGGATCGAAAGGTGCCAACAAGAGCTTTGTGCAGGCTGGAGCTGCTTC	ATGAGGTGTATTAGCGACGGAAGGAGGAAAGTGTTTGTAACATATGAATATCCTCCTTAG	15044	15930	mapped	SGD_005/006_Kan	B02	yes		mapped	SGD_005/006_Cm	B02	no		putative transcriptional regulator
18	STM14_0017	CDS			-	16088	16432	STM0015	TTTCGGAGTGTTAAAATGTCTATTCCCAACCATGTGTCGACAACGGTGCAGGCTGGAGCTGCTTC	TACTGCAAATGATAATTAATCTGAATTATTACCTTCGATAATTTTCATATGAATATCCTCCTTAG	16118	16401	mapped	SGD_017/018_Kan	A01	yes	double resistant, possible contamination from 017/018 B01	mapped	SGD_017/018_Cm	A01	yes		putative bacteriophage protein
21	STM14_0018	CDS			+	16493	17026	STM0016	CGAAGGAAAGGGAAGATGAATCCAATTATAGATGGAATTATTGCGGTGCAGGCTGGAGCTGCTTC	TTTTTTCAGCCTGGTCTAGGTCACTCTATTCTTGATCCAGCCATACATATGAATATCCTCCTTAG	16523	16995	mapped	SGD_027/028_Kan	C05	yes		mapped	SGD_027/028_Cm	C05	yes		hypothetical protein
22	STM14_0019	CDS		marT homolog	+	17043	17486	STM0017	GGAAGACGTTATGAAAACTTATATCATTAATAGCAATTGCGTGCAGGCTGGAGCTGCTTC	TTTCCTTCGCTTAGTGAATATGCAGATACATGAGAGAACCCATATGAATATCCTCCTTAG	17073	17455	mapped	SGD_005/006_Kan	C02	yes		mapped	SGD_005/006_Cm	C02	yes		hypothetical protein
23	STM14_0020	CDS			+	17613	17741						deleted in an MGD					deleted in an MGD					hypothetical protein
24	STM14_0021	CDS			-	17665	17787						deleted in an MGD					deleted in an MGD					hypothetical protein
25	STM14_0022	CDS			-	17867	19966	STM0018	AAAGGAAATTTGAAAATGGCTACAAGCAAACTGATTCAAGGCGATGTGCAGGCTGGAGCTGCTTC	GCTTAATACCGTGTATTAGTAAGCGCCAAGATCGGTCCATGCACCCATATGAATATCCTCCTTAG	17897	19935	mapped	SGD_009/010_Kan	A01	yes		mapped	SGD_009/010_Cm	A01	yes		putative exochitinase
26	STM14_0023	CDS			-	20058	23054	STM0019	GAGGAAGAGTAGACCATGACCATTTCCATTCACGCCAGCGCATTTGTGCAGGCTGGAGCTGCTTC	AAATAAGCAGTGATATTATCTGAAATAGCGAGGGGCAGCATAATACATATGAATATCCTCCTTAG	20088	23023	mapped	SGD_053/054_Kan	G11	yes		mapped	SGD_053/054_Cm	G11	yes		putative hydroxymethyltransferase
27	STM14_0024	CDS			-	23091	23240						deleted in an MGD					deleted in an MGD					hypothetical protein
28	STM14_0025	CDS			-	23335	24039	STM0020	ACAACCGTTAATGAAAAAAATGATGAACGACGCTTTTGCTGTGCAGGCTGGAGCTGCTTC	GGATAGTGCATTAATACGCCACTGGCAGTTTTCCGAGCGCCATATGAATATCCTCCTTAG	23365	24008	mapped	SGD_005/006_Kan	D02	yes		mapped	SGD_005/006_Cm	D02	yes		putative cytoplasmic protein
29	STM14_0026	CDS			+	24094	24198						deleted in an MGD					deleted in an MGD					hypothetical protein
30	STM14_0027	CDS			-	24316	24426						deleted in an MGD					deleted in an MGD					hypothetical protein
31	STM14_0028	CDS	bcfA		-	24469	25011	STM0021	AGGAGCTTGAATGAAAAAGCCTGTACTAGCATTAATGGTCGTGCAGGCTGGAGCTGCTTC	CGATAAGGAATCAGGAATAAACCATGCTAAATGTCGCCGTCATATGAATATCCTCCTTAG	24499	24980	mapped	SGD_003/004_Kan	F01	yes		no	SGD_003/004_Cm	F01	yes		fimbrial subunit
32	STM14_0029	CDS	bcfB		-	24971	25798	STM0022	TATTACGCAGATGAAAAAAAACGTACCGATTTTCCTTCGAGTGCAGGCTGGAGCTGCTTC	ACGCATAACATCATGAAGCTGGACAAACGCGTGCTGGCGTCATATGAATATCCTCCTTAG	25142	25767	mapped	SGD_005/006_Kan	E02	yes		mapped	SGD_005/006_Cm	E02	yes		fimbrial chaparone
33	STM14_0030	CDS	bcfC		-	25803	28424	STM0023	TCATGATGTTATGCGTAATCAGCTTTTCATGACGCGATATGTGCAGGCTGGAGCTGCTTC	GTATTTTCATTTAATGACACTCCGCATGTTGTCGACTCAGCATATGAATATCCTCCTTAG	25833	28393	mapped	SGD_005/006_Kan	F02	yes		mapped	SGD_005/006_Cm	F02	yes		fimbrial usher
34	STM14_0031	CDS	bcfD		-	28425	29432	STM0024	GTGTCATTAAATGAAAATACCTCTTTTATTTGCTCTGCTGGTGCAGGCTGGAGCTGCTTC	ATCTGTTCATTTAGTCAAAGTCCACTCGCAGGCTGGCCAGCATATGAATATCCTCCTTAG	28455	29401	mapped	SGD_005/006_Kan	G02	yes		mapped	SGD_005/006_Cm	G02	yes		fimbrial subunit
35	STM14_0032	CDS	bcfE		-	29433	29978	STM0025	CTTTGACTAAATGAACAGATCACACTGCGCTCTTTTTGCCGTGCAGGCTGGAGCTGCTTC	CGATGGCTCCTCATTCATACTGCATATCGAAATACATGACCATATGAATATCCTCCTTAG	29463	29947	mapped	SGD_005/006_Kan	H02	yes		mapped	SGD_005/006_Cm	H02	yes		fimbrial subunit
36	STM14_0033	CDS	bcfF		-	29994	30512	STM0026	CATCGTAATTATGCGTAACGATATCCTGTACGGCATCGGGGTGCAGGCTGGAGCTGCTTC	TAAAAAGAACTTATTCATAGGCAAGAATGAAGGTTGCGGACATATGAATATCCTCCTTAG	30024	30481	mapped	SGD_005/006_Kan	A03	yes		mapped	SGD_005/006_Cm	A03	yes		fimbrial subunit
37	STM14_0034	CDS	bcfG		-	30478	31209	STM0027	GGGGACGCCAATGCCTCCGCAACCTTCATTCTTGCCTATGGTGCAGGCTGGAGCTGCTTC	GAAAAATAGGTTAATGAATACGCGTCAGATCCACGGTTTGCATATGAATATCCTCCTTAG	30508	31178	mapped	SGD_005/006_Kan	B03	yes		mapped	SGD_005/006_Cm	B03	yes		fimbrial chaparone
38	STM14_0035	CDS	bcfH		-	31274	32119	STM0028	GACTTTTATTATGTATTATCACGCGTTAAAACTTTCCCGAGTGCAGGCTGGAGCTGCTTC	TGAGCGAATATCACCCCTTCGCTTTCTGAATCGCCATTTGCATATGAATATCCTCCTTAG	31304	32088	mapped	SGD_005/006_Kan	C03	yes		mapped	SGD_005/006_Cm	C03	yes		putative thiol-disulfide isomerase
39	STM14_0036	CDS			-	32116	32445	STM0028.1n	TCAGAAAGCGAAGGGGTGATATTCGCTCAGAGGAGAACGCACAGGGTGCAGGCTGGAGCTGCTTC	GGTCTGCTACGCGGTTCAGTCATAGACAATGCGTAGCACTGTTAACATATGAATATCCTCCTTAG	32146	32414	mapped	SGD_168/169_Kan	D10	yes		mapped	SGD_168/169_Cm	D10	yes		hypothetical protein
40	STM14_0037	CDS		marT homolog	+	32545	32994	STM0029	AAACGGAGTGAATTCATGAGACAATATACTATTAATAACGAATTTGTGCAGGCTGGAGCTGCTTC	CTACAGACTTTATCTTCAGATAAACGGCGCTAAAAAGAAAAGCACCATATGAATATCCTCCTTAG	32575	32963	mapped	SGD_009/010_Kan	B01	yes		mapped	SGD_009/010_Cm	B01	yes		putative transcriptional regulator
41	STM14_0038	CDS			-	33364	34368	STM0030	GATAACCTATATGCGGCCAATAAAAAATGCTAAAAAAATTGTGCAGGCTGGAGCTGCTTC	TAATTTGATATTAAACCGACAAATCGCATAAGGATGTGCTCATATGAATATCCTCCTTAG	33394	34337	mapped	SGD_005/006_Kan	D03	yes		mapped	SGD_005/006_Cm	D03	yes		putative transcriptional regulator
42	STM14_0039	CDS			+	34376	34816	STM0031	CCATTAAATAACATCATGACTATTTATTTAATTAACAGCACGCACGTGCAGGCTGGAGCTGCTTC	CGGTTTAATATCAAATTATCGTATTAAATAAATAACCATTATGACCATATGAATATCCTCCTTAG	34406	34785	mapped	SGD_009/010_Kan	C01	yes		mapped	SGD_009/010_Cm	C01	yes		putative transcriptional regulator
43	STM14_0040	CDS			-	34828	34974						nd					nd					hypothetical protein
44	STM14_0041	CDS			-	35339	37057	STM0032	AATCAGGAGAAACGTATGAATAAGAAAAGTTCGTCAATGGTTAACGTGCAGGCTGGAGCTGCTTC	GCATAACATACTTAGTTATGCAAACAGCGGCATTTTGTATACCCGCATATGAATATCCTCCTTAG	35369	37026	mapped	SGD_009/010_Kan	D01	yes		mapped	SGD_009/010_Cm	D01	yes		putative arylsulfatase
45	STM14_0042	CDS			+	37103	38674	STM0033	ATGTAGCGTAAATGGATGGTTTATATGAACAAAAAGTTTTCGATAGTGCAGGCTGGAGCTGCTTC	GCATAACATTATGGCTTATTTGCTAATATCATCCACGCGCATGGTCATATGAATATCCTCCTTAG	37133	38643	made*	SGD_029/030_Kan	F05	yes		mapped*	SGD_029/030_Cm	F05	yes		putative 5'-nucleotidase
46	STM14_0043	CDS			+	38773	39534	STM0034	GGAGTTGAGCATGAAAAATAAGAAATATATTAATAGTCTAGTGCAGGCTGGAGCTGCTTC	TTATTAATTATTAAAACTCGAAGCCGATCAGGTAATTCATCATATGAATATCCTCCTTAG	38803	39503	mapped	SGD_005/006_Kan	E03	yes		mapped	SGD_005/006_Cm	E03	yes		putative outer membrane/exported protein
47	STM14_0044	CDS			-	40131	41624	STM0035	CTCAAAGGAGTTGAAATGAAAAGAACAGTCGTTGCCAGTATGATAGTGCAGGCTGGAGCTGCTTC	TTTATAATTATTCCATTAGCCCCAGGTGACAGGCGTCGGCTTATCCATATGAATATCCTCCTTAG	40161	41593	made*	SGD_029/030_Kan	G01	yes		made	SGD_029/030_Cm	G01	no		putative arylsulfatase
48	STM14_0045	CDS		aslB homolog	-	41723	42913	STM0036	ATTTCAGGGAAGGTAATGATGTTTGGGAAAAGTTGTCAGGTCATGGTGCAGGCTGGAGCTGCTTC	CTGCGAATACTACCTTCAAACAAATATTGACTTTATTTCTGCAGGCATATGAATATCCTCCTTAG	41753	42882	made*	SGD_029/030_Kan	B05	yes		no			no		putative arylsulfatase regulator
49	STM14_0046	CDS			-	42932	44185	STM0037	TCGCAGGGAGTGAATATGTTTTCTCACATTAATGTCGATGCTTGCGTGCAGGCTGGAGCTGCTTC	TTTTATTTTAGCAATTCAGTTACGTGAAGCGTTATATTCAAATTTCATATGAATATCCTCCTTAG	42968	44154	mapped	SGD_009/010_Kan	E01	no		mapped	SGD_009/010_Cm	E01	yes		putative cytoplasmic protein
50	STM14_0047	CDS			-	44312	46027	STM0038	CACTGGAGATTTATCATGAATACGTTAACTACAACGTCTGTTGTCGTGCAGGCTGGAGCTGCTTC	ATTGATGATAGACCGCTACGCGTACAGATCCATTTTATACACCCGCATATGAATATCCTCCTTAG	44342	45996	mapped	SGD_009/010_Kan	F01	yes		mapped	SGD_009/010_Cm	F01	yes		putative arylsulfatase
51	STM14_0048	CDS	nhaA		-	46190	47356	STM0039	TTGAGAGAATAAAAAGTGAAACATCTGCACCGATTTTTTAGCAGCGTGCAGGCTGGAGCTGCTTC	TTTCCTTCGTACTGATTATGCCGGCGCGTTCAAACGCGCGCGCAACATATGAATATCCTCCTTAG	46220	47325	mapped	SGD_154/155_Kan	B10			made	SGD_154/155_Cm	B10			pH-dependent sodium/proton antiporter
52	STM14_0049	CDS	nhaR		-	47418	48317	STM0040	TGAACAGGGAGAGAAATGAGCATGTCTCATATTAACTACAACCATGTGCAGGCTGGAGCTGCTTC	TTACGGTAGGTACGTCTACTGTAGTTTAAACAATGCCGAGTAGTCCATATGAATATCCTCCTTAG	47448	48286	mapped	SGD_100/101_Kan	A02	yes		mapped	SGD_100/101_Cm	A02	yes		transcriptional activator NhaR
53	STM14_0050	CDS		xylQ homolog	+	48372	50411	STM0041	AGGCACCACCATGCCATTTATGCAACAAGACCCGCGTCGTGTGCAGGCTGGAGCTGCTTC	CGGAATCATTCTACAAGTTCAGCAGGCTACGGTACTGCCCCATATGAATATCCTCCTTAG	48402	50380	mapped	SGD_001/002_Kan	A07	no		mapped	SGD_005/006_Cm	A07	no		putative glycosyl hydrolase
54	STM14_0051	CDS		xynT homolog	+	50451	51824	STM0042	AGTTATCATTATGAGTTCTGTCATTGAGGATACCCAGCCTGTGCAGGCTGGAGCTGCTTC	GTAAAGAACGTTATGAGTTGACGGTTTCCAGATCGTGGCGCATATGAATATCCTCCTTAG	50481	51793	mapped	SGD_001/002_Kan	B07	yes		mapped	SGD_005/006_Cm	B07	yes		putative sodium galactoside symporter
55	STM14_0052	CDS	rpsT		+	52280	52543	STM0043					no			no		no			no		30S ribosomal protein S20
56	STM14_0053	CDS	yaaY		-	52649	52864	STM0044	TAAGCGCCGTTTAAATTGCAGCACTCGTTGCGTAGTGATGGCGCAGTGCAGGCTGGAGCTGCTTC	AGCTTCATGTCTGACTCAAAACAGTGAAAATCGCAAGAGTATACCCATATGAATATCCTCCTTAG	52679	52833	mapped	SGD_055/056_Kan	A02	yes		no			no		putative cytoplasmic protein
57	STM14_0054	CDS	ribF		-	52872	53810	STM0045					no			no		no			no		bifunctional riboflavin kinase/FMN adenylyltransferase
58	STM14_0055	CDS	ileS		-	53855	56689	STM0046					nd					nd					isoleucyl-tRNA synthetase
59	STM14_0056	CDS	lspA		-	56689	57189	STM0047					nd					nd					lipoprotein signal peptidase
60	STM14_0057	CDS			-	57203	57334						nd					nd					hypothetical protein
61	STM14_0058	CDS	slpA		-	57344	57793	STM0048	ACGTGAGCAATTTGCATGTCTAAATCCGTACAGAGCAACAGCGCGGTGCAGGCTGGAGCTGCTTC	ACAGGATCTGCATGTTTATGCCTCCAGCGCCGGATCGATTTCCAGCATATGAATATCCTCCTTAG	57374	57762	mapped	SGD_168/169_Kan	D09	yes		no			no		FKBP-type peptidyl-prolyl cis-trans isomerase
62	STM14_0059	CDS	ispH		-	57796	58746	STM0049					no			no		no			no		4-hydroxy-3-methylbut-2-enyl diphosphate reductase
63	STM14_0060	CDS			-	58946	60148	STM0050	GATAAGGGAAATGGGCAAAATAAAATATGGATTGCCAACGGTGCAGGCTGGAGCTGCTTC	CTCTCCTGACCTATTGTTTTATATCTTCATACTCAGCGCGCATATGAATATCCTCCTTAG	58976	60117	mapped	SGD_001/002_Kan	C07	yes		mapped	SGD_005/006_Cm	C07	yes		putative nitrite reductase
64	STM14_0061	CDS	rihC		-	60164	61084	STM0051					no			no		deleted in an MGD			no		ribonucleoside hydrolase RihC
66	STM14_0062	CDS		citB homolog	+	61106	61792	STM0052					no			no		deleted in an MGD			no		putative transcriptional regulator
67	STM14_0063	CDS			+	61794	63413	STM0053	TATTTAAATACCAATATGTTTATACGGGAAATTACACGCTGGTTTGTGCAGGCTGGAGCTGCTTC	GTAATGCTATCCATGTTATTCTTCTCTGGTAAAAGGGATATAGAGCATATGAATATCCTCCTTAG	61824	63382	mapped	SGD_041/042_Kan	F06	yes		mapped	SGD_041/042_Cm	F06	yes		putative transcriptional regulator
68	STM14_0064	CDS		oadB	+	63548	64849	STM0054					no			no		deleted in an MGD			no		putative oxalacetate decarboxylase subunit beta
69	STM14_0065	CDS		oadA	+	64862	66637	STM0055	TTCCCGGAGGGATCCATGACCATTGCCATTACCGATGTCGTCCTGGTGCAGGCTGGAGCTGCTTC	CATTTCAGTTCTCCGTTACGCCAGCGTCATCAGGGTGTCGCCGACCATATGAATATCCTCCTTAG	64892	66607	mapped	SGD_043/044_Kan	G06			made*	SGD_043/044_Cm	G06			pyruvate carboxylase subunit B
70	STM14_0066	CDS		oadG-1 homolog	+	66654	66893	STM0056	TATGGAAAATGATTCATGAACGAAGCTGTACTACTGGGTGAAGGTGTGCAGGCTGGAGCTGCTTC	GATCCCTCCGGGAAATTAAACGTGGTGGCGGTGATGGTGAATGGCCATATGAATATCCTCCTTAG	66684	66862	mapped	SGD_009/010_Kan	G01	yes		mapped	SGD_009/010_Cm	G01	yes		oxaloacetate decarboxylase subunit gamma
71	STM14_0067	CDS			+	67052	68392	STM0057					deleted in an MGD			no		deleted in an MGD			no		putative citrate-sodium symporter
72	STM14_0068	CDS			+	68513	68671						deleted in an MGD					deleted in an MGD					hypothetical protein
74	STM14_0069	CDS	citC2		-	68637	69680	STM0058	GTTATTTGCTGACGGATGCAGAATAGAGTGAATCTAATATTTAAAGTGCAGGCTGGAGCTGCTTC	GTTAACGGTGTTACGTCATATGGTTTCAGTGTGTCTGGCGGCATGCATATGAATATCCTCCTTAG	68667	69649	mapped	SGD_009/010_Kan	H01	no		mapped	SGD_009/010_Cm	H01	yes		putative citrate lyase synthetase
75	STM14_0070	CDS	citD2		-	69710	70003	STM0059	CAAGGAACATAACTAATGAAAATCATTAAAGATGCCCTGGCAGGCGTGCAGGCTGGAGCTGCTTC	TACTGCGACGTGGTCTCATAACGCACTCCATTGAATTTCCGTTTGCATATGAATATCCTCCTTAG	69740	69972	made	SGD_035/036_Kan	E11	yes		mapped	SGD_035/036_Cm	E11	yes		citrate lyase subunit gamma
76	STM14_0071	CDS	citE2		-	70000	70869	STM0060					deleted in an MGD			no		deleted in an MGD			no		putative citrate lyase beta chain
77	STM14_0072	CDS	citF2		-	70880	72400	STM0061	ATTAAGGAAGGAACCATGAAAGAGACTGTAACCATGCTCAACCAGGTGCAGGCTGGAGCTGCTTC	GGTCTGTGCCCTTCATCAGCCTTTAACCTGGCGAATCACGTCAATCATATGAATATCCTCCTTAG	70910	72369	mapped	SGD_035/036_Kan	D03	yes		mapped	SGD_035/036_Cm	D03	yes		putative citrate lyase alpha chain/citrate-ACP transferase
78	STM14_0073	CDS	citX2		-	72400	72951	STM0062	CCAGGTTAAAGGCTGATGAAGGGCACAGACCTGTTGTACCTGGGCGTGCAGGCTGGAGCTGCTTC	GCTGGCGTACGCCGTTCAGTCACAACGCTCACGTTCATAGCATTCCATATGAATATCCTCCTTAG	72430	72920	mapped	SGD_019/020_Kan	A01	no		mapped	SGD_019/020_Cm	A01	yes		putative cytoplasmic protein
79	STM14_0074	CDS	citG2		-	72929	73837	STM0063	GAAGGATTGAATGCTATGAACGTGAGCGTTGTGACTGAACGGCGTGTGCAGGCTGGAGCTGCTTC	TGAAAGAAGAGAAACTTACTCAGGATAGAGGGAACCGGCAGGAAACATATGAATATCCTCCTTAG	72959	73806	mapped	SGD_029/030_Kan	G04	yes		no			no		triphosphoribosyl-dephospho-CoA synthase
80	STM14_0075	CDS	dapB		-	74017	74838	STM0064					nd					nd					dihydrodipicolinate reductase
81	STM14_0076	CDS			+	74964	75239	STM0065	TTGCCATTACGATAAATGCGGTTAATTGGCCCTTCAGACGCATCGGTGCAGGCTGGAGCTGCTTC	AACAAATCAAATGCATCATAAAATCAACAAAAAACAGCAAATTAACATATGAATATCCTCCTTAG	75118	75405	mapped	SGD_017/018_Kan	B01	no	double resistant	mapped	SGD_017/018_Cm	B01	no	double resistant	hypothetical protein
82	STM14_0077	CDS	carA		-	75881	77029	STM0066	TCTCTGGAGGGTGTTTTGATTAAGTCAGCGCTATTGGTTCTGGAAGTGCAGGCTGGAGCTGCTTC	TCTTATTACTCCTGATTATTTCGCGGACTGACGGTATTGCTCAATCATATGAATATCCTCCTTAG	75911	76998	mapped	SGD_168/169_Kan	D08	yes		mapped	SGD_168/169_Cm	D08	yes		carbamoyl phosphate synthase small subunit
83	STM14_0078	CDS	carB		-	77048	80275	STM0067	GGAGTAATAAGAGCCATGCCAAAACGTACAGATATAAAAAGCATCGTGCAGGCTGGAGCTGCTTC	CGCCGGACCCTTTGTTTACGACTTTTTGATCTGCGCGTGCATTTCCATATGAATATCCTCCTTAG	77078	80244	mapped	SGD_049/050_Kan	G04	no		mapped	SGD_049/050_Cm	G04	no		carbamoyl phosphate synthase large subunit
84	STM14_0079	CDS			-	80354	80542						part deleted with adjacent gene					part deleted with adjacent gene					hypothetical protein
85	STM14_0080	CDS	tnpA_1		-	80499	80957	STM3479	CAAAAGGGGGTCCCAATGGGGGACGAAAAGAGCTTAGCGCACACCGTGCAGGCTGGAGCTGCTTC	TTGCATCAAACTTCGTTACTTACGGCCCGTAAACGGGCTGCCCGGCATATGAATATCCTCCTTAG	80529	80926	made*	SGD_100/101_Kan	F09			mapped	SGD_100/101_Cm	F09			transposase
86	STM14_0081	CDS	caiF		-	81260	81655	STM0068	TGAAATGGTGTGCTTATGTGTGAAAAATATGTTGAAAGACCGCTTGTGCAGGCTGGAGCTGCTTC	CAGGTAAACAGACAATTAGCGACGCATACTCTTGGAGAGCATCATCATATGAATATCCTCCTTAG	81290	81624	mapped	SGD_043/044_Kan	A03	yes		mapped	SGD_043/044_Cm	A03	yes		DNA-binding transcriptional activator CaiF
87	STM14_0082	CDS	caiE		+	81732	82328	STM0069	AACCGAGGTACAACTATGAGCTATTACGCCTTTGAAGGACTGATCGTGCAGGCTGGAGCTGCTTC	CGCATCCGGCATCAATTACTGTGCTGATTTTGGCTTCACGTCCGTCATATGAATATCCTCCTTAG	81762	82297	mapped	SGD_031/032_Kan	F06	yes		mapped	SGD_031/032_Cm	F06	yes		carnitine operon protein CaiE
89	STM14_0083	CDS	caiD		+	82437	83222	STM0070	ATCTGGAGATGAACTATGAGTGAGTCATTACATCTGACCCGTAACGTGCAGGCTGGAGCTGCTTC	TCCGGCATAGTCACATTAACGACCTTTCCACACCGGATCGCGTTTCATATGAATATCCTCCTTAG	82467	83191	mapped	SGD_047/048_Kan	C09	yes		mapped	SGD_047/048_Cm	C09	yes		carnitinyl-CoA dehydratase
90	STM14_0084	CDS	caiC		+	83276	84829	STM0071	AGTGGATAAAGCAATATGGATATCGTTGGCGGACAAAACTTACGTGTGCAGGCTGGAGCTGCTTC	TTCCTGCCGGAAGGTTTATTTCAGATTTTTTTTGATTATTTTTCCCATATGAATATCCTCCTTAG	83306	84798	no			no		mapped	SGD_047/048_Cm	A10	yes		putative crotonobetaine/carnitine-CoA ligase
91	STM14_0085	CDS	caiB		+	84892	86109	STM0072	AGGCAATCATGCCGGATGGCGCTGTGCTTATCCGGCCTACATACCGTGCAGGCTGGAGCTGCTTC	ATTAGCGCATCGCGTTTAATCCTCAACTTTGGCCAGGCCTTTGCCCATATGAATATCCTCCTTAG	84922	86132	mapped	SGD_170/171_Kan	D11			mapped	SGD_170/171_Cm	D11			crotonobetainyl-CoA:carnitine CoA-transferase
92	STM14_0086	CDS			+	86109	86246						part deleted with adjacent gene					part deleted with adjacent gene					hypothetical protein
93	STM14_0087	CDS	caiA		+	86221	87363	STM0073					deleted in an MGD			no		deleted in an MGD			no		crotonobetainyl-CoA dehydrogenase
94	STM14_0088	CDS	caiT		+	87398	88915	STM0074	CACTGGAATTCACTTATGAAAAATGAAAAGAAAAAATCGGGAATTGTGCAGGCTGGAGCTGCTTC	TTGGGTTAATAAGAATTACTTGTCTTTCCAGTGCACTTTGGCGTCCATATGAATATCCTCCTTAG	87428	88884	mapped	SGD_035/036_Kan	F08	yes		mapped	SGD_035/036_Cm	F08	yes		L-carnitine/gamma-butyrobetaine antiporter
95	STM14_0089	CDS			-	89119	89328	STM04615					nd					nd					conserved hypothetical protein
96	STM14_0090	CDS	fixA		-	89396	90166	STM0075	ATTTCTGGAGATGCAATGAAGATAATTACTTGCTACAAATGCGTAGTGCAGGCTGGAGCTGCTTC	AACATCCCCTGATAATTAAATGATTTTGCGCAGATTCTCGACAAACATATGAATATCCTCCTTAG	89426	90135	mapped	SGD_035/036_Kan	E04	yes		mapped	SGD_035/036_Cm	E04	yes		putative electron transfer flavoprotein FixA
97	STM14_0091	CDS	fixB		-	90182	91123	STM0076	AGGGGATGTTATGAACAAATTTTCCAGTGTCTGGGTATTCGTGCAGGCTGGAGCTGCTTC	CCGAAATGGTTTATCGCGCTAAGGCAGCCGTCAGCGCAGGCATATGAATATCCTCCTTAG	90212	91092	mapped	SGD_005/006_Kan	F03	yes		mapped	SGD_005/006_Cm	F03	yes		putative electron transfer flavoprotein FixB
98	STM14_0092	CDS	fixC		-	91173	92459	STM0077	CTGACAGGAGTACGTATGTCCGAAGATATCTTTGATGCCATCATCGTGCAGGCTGGAGCTGCTTC	CATTAACGGGAGATGTCATAATACGGTCACTCCTTTCAGGCCATCCATATGAATATCCTCCTTAG	91203	92428	mapped	SGD_037/038_Kan	F03	yes		no			no		putative oxidoreductase FixC
100	STM14_0093	CDS	fixX		-	92456	92743	STM0078	AGGAGTGACCGTATTATGACATCTCCCGTTAATGTGGACGTCAAAGTGCAGGCTGGAGCTGCTTC	ACAACTTCGTACTTATTAGCCGTAGCGGAACTCTACGCCAAACGTCATATGAATATCCTCCTTAG	92486	92712	mapped	SGD_033/034_Kan	G09	yes		no			no		putative ferredoxin
101	STM14_0094	CDS	yaaU		-	92890	94230	STM0079	AAACAGGACATCACCATGCAGCAGCCCAGGAACTTTGATGACCTTGTGCAGGCTGGAGCTGCTTC	AAATGCAGAACACTCTTAACGAGGGTTATCCGATGGCGTTCCGCGCATATGAATATCCTCCTTAG	92920	94199	mapped	SGD_031/032_Kan	D11	yes		made*	SGD_031/032_Cm	D11	yes		putative transport protein
102	STM14_0095	CDS			-	94319	94549	STM0080	AGCAGGGAGAACACCATGCAAAAACGTCTTATGACCGCACTGTTTGTGCAGGCTGGAGCTGCTTC	CCAGAAAAGATTGAATTAATTATCCAGCTCGCTCATATTTTTCAGCATATGAATATCCTCCTTAG	94349	94518	mapped	SGD_033/034_Kan	F06	yes		mapped	SGD_033/034_Cm	F06	yes		putative outer membrane lipoprotein
103	STM14_0096	CDS			-	94843	95259	STM0081	GAACAGGAGTCTGTAATGAAACCAATACCTTTTTATTTGCTCGCGGTGCAGGCTGGAGCTGCTTC	GTTTTAAGATGATGTTTAGTGCGCTTTTACCTGCCTGAACCAGTACATATGAATATCCTCCTTAG	94873	95228	no			yes		mapped	SGD_019/020_Cm	B01	yes		putative secreted protein
104	STM14_0097	CDS			+	95263	95379						nd					deleted in an MGD					hypothetical protein
105	STM14_0098	CDS			+	95483	95773	STM0082	AACAGGAACAGAACTATGAAAAAACGCATTATTGCCGCCGCATTAGTGCAGGCTGGAGCTGCTTC	GGCGCAATCAGAGCTTTATTTCGTCGCATCGTTATAAACTTCGGCCATATGAATATCCTCCTTAG	95513	95742	mapped	SGD_009/010_Kan	A02	yes		mapped	SGD_009/010_Cm	A02	yes		putative secreted protein
106	STM14_0099	CDS			-	95983	96177	STM0083	GTCACATAATTATCTATGCTCCCGGGGACTCACTCCCTTGCCGCCGTGCAGGCTGGAGCTGCTTC	ATAATATAAAAACTATTATTTACAGGGGGTTAAGTTTCTTTTTAGCATATGAATATCCTCCTTAG	96013	96146	mapped	SGD_009/010_Kan	B02	yes		mapped	SGD_009/010_Cm	B02	yes		putative inner membrane protein
107	STM14_0100	CDS			-	96671	98560	STM0084	TACAGGTATAATAATATGAGTAATAAAAAAAATCTGTCCGCAGAAGTGCAGGCTGGAGCTGCTTC	TAATGGGCCAGGCTCTTAATCTTTCGCCATGCGGTTAAATTGCTCCATATGAATATCCTCCTTAG	96701	98529	mapped	SGD_009/010_Kan	C02	yes		mapped	SGD_009/010_Cm	C02	yes		putative sulfatase
108	STM14_0101	CDS			+	98644	98802						nd					nd					hypothetical protein
109	STM14_0102	CDS			-	98738	99019						part deleted with adjacent gene					part deleted with adjacent gene					hypothetical protein
110	STM14_0103	CDS	yabF	kefF	-	98967	99497	STM0085	CATCACAGGCTAATCATGATCCTCATTATTTATGCGCATCCGTATGTGCAGGCTGGAGCTGCTTC	TGCAGTAGAGTATGGCTATCCATGATTCACCTCCTGCCATGCCAGCATATGAATATCCTCCTTAG	98997	99466	mapped	SGD_047/048_Kan	G05	yes		mapped	SGD_047/048_Cm	G05	yes		glutathione-regulated potassium-efflux system ancillary protein KefF
111	STM14_0104	CDS	kefC		-	99490	101352	STM0086	GGCAGGAGGTGAATCATGGATAGCCATACTCTACTGCAGGCGCTGGTGCAGGCTGGAGCTGCTTC	ATCACATTTTTTACTTTAGATTGACGGTTTGACCTCGGGTTCATCCATATGAATATCCTCCTTAG	99520	101321	mapped	SGD_168/169_Kan	D07	yes		mapped	SGD_168/169_Cm	D07	yes		glutathione-regulated potassium-efflux system protein KefC
112	STM14_0105	CDS			+	101349	101474						nd					nd					hypothetical protein
113	STM14_0106	CDS	folA		-	101551	102030	STM0087					no			no		no			no		dihydrofolate reductase
114	STM14_0107	CDS	apaH		+	102136	102984	STM0088					no			no		no			no		diadenosine tetraphosphatase
115	STM14_0108	CDS	apaG		+	102995	103372	STM0089	GAAGGAGAGTTAAACATGATCAATTCGCCCAGAGTGTGTATTCAGGTGCAGGCTGGAGCTGCTTC	GCCATTGTTATAATTTTAGTGAATGAGTGTAGGGACGGCGAGTCGCATATGAATATCCTCCTTAG	103025	103341	mapped	SGD_168/169_Kan	D05	yes		no			no		ApaG
116	STM14_0109	CDS	ksgA		+	103375	104196	STM0090	GATTGTTAATACCCAATGAATAATCGAGTCCATCAGGGCCATTTAGTGCAGGCTGGAGCTGCTTC	GCGAATTGATCATGTTTAACTCTCCTTCAAAGGCGCGTTTTCCGACATATGAATATCCTCCTTAG	103405	104165	mapped	SGD_170/171_Kan	D12	yes		no			no		dimethyladenosine transferase
117	STM14_0110	CDS	pdxA_1		+	104193	105182	STM0091	GATTTTGAGTAACTAATGAGCAGTGCGCAACGCGTTGTTATCACTGTGCAGGCTGGAGCTGCTTC	GATGGACTCGATTATTCATTGGGTATTAACAATCATTTTGATGGCCATATGAATATCCTCCTTAG	104223	105151	mapped	SGD_170/171_Kan	E01	yes		mapped	SGD_170/171_Cm	E01	yes		4-hydroxythreonine-4-phosphate dehydrogenase
118	STM14_0111	CDS	surA		+	105182	106468	STM0092	TGAAATGGAAAAAGTATGAAGAACTGGAAAACGCTGCTTCTCGGTGTGCAGGCTGGAGCTGCTTC	GTTGCGCACTGCTCATTAGTTACTCAAAATCTTAACGTAAGCGCTCATATGAATATCCTCCTTAG	105212	106437	no			no		mapped	SGD_051/052_Cm	F09	yes		peptidyl-prolyl cis-trans isomerase SurA
119	STM14_0112	CDS	imp		+	106522	108882	STM0093					nd					nd					organic solvent tolerance protein
120	STM14_0113	CDS			+	108892	109053						nd					nd					hypothetical protein
121	STM14_0114	CDS	djlA		-	109136	109948	STM0094	CGTTTTGGGGAGTCTATGCAGTACTGGGGAAAGATAATTGGCGTCGTGCAGGCTGGAGCTGCTTC	CATCCGGCAATTCAATCACTTGAAGCCTTTCTGTTCTTTGATTAGCATATGAATATCCTCCTTAG	109166	109917	mapped	SGD_170/171_Kan	E02	yes		mapped	SGD_170/171_Cm	E02	yes		DNA-J like membrane chaperone protein
122	STM14_0115	CDS	rluA		+	110043	110702	STM0095	ATAACGGAGCCGTACATGGGGATGGAAAACTACAATCCGCCGCAGGTGCAGGCTGGAGCTGCTTC	AAATTGGCTCAGAATTTAAAAATCTGCCGGGACTTTAAACGTCATCATATGAATATCCTCCTTAG	110073	110671	mapped	SGD_150/151_Kan	E03	yes		mapped	SGD_150/151_Cm	E03	yes		23S rRNA/tRNA pseudouridine synthase A
124	STM14_0116	CDS	hepA		+	110714	113620	STM0096	TAGAGCCGAACACATATGCCTTTTACACTTGGTCAACGCTGGATCGTGCAGGCTGGAGCTGCTTC	CCATGTACGGCTCCGTTATTGGTGCGTGACGACGATAAGACGCAGCATATGAATATCCTCCTTAG	110744	113589	mapped	SGD_170/171_Kan	E03	yes		mapped	SGD_170/171_Cm	E03	yes		ATP-dependent helicase HepA
125	STM14_0117	CDS	polB		+	113794	116145	STM0097	AGACAGGTAATCATCGTGGCGCAGGCAGGTTTCATTTTAACCCGGGTGCAGGCTGGAGCTGCTTC	CGCTTTCGTCACGCGTCAAAATAACCCCAGTTGCCCGGTCAGTAGCATATGAATATCCTCCTTAG	113824	116114	mapped	SGD_168/169_Kan	D04	yes		mapped	SGD_168/169_Cm	D04	yes		DNA polymerase II
126	STM14_0118	CDS			+	116189	116941	STM0098	GGAACGAACTCATTCATGAAATATCGCTACATCATCAGAATCGCGGTGCAGGCTGGAGCTGCTTC	TAATTATAACCTGTTTTAGGGGGTAATACTGTTATTTTGTACAGGCATATGAATATCCTCCTTAG	116219	116778	mapped	SGD_019/020_Kan	C01	yes		mapped	SGD_019/020_Cm	C01	yes		putative secreted protein
128		CDS (LT2)						STM0099	GGGCAAGGCCCATGGATGGGCCGAGTAATCCGTAGCCAACACATAGTGCAGGCTGGAGCTGCTTC	TTGTTACACTTTTCATTAATTAAAACAAACAAAAAATATCGCTTTCATATGAATATCCTCCTTAG	117083	117282	mapped	SGD_009/010_Kan	D02	yes		mapped	SGD_009/010_Cm	D02	yes
129	STM14_0119	CDS			-	117528	117947	STM0100	ATGATCTTTTATGAATGTGAGTATGCAGGCGCGTCTGGTAGTGCAGGCTGGAGCTGCTTC	AGTAATGCCTCTAAAAACGCGTCCCATGGGGGGCGCGTTGCATATGAATATCCTCCTTAG	117558	117916	mapped	SGD_001/002_Kan	A01	yes		no			no		putative cytoplasmic protein
130	STM14_0120	CDS	araD		+	117953	118648	STM0101					deleted in an MGD			no		deleted in an MGD			no		L-ribulose-5-phosphate 4-epimerase
131	STM14_0121	CDS	araA		+	118789	120291	STM0102	ATTAAGGACACGACAATGACGATTTTTGATAATTATGAAGTATGGGTGCAGGCTGGAGCTGCTTC	AATCCGTTTCACCAATTAACGTTTGAACCCGTAATACACCTCGTTCATATGAATATCCTCCTTAG	118819	120260	no			no		mapped	SGD_047/048_Cm	D02	yes		L-arabinose isomerase
132	STM14_0122	CDS	araB		+	120302	122011	STM0103	GGATGGAGTAAGACGATGGCAATTGCAATTGGCCTCGATTTTGGCGTGCAGGCTGGAGCTGCTTC	GTCATTGTCGTGTCCTTAATGAGTCAGGATTGCCTGATTGGCCGGCATATGAATATCCTCCTTAG	120332	121980	mapped	SGD_168/169_Kan	D03	yes		mapped	SGD_168/169_Cm	D03	yes		ribulokinase
133	STM14_0123	CDS	araC		-	122352	123197	STM0104	GGGGGTAGAGAAATCATGGCTGAAACGCAAAATGATCCGCTATTGGTGCAGGCTGGAGCTGCTTC	CACATCATTCACTTTTTATTCACATCCGGCCCTGAACTCGCTAGGCATATGAATATCCTCCTTAG	122382	123166	mapped	SGD_100/101_Kan	A03	yes		mapped	SGD_100/101_Cm	A03	yes		DNA-binding transcriptional regulator AraC
134	STM14_0124	CDS	yabI		-	123316	124083	STM0105	GCTGACGGACACACTATGCAAGCACTGCTGGAACACTTTATCACCGTGCAGGCTGGAGCTGCTTC	CCGGCAAAGGAATCGTTAGTAACCCACAACTTTGCGCAGAATATCCATATGAATATCCTCCTTAG	123346	124052	mapped	SGD_049/050_Kan	F01	yes		mapped	SGD_049/050_Cm	F01	yes		hypothetical protein
135	STM14_0125	CDS	thiQ		+	124122	124829	STM0106	AACTACCGGGCCGACATGCTAAAACTGATTGATATCACCTGGCTTGTGCAGGCTGGAGCTGCTTC	TTCGCCTTATCCGGCCTACAAAATATGGGATTTGATGCCCAATAGCATATGAATATCCTCCTTAG	124152	124798	mapped	SGD_055/056_Kan	A05	yes		mapped	SGD_055/056_Cm	A05	yes		thiamine transporter ATP-binding subunit
136	STM14_0126	CDS	thiP		+	124813	126423	STM0107	GGCATGGATTAGCGAATGGCAACGCGCCGTCAGCCGTTAATTCCCGTGCAGGCTGGAGCTGCTTC	TAAAGCCAGGTGATATCAATCAGTTTTAGCATGTCGGCCCGGTAGCATATGAATATCCTCCTTAG	124843	126392	no			yes		mapped	SGD_049/050_Cm	G08	yes		thiamine transporter membrane protein
137	STM14_0127	CDS	tbpA		+	126399	127382	STM0108	TAACTGAGGTGCAAAGTGTTAAAAAAATATCTTCCACTTTTACTCGTGCAGGCTGGAGCTGCTTC	TCAGCCAGCCGGGAATTAACGGCTGACGGCGCGTTGCCATTCGCTCATATGAATATCCTCCTTAG	126429	127351	mapped	SGD_150/151_Kan	H10	yes		mapped	SGD_150/151_Cm	H10	yes		thiamine transporter substrate binding subunit
138	STM14_0128	CDS	sroA_(tpe79)		+	127427	127546		AGGACTTGAGAGGTAGCCTCAAATCCCTTCGCCGGCATTATCCGGGTGCAGGCTGGAGCTGCTTC	TAAATCGGCGTGGTTTGCGCCGCCAGATCCTTAACGCCAGCTCTTCATATGAATATCCTCCTTAG	127454	127547	mapped	SGD_025/026_Kan	D05	no		mapped	SGD_025/026_Cm	D05	yes		putative lipoprotein
139	STM14_0129	CDS	yabN	sgrR	+	127560	129218	STM0109	CGGAGTTCCCCTTTTATGCCCTCAGGTCGCCTGCAACAACAATTTGTGCAGGCTGGAGCTGCTTC	AATCAAGAGCTGGCGTTAAGGATCTGGCGGCGCAAACCACGCCGACATATGAATATCCTCCTTAG	127590	129187	mapped	SGD_049/050_Kan	A10	yes		mapped	SGD_049/050_Cm	A10	yes		transcriptional regulator SgrR
141	STM14_0130	CDS	ryaA		+	129166	129492		ACTCAGCAATTTTATTATCCCTATATTAGGCCAATAATATCTTTCGTGCAGGCTGGAGCTGCTTC	GTCCCATCATCGTCATCCAGAAACAGCCGAAATAAAAAAAGCCAGCATATGAATATCCTCCTTAG	129286	129511	made	SGD_025/026_Kan	B09	yes		mapped	SGD_025/026_Cm	B09	yes		hypothetical protein
142	STM14_0131	CDS	leuD		+	129769	130374	STM0110	AATAAGGAAACTACCATGGCAGAGAAATTTACCCAGCATACCGGCGTGCAGGCTGGAGCTGCTTC	GTAAGGCGTCAAGGGTTACCGCATAAATGCCGGTTGTTTATTTTCCATATGAATATCCTCCTTAG	129799	130343	mapped	SGD_168/169_Kan	D02	yes		mapped	SGD_168/169_Cm	D02	yes		isopropylmalate isomerase small subunit
143	STM14_0132	CDS	leuC		+	130385	131785	STM0111	AGAAGGGGTGTAATCATGGCCAAAACGTTATACGAAAAATTATTTGTGCAGGCTGGAGCTGCTTC	GCCATGGTAGTTTCCTTATTTGATGCTGCGAATGTCGGCGAAGTGCATATGAATATCCTCCTTAG	130415	131754	mapped	SGD_168/169_Kan	D01	yes		mapped	SGD_168/169_Cm	D01	yes		isopropylmalate isomerase large subunit
145	STM14_0133	CDS	leuB		+	131788	132879	STM0112	CAAGGAAACCGTGTAATGTCGAAGAACTATCATATTGCCGTACTGGTGCAGGCTGGAGCTGCTTC	ACGTTTTGGCCATGATTACACCCCTTCTGCGACATAGCGGGCGATCATATGAATATCCTCCTTAG	131818	132848	mapped	SGD_168/169_Kan	C12	yes		mapped	SGD_168/169_Cm	C12	yes		3-isopropylmalate dehydrogenase
146	STM14_0134	CDS	leuA		+	132879	134450	STM0113	GACAAGGACCACATCATGAGCCAGCAAGTCATTATTTTTGATACGGTGCAGGCTGGAGCTGCTTC	GATAGTTCTTCGACATTACACGGTTTCCTTGTTGTTCTCTTTATTCATATGAATATCCTCCTTAG	132909	134419	mapped	SGD_168/169_Kan	C11	yes		mapped	SGD_168/169_Cm	C11	yes		2-isopropylmalate synthase
147	STM14_0135	CDS	leuL		+	134538	134624	STM0114	TTCGCTGGAGCTGAATTAATGTCACATATCGTTCGTTTCACTGGGGTGCAGGCTGGAGCTGCTTC	GTTTGACTTCGAGCTGACTTAATGTTGAATGCCGCCCACCGGTCTCATATGAATATCCTCCTTAG	134565	134596	no			no		mapped	SGD_053/054_Cm	B07	yes		leu operon leader peptide
148	STM14_0136	CDS			+	134689	134793						deleted in an MGD					deleted in an MGD					hypothetical protein
149	STM14_0137	CDS			-	135067	135210						deleted in an MGD					deleted in an MGD					hypothetical protein
150	STM14_0138	CDS	leuO		-	135281	136225	STM0115	ACAGTGGAGTTAAATATGCCAGAGGTCAAAACCGAAAAGCCGCATGTGCAGGCTGGAGCTGCTTC	TTATTCTGCCCGGTTTTATCGCTTACAAACAGAGACTAATAAATCCATATGAATATCCTCCTTAG	135311	136194	mapped	SGD_100/101_Kan	A04	yes		mapped	SGD_100/101_Cm	A04	yes		leucine transcriptional activator
151	STM14_0139	CDS	ilvI		-	136610	138271	STM0116	TTGTCTGGAGCCGAGATGGTCGTCCGATCGCTTATCGATCAAGGCGTGCAGGCTGGAGCTGCTTC	AAATCCGGCGCATCATCAGGTCCTCTCCGTTTTGCTTAACCACATCATATGAATATCCTCCTTAG	136601	138240	mapped	SGD_168/169_Kan	C10	yes		mapped	SGD_168/169_Cm	C10	yes		acetolactate synthase 3 catalytic subunit
152	STM14_0140	CDS	ilvH		-	138274	138765	STM0117	AACGGAGAGGACCTGATGATGCGCCGGATTTTATCGGTATTACTGGTGCAGGCTGGAGCTGCTTC	ATCCGGCGAATCTGCTCAGCGCATAATCTTATCGCCGCGCGAAAGCATATGAATATCCTCCTTAG	138301	138734	mapped	SGD_168/169_Kan	C09	yes		mapped	SGD_168/169_Cm	C09	yes		acetolactate synthase 3 regulatory subunit
153	STM14_0141	CDS			+	138755	138877						nd					nd					hypothetical protein
154	STM14_0142	CDS	fruR		-	139049	140053	STM0118	ACACAAGGGGCAATTGTGAAACTGGATGAAATCGCTCGGCTGGCCGTGCAGGCTGGAGCTGCTTC	TTTACCGCCGGTCCTTTAGCTACGGCTCAGAATGCCGCGACGATACATATGAATATCCTCCTTAG	139079	140022	mapped	SGD_100/101_Kan	A05	yes		mapped	SGD_100/101_Cm	A05	yes		DNA-binding transcriptional regulator FruR
155	STM14_0143	CDS			+	140204	140338						nd					nd					hypothetical protein
156	STM14_0144	CDS			-	140496	140633						nd					nd					hypothetical protein
157	STM14_0145	CDS	yabB	mraZ	-	140659	141117	STM0119	AGGGGTGAGACTGGCATGTTCCGGGGGGCAACGTTAGTCAATCTCGTGCAGGCTGGAGCTGCTTC	AAATTTTCCATCATCTTATAGAGACAAGTCCTGCAGCCGCTCCGACATATGAATATCCTCCTTAG	140689	141086	mapped	SGD_055/056_Kan	A03	yes		no			no		cell division protein MraZ
158	STM14_0146	CDS	mraW		-	141119	142060	STM0120	ACTTGTCTCTATAAGATGATGGAAAATTTTAAACACACTACGGTAGTGCAGGCTGGAGCTGCTTC	CTGTCACTCTGCTGATCATGCGTTCGTCCTCTCTGCGATACGCAGCATATGAATATCCTCCTTAG	141149	142029	made	SGD_055/056_Kan	A04	yes		no			no		S-adenosyl-methyltransferase MraW
159	STM14_0147	CDS	ftsL		-	142057	142422	STM0121					nd					nd					cell division protein FtsL
160	STM14_0148	CDS	ftsI		-	142438	144204	STM0122					nd					nd					division specific transpeptidase
161	STM14_0149	CDS	murE		-	144191	145678	STM0123					no			no		no			no		UDP-N-acetylmuramoylalanyl-D-glutamate--2, 6-diaminopimelate ligase
162	STM14_0150	CDS	murF		-	145675	147033	STM0124					nd					nd					UDP-N-acetylmuramoyl-tripeptide--D-alanyl-D- alanine ligase
163	STM14_0151	CDS	mraY		-	147027	148109	STM0125					nd					nd					phospho-N-acetylmuramoyl-pentapeptide- transferase
164	STM14_0152	CDS	murD		-	148112	149428	STM0126					no			no		no			no		UDP-N-acetylmuramoyl-L-alanyl-D-glutamate synthetase
165	STM14_0153	CDS	ftsW		-	149428	150672	STM0127					nd					nd					cell division protein FtsW
166	STM14_0154	CDS	murG		-	150669	151736	STM0128					no			no		no			no		N-acetylglucosaminyl transferase
167	STM14_0155	CDS	murC		-	151855	153330	STM0129					nd					nd					UDP-N-acetylmuramate--L-alanine ligase
168	STM14_0156	CDS	ddl_2		-	153323	154243	STM0130	AGGAGGAAGAGCAACATGGCTGATAAAATCGCGGTCCTGTTGGGCGTGCAGGCTGGAGCTGCTTC	GCAGCCTGCGACATATCAGTCCGCCAACTCCAGAATTCGTACCACCATATGAATATCCTCCTTAG	153353	154212	made*	SGD_168/169_Kan	C08	yes		no			no		D-alanine--D-alanine ligase
169	STM14_0157	CDS	ftsQ		-	154245	155075	STM0131					nd					nd					cell division protein FtsQ
170	STM14_0158	CDS	ftsA		-	155072	156334	STM0132					no			no		no			no		cell division protein FtsA
171	STM14_0159	CDS	ftsZ		-	156395	157546	STM0133					nd					nd					cell division protein FtsZ
172	STM14_0160	CDS	lpxC		-	157647	158564	STM0134					no			no		no			no		UDP-3-O-[3-hydroxymyristoyl] N-acetylglucosamine deacetylase
173	STM14_0161	CDS	yacA		-	158843	159340	STM0135	CATCTCTTATTAGGGATGGTCGCGGCGAGTTTTGGTTTGCCCGCGGTGCAGGCTGGAGCTGCTTC	AAGGGTCTTTTTTCGTTAGCTGAGACGTTGCGGACCGGCGCGGATCATATGAATATCCTCCTTAG	158942	159309	mapped	SGD_047/048_Kan	G08	yes	duplication test: mutant confirmed, no duplication detected	no			no		SecA regulator SecM
174	STM14_0162	CDS	secA		-	159402	162107	STM0136					no			no		no			no		preprotein translocase subunit SecA
175	STM14_0163	CDS	mutT		-	162259	162654	STM0137	TATGGATGCAACAAGATGAAAAAACTGCAAATCGCGGTTGGGATTGTGCAGGCTGGAGCTGCTTC	TGTTGCGATCCCCCACTAAAGCGCAAATTGGCGTAATTTACGAATCATATGAATATCCTCCTTAG	162289	162623	mapped	SGD_168/169_Kan	C07	yes		mapped	SGD_168/169_Cm	C07	yes		nucleoside triphosphate pyrophosphohydrolase
176	STM14_0164	CDS			+	162688	162822	STM0137.1N					nd					nd
177	STM14_0165	CDS			-	162875	162979						nd					nd					putative transcriptional regulator, LysR family
178	STM14_0166	CDS	yacG		+	162976	163167	STM0138					no			yes		no	SGD_051/052_Cm	H04	yes		zinc-binding protein
179	STM14_0167	CDS	yacF		+	163177	163920	STM0139	ACAGGAAAAACCGTAATGCACACCCAGGTCCTATTTGAACACCCTGTGCAGGCTGGAGCTGCTTC	AGACATTTTTACTCCTTAGCAACAGGCCAGTTCAAAATCAAGACGCATATGAATATCCTCCTTAG	163207	163889	mapped	SGD_055/056_Kan	A07	yes		mapped	SGD_055/056_Cm	A07	yes		hypothetical protein
180	STM14_0168	CDS	coaE		+	163920	164540	STM0140					nd					nd					dephospho-CoA kinase
181	STM14_0169	CDS	guaC		-	164766	165809	STM0141	CCCAGGAATCCGTACATGCGTATTGAAGAAGATCTGAAGTTAGGTGTGCAGGCTGGAGCTGCTTC	ACGCCAGCCAGAATATTAGAGGCTATTGAAAATGCGGTTTTCTTGCATATGAATATCCTCCTTAG	164796	165778	no			no		mapped	SGD_168/169_Cm	C06	yes		guanosine 5'-monophosphate oxidoreductase
182	STM14_0170	CDS	hofC		+	165840	167042	STM0142	TTCTGGGAATGCCCCATGAGCGTTAAACAGCTCTGGCGCTGGCAAGTGCAGGCTGGAGCTGCTTC	AAATGTGCGCCAGCCTTATCCCATCCCGCTCATCGCGTCTCCCAGCATATGAATATCCTCCTTAG	165870	167011	mapped	SGD_043/044_Kan	H01	yes		no			no		type IV pilin biogenesis protein
185	STM14_0171	CDS	hofB		+	167032	168417	STM0143	AGGAGACAAGATGAAAGACGCTCAGCTCAACACCTTGTGTGTGCAGGCTGGAGCTGCTTC	CCAGAGCTGTTTAACGCTCATGGGGCATTCCCAGAACGCACATATGAATATCCTCCTTAG	167061	168386	mapped	SGD_005/006_Kan	G03	yes		mapped	SGD_005/006_Cm	G03	yes		hypothetical protein
186	STM14_0172	CDS	ppdD		+	168427	168864	STM0144	CTCAAGGAGCGAACAATGGAAAAACAACGCGGTTTCACGCTTATCGTGCAGGCTGGAGCTGCTTC	TTTCATCTTGTCTCCTTAGTTGGCGTCAAAACGGAAGACATCTTCCATATGAATATCCTCCTTAG	168457	168833	no			no		mapped	SGD_168/169_Cm	C05	yes		putative major pilin subunit
187	STM14_0173	CDS			+	168890	169072						deleted in an MGD					deleted in an MGD					hypothetical protein
188	STM14_0174	CDS	nadC		+	169086	169979	STM0145	ATTTGGAGTTTTATCATGCCGCCTCGCCGTTATAACCCAGACGACGTGCAGGCTGGAGCTGCTTC	ATCGGGTGGAGAGGATCAGCAAAAACGCATGGAGAGATCGAGCGCCATATGAATATCCTCCTTAG	169116	169948	mapped	SGD_168/169_Kan	C04	yes		mapped	SGD_168/169_Cm	C04	yes		quinolinate phosphoribosyltransferase
189	STM14_0175	CDS	ampD		-	170067	170630	STM0146	AAAAGGAGACTCCGCATGTTGCCAGATAAGGGTTGGTTGGTAGAGGTGCAGGCTGGAGCTGCTTC	ATGTCGTAAACAGCGTCATGTCATCTCCTTGTGCGACGAGAGGGCCATATGAATATCCTCCTTAG	170097	170599	mapped	SGD_168/169_Kan	C03	yes		mapped	SGD_168/169_Cm	C03	yes		N-acetyl-anhydromuranmyl-L-alanine amidase
190	STM14_0176	CDS	ampE		-	170627	171481	STM0147	GCACAAGGAGATGACATGACGCTGTTTACGACATTACTGGTGCTGGTGCAGGCTGGAGCTGCTTC	GCCATCGGCACAACGCTACACTAATGCCCCATAAATGGTGAGCAACATATGAATATCCTCCTTAG	170657	171450	mapped	SGD_168/169_Kan	C02	yes		no			no		regulatory protein AmpE
191	STM14_0177	CDS			+	171573	172523	STM0148	CGTAAGGAAAGCCTGATGGCAAACTGGCCAAACCCGTTTATTGAAGTGCAGGCTGGAGCTGCTTC	GGGCAGTGCAACGGCTTAGATCGTATCGGCTGGCGGCACGCCAAACATATGAATATCCTCCTTAG	171603	172492	mapped	SGD_037/038_Kan	D04	yes		mapped	SGD_037/038_Cm	D04	yes		putative cytoplasmic protein
192	STM14_0178	CDS		uidB homolog	+	172523	173929	STM0149	TGGGGAGAAGTCTCAATGGATAAGGGCAGACTTTCGGTAAGAGAGGTGCAGGCTGGAGCTGCTTC	TTGGCCAGTTTGCCATCAGGCTTTCCTTACGCTTTCAGCGGCGTTCATATGAATATCCTCCTTAG	172553	173898	mapped	SGD_043/044_Kan	D01	yes		no			no		Na+/galactoside symporter
193	STM14_0179	CDS			+	173962	174090						deleted in an MGD					deleted in an MGD					hypothetical protein
194	STM14_0180	CDS	aroP		+	174093	175466	STM0150	GATACACGAGGTTTTATGATGGACAGTCAGCAGCACGGCGAGCAGGTGCAGGCTGGAGCTGCTTC	AAAGTAACGCCACGATCAGTGGGCTTTCACCGTTTTTGCCGTTTTCATATGAATATCCTCCTTAG	174123	175435	no			no		mapped	SGD_168/169_Cm	C01	yes		aromatic amino acid transporter
195	STM14_0181	CDS			-	175672	175794						nd					nd					hypothetical protein
196									AAACGTTCTGACATGGGGGTATTCCTTATCTATCTAATACGTTGAGTGCAGGCTGGAGCTGCTTC	AGCGCAAGAATTAGTTTTTTCTGGCAGAACGTTAACCAGAAGATGCATATGAATATCCTCCTTAG	176825	176920	mapped	SGD_150/151_Kan	A04	yes		mapped	SGD_150/151_Cm	A04	yes
197	STM14_0182	CDS	pdhR		-	176029	176793	STM0151	TTAAGACAGGAAATCATGGCCTACAGCAAAATCCGCCAACCAAAAGTGCAGGCTGGAGCTGCTTC	TTCTGCCAGAAAAAACTAATTCTTGCGCTGTTCCAGGCGGCGTAACATATGAATATCCTCCTTAG	176059	176762	mapped	SGD_100/101_Kan	A06	yes		no			no		transcriptional regulator PdhR
198	STM14_0183	CDS	aceE		-	176953	179616	STM0152					nd					nd					pyruvate dehydrogenase subunit E1
199	STM14_0184	CDS	aceF		-	179631	181520	STM0153					nd					nd					dihydrolipoamide acetyltransferase
200	STM14_0185	CDS	lpdA		-	181720	183144	STM0154					nd					nd					dihydrolipoamide dehydrogenase
201	STM14_0186	CDS			-	183222	183350						nd					nd					hypothetical protein
202	STM14_0187	CDS			-	183433	183717	STM0155	TATGAGGTTTGATATATGAAACTTTTTCTGACAACAGCAGCGCTAGTGCAGGCTGGAGCTGCTTC	GCCAGGCCATGATCATTAGCCCTGATGCGGCATTAATTCCGGATGCATATGAATATCCTCCTTAG	183463	183686	made	SGD_041/042_Kan	F01	yes		mapped	SGD_041/042_Cm	F01	yes		putative outer membrane protein
203	STM14_0188	CDS			+	183755	184546	STM0156	TAACCGGAGCAGATAATGAAAAAGGTTATGTTAAGCGCTCTGTTAGTGCAGGCTGGAGCTGCTTC	CCAGGCGCTTACGGGTTATTCGGCGACCTGCCACTGTGCGTCTGGCATATGAATATCCTCCTTAG	183785	184515	mapped	SGD_041/042_Kan	C09	yes		mapped	SGD_041/042_Cm	C09	yes		putative periplasmic protein
204	STM14_0189	CDS	yacH		+	184559	186173	STM0157	ATCGGGAGAGATAAAATGACGTTGCCCTTTAAACCCCATCTCATTGTGCAGGCTGGAGCTGCTTC	CATTATCTGCTCCGGTTAACGGCGATGAAATTCATGATGTTCAGACATATGAATATCCTCCTTAG	184589	186142	mapped	SGD_035/036_Kan	C04	yes		mapped	SGD_035/036_Cm	C04	yes
205	STM14_0190	CDS	acnB		-	186562	189159	STM0158	CGAGGAGATATCGTCGTGCTAGAAGAATACCGTAAGCACGTAGCTGTGCAGGCTGGAGCTGCTTC	CCCTTAAAATGTAAATTAAACCGCAGTCTGGAAAATCACGCCATCCATATGAATATCCTCCTTAG	186592	189128	mapped	SGD_168/169_Kan	B12	no		mapped	SGD_168/169_Cm	B12	no		bifunctional aconitate hydratase 2/2-methylisocitrate dehydratase
206	STM14_0191	CDS			+	189220	190062	STM0159	TAGTATAGGAATATAATGGGAACCTTAAAGCTTATTCAATATCCAGTGCAGGCTGGAGCTGCTTC	ATGTTTCTGTATTTTCTATCTTTTTAAGATGTTGCGTATTTTTATCATATGAATATCCTCCTTAG	189250	190031	mapped	SGD_009/010_Kan	E02	yes		mapped	SGD_009/010_Cm	E02	yes		putative restriction endonuclease
207	STM14_0192	CDS	yacL		-	190308	190670	STM0160	GTAGAGGAACAGATCATGGATTACGAATTTCTGCGCGACGTTACCGTGCAGGCTGGAGCTGCTTC	ATAACGAAGAGAGGGTCAGGCTTTACTGACGAATTCCCGATACGCCATATGAATATCCTCCTTAG	190338	190639	mapped	SGD_055/056_Kan	A09	yes		mapped	SGD_055/056_Cm	A09	yes		hypothetical protein
208	STM14_0193	CDS	kdgT		-	190905	191858	STM0161	ACAGGCGGTAAGACCATGAACATCAAAAAAGCAATAGAGCGCGTAGTGCAGGCTGGAGCTGCTTC	CGATAACTATCATTTTCATGCGTTTTTCTCCAAAGAAGCCTGACGCATATGAATATCCTCCTTAG	190935	191827	mapped	SGD_009/010_Kan	F02	yes		mapped	SGD_009/010_Cm	F02	yes		2-keto-3-deoxygluconate permease
210	STM14_0194	CDS			-	191855	193126	STM0162	TTTGGAGAAAAACGCATGAAAATGATAGTTATCGCCGATGATTTTGTGCAGGCTGGAGCTGCTTC	GTAATGGCAACGGTTTTAGTCTCCACAATACATCTCCTCAATATACATATGAATATCCTCCTTAG	191885	193095	mapped	SGD_009/010_Kan	G02	yes		mapped	SGD_009/010_Cm	G02	yes		putative inner membrane protein
211	STM14_0195	CDS	pdxA_2		-	193116	194099	STM0163	ACCGTTGCCATTACCATGGGCGATCCAGCGGGCATTGGGCCGGAAGTGCAGGCTGGAGCTGCTTC	TTTCATAACAGGGAATTATGCCAGTTGCATTGCCAGTTTGATCGACATATGAATATCCTCCTTAG	193173	194068	mapped	SGD_009/010_Kan	H02	no		mapped	SGD_009/010_Cm	H02	yes		4-hydroxythreonine-4-phosphate dehydrogenase 2
212	STM14_0196	CDS			-	194109	194876	STM0164	ATTCCCTGTTATGAAAGGACAACACCGTCTGGATCTCATTGTGCAGGCTGGAGCTGCTTC	GACGGCGCTGTCACTCCGGCTGCACCAGCGTTAGCGCAAACATATGAATATCCTCCTTAG	194139	194845	mapped	SGD_003/004_Kan	G01	yes		mapped	SGD_003/004_Cm	G01	yes		putative transcriptional regulator
213	STM14_0197	CDS	speD		+	194906	195700	STM0165					deleted in an MGD			no		deleted in an MGD			no		S-adenosylmethionine decarboxylase
214	STM14_0198	CDS	speE		+	195721	196581	STM0166	TGGAGGTATCAGCCAATGGCCGAAAATACGATGTGGCATGAAACGGTGCAGGCTGGAGCTGCTTC	ATCACCTCCTTAACGTCACTGTGCGGACAGTGCGTCATGTAGATACATATGAATATCCTCCTTAG	195751	196550	mapped	SGD_168/169_Kan	B10	yes		mapped	SGD_168/169_Cm	B10	yes		spermidine synthase
215	STM14_0199	CDS	yacC		+	196688	197035	STM0167	GCCGTGGTAGAAGCAATGAAGACGTTTTTCAGACCCGTGTTGTTTGTGCAGGCTGGAGCTGCTTC	TAGGATCACGGAGGATTATTTAACGTAGGCTAACAGGCTCAGAGACATATGAATATCCTCCTTAG	196718	197004	mapped	SGD_055/056_Kan	A06	yes		mapped	SGD_055/056_Cm	A06	yes		putative periplasmic protein
216	STM14_0200	CDS	cueO		-	197237	198847	STM0168	TATAAGGAAATGATTATGTTACGCCGTGATTTCTTAAAATATTCAGTGCAGGCTGGAGCTGCTTC	CGTCACAGACATCGGTCAGACCGTAAATCCTAACATCATTCCCGTCATATGAATATCCTCCTTAG	197267	198816	mapped	SGD_055/056_Kan	A08	yes		no	SGD_055/056_Cm	A08	yes		multicopper oxidase
217	STM14_0201	CDS	gcd		+	198925	201315	STM0169	GGATGGTGTCTTTTTATGGCAGAAAATAACGCACGATCGCCACGAGTGCAGGCTGGAGCTGCTTC	GCCGGGCATTAATGGTTATTTCGCGTCGTCAGGCAAAGCATAGGCCATATGAATATCCTCCTTAG	198955	201284	mapped	SGD_168/169_Kan	B09	yes		mapped	SGD_168/169_Cm	B09	yes		glucose dehydrogenase
218	STM14_0202	CDS	hpt		-	201521	202057	STM0170	CATATGGTTATAAATATGAAACATACTGTTGAAGTCATGATCCCCGTGCAGGCTGGAGCTGCTTC	CCGGCATTTCTGCGCTTACTCGTCCAGCAGCACCACTTTACCAACCATATGAATATCCTCCTTAG	201551	202026	mapped	SGD_168/169_Kan	B08	yes		no			no		hypoxanthine-guanine phosphoribosyltransferase
219	STM14_0203	CDS	yadF		+	202115	202777	STM0171					no			no		no			no		carbonic anhydrase
220	STM14_0204	CDS	yadG		-	202886	203812	STM0172	AGTAAGTGAGAATTTATGACCATTGCGCTGGAACTTCAACAACTTGTGCAGGCTGGAGCTGCTTC	CCCAGTAAAGCTGCATCATGCGCGATCTCCTTGTTTTTCATGCACCATATGAATATCCTCCTTAG	202916	203781	mapped	SGD_055/056_Kan	A12	yes		mapped	SGD_055/056_Cm	A12	yes		putative ABC-type multidrug transport system ATPase component
221	STM14_0205	CDS	yadH	drrB homolog	-	203809	204579	STM0173					no			no		deleted in an MGD			no		putative transport protein
223	STM14_0206	CDS	stiH		+	204696	205775	STM0174	GAGGAACACAATGAAGAATTTATGGATGCTGCTGGCGCTAGTGCAGGCTGGAGCTGCTTC	AACGCTTCTCTCAGCGAATCTGAATCTCCAGCGTGGCGGTCATATGAATATCCTCCTTAG	204726	205744	mapped	SGD_003/004_Kan	H01	yes		mapped	SGD_003/004_Cm	H01	yes		putative fimbrial protein precurosr
224	STM14_0207	CDS	stiC		+	205784	208330	STM0175	GAGAGTGCCGATGCGCAAAAGGCAACACCGGGTATTTTATGTGCAGGCTGGAGCTGCTTC	ATTGTGTTCCTCACTGGCAGACGGCGTTCGCCATCACTATCATATGAATATCCTCCTTAG	205814	208299	mapped	SGD_003/004_Kan	A02	yes		mapped	SGD_003/004_Cm	A02	yes		putativie fimbrial usher
225	STM14_0208	CDS	stiB		+	208357	209040	STM0176	GAGGTCATCAATGAATTCATTGGCTAAAGCAGGGTTGCTTGTGCAGGCTGGAGCTGCTTC	GTCACTCTTCTCAAGGCGTTTGTTTATGTTCGGGGCCAGTCATATGAATATCCTCCTTAG	208387	209009	mapped	SGD_005/006_Kan	H03	yes		mapped	SGD_005/006_Cm	H03	yes		putative fimbrial chaparone
226	STM14_0209	CDS	stiA		+	209088	209627	STM0177	ATCAAAGATAATGAAACTCTCCTTAAAAACACTCACTGTGGTGCAGGCTGGAGCTGCTTC	GCCACCAGGATCAGTTATATTGCAGATAGAATGTTGCGGTCATATGAATATCCTCCTTAG	209118	209596	mapped	SGD_005/006_Kan	A04	yes		no			no		putative fimbrial subunit
227	STM14_0210	CDS			+	209796	209966						nd					deleted in an MGD					hypothetical protein
228	STM14_0211	CDS	yadI	manX homolog	-	209997	210437	STM0178	AATGGAGGAGAAGTTATGCTGGGATGGGTCATTTCCTGTCATGACGTGCAGGCTGGAGCTGCTTC	CGTCAATGGTATTGATCAAAACTCATACGAATCATGCAGCAATACCATATGAATATCCTCCTTAG	210027	210406	mapped	SGD_055/056_Kan	B02	yes		mapped	SGD_055/056_Cm	B02	yes		putative PTS enzyme
229	STM14_0212	CDS	yadE		-	210499	211728	STM0179	CCTCGGTTATGATATATGGTTATGCGCGTTGTTCTTATCTTGCTGGTGCAGGCTGGAGCTGCTTC	GTTGCCTGATAGTCCTTATCCCTGCGGCTGGTTGCTGATCAGCCGCATATGAATATCCTCCTTAG	210529	211697	mapped	SGD_047/048_Kan	H09	yes		mapped	SGD_047/048_Cm	H09	yes		putative xylanase/chitin deacetylase
230	STM14_0213	CDS	panD		+	211735	212115	STM0180	CAGGGTAAAGAAGTTATGATTCGCACCATGCTGCAAGGCAAGCTCGTGCAGGCTGGAGCTGCTTC	CAGGGATAAGGACTATCAGGCAACCTGTACCGGAATAGCTTTCGCCATATGAATATCCTCCTTAG	211765	212084	mapped	SGD_168/169_Kan	B07	yes		mapped	SGD_168/169_Cm	B07	yes		aspartate alpha-decarboxylase
231	STM14_0214	CDS	panC		+	212210	213064	STM0181	TCAAGGAGTTTTGTTGTGCTAATCATTGAAACCCTGCCGCTGCTGGTGCAGGCTGGAGCTGCTTC	ATTTTTAACCCCTGTCTACTGGGCTAATGTAACGCTTTGATTATCCATATGAATATCCTCCTTAG	212240	213033	no			no		mapped	SGD_051/052_Cm	D10	yes		pantoate--beta-alanine ligase
232	STM14_0215	CDS			+	213058	213171						nd					nd					hypothetical protein
233	STM14_0216	CDS	panB		+	213190	213981	STM0182	CCATCAGGAAACGTTATGAAACCCACCACCATTTCACTGCTGCAGGTGCAGGCTGGAGCTGCTTC	GCACGGTCAGAAAAATTAGTGAAAGCTGTGTTCTTCGCCCGGATACATATGAATATCCTCCTTAG	213220	213950	mapped	SGD_168/169_Kan	B06	yes		mapped	SGD_168/169_Cm	B06	yes		3-methyl-2-oxobutanoate hydroxymethyltransferase
234	STM14_0217	CDS	folK		+	214102	214581	STM0183					no			no		no			no		2-amino-4-hydroxy-6-hydroxymethyldihyropteridine pyrophosphokinase
235	STM14_0218	CDS	pcnB		+	214578	215996	STM0184	TGATCTTATTAATGTATGACACTACCGAGGTGCGCTATTTTTACCGTGCAGGCTGGAGCTGCTTC	CGATATACGCGATCGTCATACGGTGCCCTCGCGGCGCGGCGCGCGCATATGAATATCCTCCTTAG	214608	215965	mapped	SGD_051/052_Kan	G10	yes		no			no		poly(A) polymerase I
236	STM14_0219	CDS	yadB		+	216137	217033	STM0185	GTTTCTACCCTATTTATGACAGGCGGGAGTTTTCCCGCCTTATTCGTGCAGGCTGGAGCTGCTTC	GCGGCTAATCATAGCTCAGCGAGACGCATTTGAGAATGCCGGATTCATATGAATATCCTCCTTAG	216167	217047	mapped	SGD_055/056_Kan	A10	yes		no			no		glutamyl-Q tRNA(Asp) synthetase
237	STM14_0220	CDS	dksA		+	217102	217557	STM0186	TTAAGGAGAAGCAACATGCAAGAAGGGCAAAACCGTAAAACATCGGTGCAGGCTGGAGCTGCTTC	TAGAAACGAACGGGATTAACCCGCCATCTGTTTTTCGCGAATTTCCATATGAATATCCTCCTTAG	217132	217526	mapped	SGD_168/169_Kan	B05	yes		mapped	SGD_168/169_Cm	B05	yes		DnaK transcriptional regulator DksA
239	STM14_0221	CDS	sfsA		+	217734	218438	STM0187	AATGAAGGAATGTCGATGCTATTTTCACCCCCTTTACAACGCGCTGTGCAGGCTGGAGCTGCTTC	CAGGCTGTTATTCCACTACAACGTTATGGGTACTGGTTCGTTCAGCATATGAATATCCTCCTTAG	217764	218407	mapped	SGD_168/169_Kan	B04	yes		mapped	SGD_168/169_Cm	B04	yes		sugar fermentation stimulation protein A
240	STM14_0222	CDS	ligT		+	218455	218985	STM0188	TAACCGAGTATCCCTATGTCTGAGCCAAAACGGCTGTTTTTTGCGGTGCAGGCTGGAGCTGCTTC	GACATTCCTTCATTATTATTCGCCCAGCGTCCAGCGCTGCAGCTCCATATGAATATCCTCCTTAG	218485	218954	mapped	SGD_051/052_Kan	B03	yes		mapped	SGD_051/052_Cm	B03	yes		2'-5' RNA ligase
241	STM14_0223	CDS	hrpB		-	219013	221487	STM0189	TTATGGATTAACACGATGCTACAATGCGGCGCAAAGAAAGTTAACGTGCAGGCTGGAGCTGCTTC	GCAACGTATAACACGTCACGAATACTTCTTCGTGCGCCGCGTTGGCATATGAATATCCTCCTTAG	219043	221456	no			no		mapped	SGD_053/054_Cm	B02	yes		ATP-dependent RNA helicase HrpB
242	STM14_0224	CDS			-	221426	221587						nd					part deleted with adjacent gene					hypothetical protein
243	STM14_0225	CDS			+	221522	221629						nd					deleted in an MGD					hypothetical protein
244	STM14_0226	CDS	mrcB		-	221628	224150	STM0190	TTGCGGAGAAAAAGCATGGCGGGGAATGACCGCGAGCCGATTGGAGTGCAGGCTGGAGCTGCTTC	GCACTATTACCGTGATTAATTGCCGCCGAACATCTCCTTAATCCACATATGAATATCCTCCTTAG	221658	224119	mapped	SGD_170/171_Kan	E12	yes		mapped	SGD_170/171_Cm	E12	yes		penicillin-binding protein 1b
245	STM14_0227	CDS			+	224289	224429						nd					deleted in an MGD					hypothetical protein
246	STM14_0228	CDS	fhuA		-	224443	226632	STM0191	ATCAGAGATATACCAATGGCGCGTCTTAAAACTGCTCAGCCAAACGTGCAGGCTGGAGCTGCTTC	GTGCCCAAAAAGAAATTAGAAACGGAAGGTTGCCGTTGCAACGACCATATGAATATCCTCCTTAG	224473	226601	mapped	SGD_035/036_Kan	B10	yes		mapped	SGD_035/036_Cm	B10	yes		ferrichrome outer membrane transporter
247	STM14_0229	CDS	fhuC		-	226681	227478	STM0192	TACAAGTTGGCTGCGATGCAGGAAAACCACATTCATTCCGATACCGTGCAGGCTGGAGCTGCTTC	GATATAAATCACGCATTAATACACAAAACTCACAGGTGCCGCGCCCATATGAATATCCTCCTTAG	226711	227447	mapped	SGD_168/169_Kan	B03	yes		mapped	SGD_168/169_Cm	B03	yes		iron-hydroxamate transporter ATP-binding subunit
248	STM14_0230	CDS	fhuD		-	227478	228368	STM0193	GAGTTTTGTGTATTAATGCGTGATTTATATCCTCTTACTCGCCGCGTGCAGGCTGGAGCTGCTTC	TTTCACGTTTTCTGCTCACGCTTTGCCTCCCAACACGTTATTCAGCATATGAATATCCTCCTTAG	227508	228337	mapped	SGD_150/151_Kan	H11	yes		mapped	SGD_150/151_Cm	H11	yes		iron-hydroxamate transporter substrate-binding subunit
249	STM14_0231	CDS	fhuB		-	228365	230422	STM0194	GTTGGGAGGCAAAGCGTGAGCAGAAAACGTGAAATGCCGGATGGCGTGCAGGCTGGAGCTGCTTC	TGGCACAGCTTTTTTTTACCGACTCTGTTTACGTAGCAAATAGATCATATGAATATCCTCCTTAG	228395	230391	mapped	SGD_168/169_Kan	B02	yes		mapped	SGD_168/169_Cm	B02	yes		iron-hydroxamate transporter permease subunit
250	STM14_0232	CDS			-	230459	230665						nd					deleted in an MGD					hypothetical protein
251	STM14_0233	CDS			-	231001	231144						nd					deleted in an MGD					hypothetical protein
252	STM14_0234	CDS	stfA		-	231361	231921	STM0195	AGGATGAAAAATGAATACAGCAGTAAAAGCTGCGGTTGCTGTGCAGGCTGGAGCTGCTTC	GATATTTCACTTACAGATAGCTGATCGTGAAGTTTACGGTCATATGAATATCCTCCTTAG	231391	231890	mapped	SGD_005/006_Kan	B04	yes		mapped	SGD_005/006_Cm	B04	yes		putative fimbrial subunit
253	STM14_0235	CDS	stfC		-	232007	234664	STM0196	AGATTGTCTGATGGCTCACTATAAAAAATTTCGTCTGAGCGTGCAGGCTGGAGCTGCTTC	GTTTCCTGAATCAATGTGTTGGATAACGAGAAGAGAGCGCCATATGAATATCCTCCTTAG	232037	234633	mapped	SGD_005/006_Kan	C04	yes		mapped	SGD_005/006_Cm	C04	yes		putative fimbrial outer membrane usher
254	STM14_0236	CDS	stfD		-	234682	235434	STM0197	AACCGCATTCATGATGTCATTAAAACGTTATAACCTGGCCGTGCAGGCTGGAGCTGCTTC	TCCTTGTCGGTTACGACTTTCTGCTTTTTGCTTCATCTACCATATGAATATCCTCCTTAG	234712	235403	mapped	SGD_005/006_Kan	D04	yes		mapped	SGD_005/006_Cm	D04	yes		putative periplasmic fimbrial chaperone
255	STM14_0237	CDS	stfE		-	235453	235965	STM0198	GAGACGCAAGATGAGGCAATGGCGGTTACGGCTGGGCACGGTGCAGGCTGGAGCTGCTTC	ACTATTTTTTTCATTGGTAATCCACCACCAACGTGGCGCCCATATGAATATCCTCCTTAG	235483	235934	mapped	SGD_005/006_Kan	E04	yes		mapped	SGD_005/006_Cm	E04	yes		putative minor fimbrial subunit
256	STM14_0238	CDS	stfF		-	235962	236438	STM0199	TGGATTACCAATGAAAAAAATAGTTTTGACGATGTTAATGGTGCAGGCTGGAGCTGCTTC	CTTTTAGCCATTACTGATAATCCACCTGTAATGTTGCCGTCATATGAATATCCTCCTTAG	235992	236407	mapped	SGD_005/006_Kan	F04	yes		mapped	SGD_005/006_Cm	F04	yes		putative minor fimbrial subunit
257	STM14_0239	CDS	stfG		-	236438	236968	STM0200	ATTATCAGTAATGGCTAAAAGACAGGCGTTATTACACGGCGTGCAGGCTGGAGCTGCTTC	ATTATTTTCATTATAAATACTCAAATGTGGCTAGCGCACTCATATGAATATCCTCCTTAG	236468	236937	mapped	SGD_005/006_Kan	G04	yes		mapped	SGD_005/006_Cm	G04	yes		putative minor fimbrial subunit
258	STM14_0240	CDS			-	236968	237807	STM0201	ATTTGAGTATTTATAATGAAAATAATACGGACTTTATTTTTGCTGGTGCAGGCTGGAGCTGCTTC	AAACACCCAGCCCCCCTAAAGCTCATCAATAATATACTGGAAGCTCATATGAATATCCTCCTTAG	236998	237776	mapped	SGD_009/010_Kan	A03	yes		mapped	SGD_009/010_Cm	A03	yes		putative outer membrane protein
259	STM14_0241	CDS	hemL		+	237915	239195	STM0202					nd					nd					glutamate-1-semialdehyde aminotransferase
260	STM14_0242	CDS			-	239222	239365						nd					nd					hypothetical protein
261	STM14_0243	CDS	yadQ	clcA	-	239365	240786	STM0203	ATTAATGATCTTCTGATGAAAACAGACACTTCCACCTTTTTAGCTGTGCAGGCTGGAGCTGCTTC	ACCCTGGTAATTCGTTCAAGTATTCTCGTCCGCAGGCGCATTCTGCATATGAATATCCTCCTTAG	239395	240755	mapped	SGD_055/056_Kan	B03	yes		no			no		chloride channel protein
262	STM14_0244	CDS	yadR		-	240868	241212	STM0204					no			no		no			no		iron-sulfur cluster insertion protein ErpA
263	STM14_0245	CDS	yadS		+	241313	241936	STM0205	AGTGGGGATTCGACAATGCTCGTCTATTGGCTGGATATTGTAGGCGTGCAGGCTGGAGCTGCTTC	TCGGGCAAAACAATATCAACGTCCGTTTTCATCCAGGGCAAACGTCATATGAATATCCTCCTTAG	241343	241905	mapped	SGD_055/056_Kan	B05	yes		mapped	SGD_055/056_Cm	B05	yes		hypothetical protein
264	STM14_0246	CDS	btuF		+	241973	242773	STM0206	TACAGAAACTGGCGCATGGCTAAGCAAATGTTCAGGGCGCTGGTCGTGCAGGCTGGAGCTGCTTC	CTGGTAAGACAGGCTCTAATTCACCTGTGAAAGCGCATTACAGAGCATATGAATATCCTCCTTAG	242003	242742	mapped	SGD_150/151_Kan	H12	yes		mapped	SGD_150/151_Cm	H12	yes		vitamin B12-transporter protein BtuF
265	STM14_0247	CDS	pfs		+	242766	243464	STM0207	ATCGCGAGTAAATCTATGAAAATCGGCATCATTGGCGCAATGGAAGTGCAGGCTGGAGCTGCTTC	GCCCTGAACATTTGCTTAGCCATGCGCCAGTTTCTGTACCAGCGTCATATGAATATCCTCCTTAG	242796	243433	mapped	SGD_168/169_Kan	B01	yes	duplication test: mutant confirmed, no duplication detected	no			no		5'-methylthioadenosine/S-adenosylhomocysteine nucleosidase
266	STM14_0248	CDS	dgt		-	243549	245066	STM0208	AGGCGGGGAGAGGATATGGCATCGATCGATTTCCGAAATAAAATTGTGCAGGCTGGAGCTGCTTC	TTTACAAAAGTCCATTTACTGTTCGACCGCCATCAAACGCCGATACATATGAATATCCTCCTTAG	243579	245035	mapped	SGD_168/169_Kan	A12	yes		mapped	SGD_168/169_Cm	A12	yes		deoxyguanosinetriphosphate triphosphohydrolase
267	STM14_0249	CDS	htrA		-	245196	246623	STM0209					nd					deleted in an MGD					serine endoprotease
269	STM14_0250	CDS	cdaR		-	246776	247933	STM0210	TCACAGGAGGGATTTATGGCTGGCTGGCATCTTGATACCAAAATGGTGCAGGCTGGAGCTGCTTC	GTAGCGCCGCCGGGCTTAACGCTGTTCATCCAGTTGTAGCGCCACCATATGAATATCCTCCTTAG	246806	247902	no			no		mapped	SGD_055/056_Cm	B10	yes		carbohydrate diacid transcriptional activator CdaR
270	STM14_0251	CDS	yaeH		+	248022	248408	STM0211	ATGAAGGATACCGCTATGTATGACAATCTAAAAAGTCTGGGCATTGTGCAGGCTGGAGCTGCTTC	CCGGCAACACACAGCTTACTTACGGGTAAGCTTGTCCAGATCGGCCATATGAATATCCTCCTTAG	248052	248377	mapped	SGD_055/056_Kan	B11	yes		mapped	SGD_055/056_Cm	B11	yes		hypothetical protein
271	STM14_0252	CDS		shiA homolog	-	248655	249957	STM0212	TGAGAGGCGGAGTCTATGTCCGGAACGTATAATGCTACTATTCGCGTGCAGGCTGGAGCTGCTTC	CAGCCCCCCTTTGCATTACGGCGAATGCGGTAACACGGTTTCCGGCATATGAATATCCTCCTTAG	248685	249926	mapped	SGD_009/010_Kan	B03	yes		mapped	SGD_009/010_Cm	B03	yes
272	STM14_0253	CDS	dapD		+	249994	250818	STM0213					no			no		no			no		2,3,4,5-tetrahydropyridine-2-carboxylate N-succinyltransferase
273	STM14_0254	CDS	glnD		+	250848	253520	STM0214	TAATGGGTGGCGCATATGAATACTCTTCCTGAACAGCACGCGAATGTGCAGGCTGGAGCTGCTTC	ATATAAATAAACACACTACCCTTTATCGTTTGGATTGAGGGCCGCCATATGAATATCCTCCTTAG	250878	253489	mapped	SGD_BLUES	C01	yes		mapped	SGD_168/169_Cm	A11	yes		PII uridylyl-transferase
274	STM14_0255	CDS	map		+	253757	254551	STM0215					nd					nd					methionine aminopeptidase
275	STM14_0256	CDS	T44		-	254799	255083						no			no		no			no		30S ribosomal protein S2
276	STM14_0257	CDS	rpsB		-	255002	255727	STM0216					nd					nd					30S ribosomal protein S2
277	STM14_0258	CDS	tsf		-	255985	256836	STM0217					nd					nd					elongation factor Ts
278	STM14_0259	CDS	pyrH		-	256981	257706	STM0218					nd					nd					uridylate kinase
279	STM14_0260	CDS	frr		-	257853	258410	STM0219					no			no		no			no		ribosome recycling factor
280	STM14_0261	CDS	dxr		-	258551	259747	STM0220					nd					nd					1-deoxy-D-xylulose 5-phosphate reductoisomerase
281	STM14_0262	CDS			-	259830	260033						nd					nd					hypothetical protein
282	STM14_0263	CDS	uppS		-	260060	260818	STM0221					nd					nd					undecaprenyl pyrophosphate synthase
283	STM14_0264	CDS	cdsA		-	260831	261688	STM0222					nd					nd					CDP-diglyceride synthase
284	STM14_0265	CDS	yaeL	ecfE homolog	-	261700	263052	STM0223					no			no		no			no		zinc metallopeptidase
285	STM14_0266	CDS	yaeT		-	263084	265498	STM0224					nd					nd					outer membrane protein assembly factor YaeT
286	STM14_0267	CDS	hlpA		-	265621	266106	STM0225	GGTAAGGAGTTTATTGTGAAAAAGTGGTTATTAGCTGCAGGTCTTGTGCAGGCTGGAGCTGCTTC	AATTGAAGGCATTACTTATTTAACCTGTTTCAGTACGTCAGCGGTCATATGAATATCCTCCTTAG	265651	266075	mapped	SGD_152/153_Kan	A01	yes		no			no		periplasmic chaperone
287	STM14_0268	CDS	lpxD		-	266110	267135	STM0226	CAGGTTAAATAAGTAATGCCTTCAATTCGACTGGCTGACTTAGCAGTGCAGGCTGGAGCTGCTTC	CTACAAGGCGGAACGTTAGTCTTGTTGATTAACCTTGCGCTCAATCATATGAATATCCTCCTTAG	266140	267104	no			no		mapped	SGD_100/101_Cm	A07	no	duplication test: mutant confirmed, duplication detected	UDP-3-O-[3-hydroxymyristoyl] glucosamine N-acyltransferase
288	STM14_0269	CDS	fabZ		-	267151	267696	STM0227					no			no		no			no		(3R)-hydroxymyristoyl-ACP dehydratase
289	STM14_0270	CDS	lpxA		-	267700	268488	STM0228					nd					nd					UDP-N-acetylglucosamine acyltransferase
290	STM14_0271	CDS	lpxB		-	268488	269636	STM0229					nd					nd					lipid-A-disaccharide synthase
291	STM14_0272	CDS	rnhB		-	269633	270229	STM0230	CCTGGAGTTAGCACAATGATCGAATTTGTTTATCCACACACCCATGTGCAGGCTGGAGCTGCTTC	TTCTCGATACAAGAATCAGGACACAAGTCCCAGAGCGCGTTTAACCATATGAATATCCTCCTTAG	269663	270198	mapped	SGD_168/169_Kan	A10	yes		made	SGD_168/169_Cm	A10	no		ribonuclease HII
292	STM14_0273	CDS	dnaE		-	270253	273735	STM0231					nd					nd					DNA polymerase III subunit alpha
293	STM14_0274	CDS	accA		-	273748	274707	STM0232					no			no		no			no		acetyl-CoA carboxylase carboxyltransferase subunit alpha
294	STM14_0275	CDS			-	274887	276650	STM0233	TTCAAGGAGAAAATTATGGGATTGCAAAAAACACTGGCGCTCAGCGTGCAGGCTGGAGCTGCTTC	ACAGGATTTATCTTATTACAATGCGTTCCATGCATCGGCCCAGGCCATATGAATATCCTCCTTAG	274917	276619	mapped	SGD_019/020_Kan	D01	yes		mapped	SGD_019/020_Cm	D01	yes		putative endochitinase
295	STM14_0276	CDS	ldcC		-	276726	278867	STM0234	TTTTCAGGAGAAAGCATGAACATCATCGCCATTATGGGGCCGCACGTGCAGGCTGGAGCTGCTTC	TTCCCGTCAGGCAAGCTAGCAGGCGTGTTTTAAGACTCGTACCTGCATATGAATATCCTCCTTAG	276756	278836	mapped	SGD_168/169_Kan	A09	yes		mapped	SGD_168/169_Cm	A09	yes		lysine decarboxylase 2
296	STM14_0277	CDS	yaeR		-	278923	279312	STM0235					no			yes		no			no		hypothetical protein
297	STM14_0278	CDS	tilS		-	279375	280667	STM0236					no			no		no			no		tRNA(Ile)-lysidine synthetase
298	STM14_0279	CDS	rof		+	280751	281011	STM0237	TACTGGTGAGCGATTATGTCAATGAATGAAACGTATCAACCCATTGTGCAGGCTGGAGCTGCTTC	CCGGCAACAAAATACTCAGGATTCGCTAACTACCACGGTACCAATCATATGAATATCCTCCTTAG	280781	280980	mapped	SGD_025/026_Kan	H03	yes		mapped	SGD_025/026_Cm	H03	yes		Rho-binding antiterminator
299	STM14_0280	CDS	yaeP		+	280998	281216	STM0238	CACGGTTAAGTCAGAATGCTGACAGGAGGGCATGTGGAAAAATATGTGCAGGCTGGAGCTGCTTC	ATGGGTTGATACGTTTCATTCATTGACATAATCGCTCACCAGTAACATATGAATATCCTCCTTAG	281028	281185	mapped	SGD_055/056_Kan	C02	yes		mapped	SGD_055/056_Cm	C02	yes		hypothetical protein
300	STM14_0281	CDS	yaeQ		-	281396	281941	STM0239	GAAAGGAGTTTTCTCATGGCGCTTAAAGCGACAATTTATAAAGCCGTGCAGGCTGGAGCTGCTTC	TCCGGGAGATGGCAATCATGAGGGCTGTTGCCAGGCGGTTAGCTGCATATGAATATCCTCCTTAG	281426	281910	no			no		mapped	SGD_055/056_Cm	C03	yes		putative cytoplasmic protein
301	STM14_0282	CDS	yaeJ		-	281938	282360	STM0240	CTGGCAACAGCCCTCATGATTGCCATCTCCCGGACGGTCTCCATAGTGCAGGCTGGAGCTGCTTC	TGCTATTCCTGCCCGTCAATCCAGTGGACGACGAACTTTGCCGCGCATATGAATATCCTCCTTAG	281968	282329	mapped	SGD_055/056_Kan	B12	yes		no			no		hypothetical protein
302	STM14_0283	CDS	cutF		-	282392	283093	STM0241					no			no		no			no
303	STM14_0284	CDS	proS		+	283167	284885	STM0242					nd					nd					prolyl-tRNA synthetase
304	STM14_0285	CDS	yaeB		+	284996	285703	STM0243	GAATATTTCGGCGAAATGAGCAGCTTTCAGTTTGAACAAATCGGCGTGCAGGCTGGAGCTGCTTC	GAGAAGGGCGTGAAATTACCGTGGTTCCAGCGCAAACACTTCAAACATATGAATATCCTCCTTAG	285026	285672	no			no		mapped	SGD_055/056_Cm	B06	yes		putative regulatory protein
305	STM14_0286	CDS	rcsF		+	285700	286104	STM0244	CATTGAGGAAATATTATGCGTGCTTTACCGATCTGTTTATTGGCAGTGCAGGCTGGAGCTGCTTC	CAAACTGAAAGCTGCTCATTTCGCCGAAATATTCAGGGCGGACCCCATATGAATATCCTCCTTAG	285730	286073	mapped	SGD_154/155_Kan	B11			no					outer membrane lipoprotein
306	STM14_0287	CDS	metQ		+	286223	287038	STM0245	ATTAAGGAAATAAGCATGGCGTTCAAATTCAAAACCTTTGCGGCAGTGCAGGCTGGAGCTGCTTC	GAATCAGCCTAAAACTTACCAGCCTTTCACCGCGCCGCCATTAAACATATGAATATCCTCCTTAG	286253	287007	mapped	SGD_055/056_Kan	B07	yes		no			no		DL-methionine transporter substrate-binding subunit
307	STM14_0288	CDS	yaeE		+	287077	287730	STM0246	TAGAGGTACTGGGTTATGTCTGAGGCAATGATGTGGTTACTGGTTGTGCAGGCTGGAGCTGCTTC	GTGTTGTGTTTAACGTTACTTATGCGTGACAGCCCTGACGATGCGCATATGAATATCCTCCTTAG	287107	287699	mapped	SGD_055/056_Kan	B09	yes		made	SGD_055/056_Cm	B09	no		DL-methionine transporter permease subunit
308	STM14_0289	CDS	metN		+	287723	288754	STM0247	GATAATAAAGAATCAATGATTAAACTTTCGAATATTACCAAAGTGGTGCAGGCTGGAGCTGCTTC	AACCACATCATTGCCTCAGACATAACCCAGTACCTCTACTTTCACCATATGAATATCCTCCTTAG	287753	288723	mapped	SGD_168/169_Kan	A08	yes		mapped	SGD_168/169_Cm	A08	yes		DL-methionine transporter ATP-binding subunit
309	STM14_0290	CDS	yaeD		-	288944	289510	STM0248					no			no		no			no		D,D-heptose 1,7-bisphosphate phosphatase
310	STM14_0291	CDS			+	289581	289703						nd					nd					hypothetical protein
311	STM14_0292	CDS			+	289616	289819						nd					nd					hypothetical protein
312	STM14_0293	rRNA	rrsH		-	289889	291432	STM0249					nd					nd					16S ribosomal RNA
313	STM14_0294	tRNA	ileV		-	291490	291566	STM0250					nd					nd					tRNA-Ile
314	STM14_0295	tRNA	alaV		-	291676	291751	STM0251					nd					nd					tRNA-Ala
315	STM14_0296	CDS			-	291760	291876						nd					nd					hypothetical protein
316	STM14_0297	rRNA	rrlH		-	291944	295036	STM0252					nd					nd					23S ribosomal RNA
317	STM14_0298	rRNA	rrfH		-	295219	295340	STM0253					nd					nd					5S ribosomal RNA
318	STM14_0299	tRNA	aspU		-	295528	295604	STM0254					nd					nd					tRNA-Asp
319	STM14_0300	CDS	dkgB		-	295769	296572	STM0255	AAAAAGAGGAATTCTATGACTATCCCTGCATTCGGTTTAGGTACTGTGCAGGCTGGAGCTGCTTC	CAAAGGATCGGGTAATTAATCCCAGGCAGGAGCCAGTCCTTCCGGCATATGAATATCCTCCTTAG	295799	296541	no			no		mapped	SGD_031/032_Cm	D01	yes		2,5-diketo-D-gluconate reductase B
320	STM14_0301	CDS	yafC		+	296593	297507	STM0256	GCTTCAGGAGCAAAAATGAAAGCCACCTCCGAAGAACTCGCAATTGTGCAGGCTGGAGCTGCTTC	CGATCCTTTGTACCTTTACCCCTCTTTCACAGCTCCTGCGGGAGCCATATGAATATCCTCCTTAG	296623	297476	mapped	SGD_039/040_Kan	E12	yes		mapped	SGD_039/040_Cm	E12	yes		putative transcriptional regulator
322	STM14_0302	CDS			-	297612	298787	STM0257	GTTATGGAGTTATGTATGCCTCTCGCTTTATTTGCACTGACAATAGTGCAGGCTGGAGCTGCTTC	GCTTACATCAATAATTTACTCCAGAGCAATGCGTACAGGTTTATCCATATGAATATCCTCCTTAG	297642	298756	mapped	SGD_041/042_Kan	B02	yes		mapped	SGD_041/042_Cm	B02	yes		putative drug efflux protein
323	STM14_0303	CDS	yafD		-	298940	299719	STM0258	AAAAACACCTATGCGATGCGCTATGTTGCCGGACAGCCCGCCGAGGTGCAGGCTGGAGCTGCTTC	AGACCTGACTCACCTTTATTGCTCAGGTTTGCCGGGACTGAATTCCATATGAATATCCTCCTTAG	298970	299688	mapped	SGD_055/056_Kan	C06	yes		no			no		hypothetical protein
324	STM14_0304	CDS	yafE		-	299797	300567	STM0259	CAGAAGGGCACTACCATGACAACGCATTCCCACCATGACAATGTTGTGCAGGCTGGAGCTGCTTC	GCGCCTTTTAAATTGCTATACCGCTTTATGCGCTTCCAGCATGATCATATGAATATCCTCCTTAG	299827	300536	mapped	SGD_035/036_Kan	F09	yes		mapped	SGD_035/036_Cm	F09	yes		putative methyltransferase
325	STM14_0305	CDS	dniR	mltD	+	300623	301990	STM0260	ACTATTGACACACACATGAAGGCAAAAGCGATATTACTCGCCTCTGTGCAGGCTGGAGCTGCTTC	TTTCGTCGGACAATATCAGGAGTCTGGCGTGCTATTGTCCTTCACCATATGAATATCCTCCTTAG	300653	301959	mapped*	SGD_170/171_Kan	F05			mapped	SGD_170/171_Cm	F05			membrane-bound lytic murein transglycosylase D
326	STM14_0306	CDS	gloB		+	302062	302817	STM0261	TTTGAGAGGTAATATATGAATCTTAACAGTATTCCCGCGTTTCAGGTGCAGGCTGGAGCTGCTTC	GACAAGTAAGAATTATCAGAACGTGTCTTTCTTTGACCTTAACCACATATGAATATCCTCCTTAG	302092	302786	made	SGD_025/026_Kan	F05	yes		mapped	SGD_025/026_Cm	F05	yes		hydroxyacylglutathione hydrolase
327	STM14_0307	CDS	yafS		-	302852	303574	STM0262	TAGCGGAAGGTTGCGATGAAACCGGCAAGGCTCTCTCAAACTGTCGTGCAGGCTGGAGCTGCTTC	CTACCAGGCGGAAGCTTAGCCATCCGGTTTGCGATATTGCCGGGTCATATGAATATCCTCCTTAG	302882	303543	mapped	SGD_055/056_Kan	C10	yes		no			no		putative SAM-dependent methyltransferase
328	STM14_0308	CDS	rnhA		+	303571	304038	STM0263					no			no		no			no		ribonuclease H
329	STM14_0309	CDS	dnaQ		-	304102	304833	STM0264					nd					nd					DNA polymerase III subunit epsilon
330	STM14_0310	CDS			+	304859	304966						nd					nd					hypothetical protein
331	STM14_0311	tRNA	aspV		-	304967	305043	STM0265					nd					nd					tRNA-Asp
332	STM14_0312	CDS			-	305167	305274						nd					nd					hypothetical protein
333	STM14_0313	CDS		impA homolog	+	305365	306420	STM0266	GAGTAATGATATGGACATGTCCCTGACTAAACCGGTAAGCGTGCAGGCTGGAGCTGCTTC	ATGCGCATCATCACTCCAGGGCATCCCACTTCTCCAGCAACATATGAATATCCTCCTTAG	305395	306389	mapped	SGD_001/002_Kan	D07	yes		mapped	SGD_005/006_Cm	D07	yes		putative cytoplasmic protein
334	STM14_0314	CDS		impH homolog	+	306431	307426	STM0267	GGGGGAGCGTATGACCGGCGCTCTCAACCAGGCGCAGAAAGTGCAGGCTGGAGCTGCTTC	ATCATTACTCTCAGTGGGTTAAGCCGTGTTCAGGTTCAAACATATGAATATCCTCCTTAG	306461	307395	mapped	SGD_001/002_Kan	E07	yes		mapped	SGD_005/006_Cm	E07	yes		putative cytoplasmic protein
337	STM14_0315	CDS		impG homolog	+	307423	309306	STM0268	TACAGGGCATTATTCATGGATCCACGGCTACTGGAGTATTACAACGTGCAGGCTGGAGCTGCTTC	GGTTGAGAGCGCCGGTCATACGCTCCCCCGTTGCCCGGTTCTGACCATATGAATATCCTCCTTAG	307453	309275	mapped	SGD_009/010_Kan	C03	yes		mapped	SGD_009/010_Cm	C03	yes		putative cytoplasmic protein
338	STM14_0316	CDS		impF homolog	+	309322	309816	STM0269	ACGATGGCGCATGAGCACGTCTCGTTTTACACCCGCTAACGTGCAGGCTGGAGCTGCTTC	ATGCCCTGTATTAAAAGAACGTAATGCGGCTCAGCTCCATCATATGAATATCCTCCTTAG	309352	309785	mapped	SGD_001/002_Kan	F07	yes		no			no		putative cytoplasmic protein
339	STM14_0317	CDS			+	309813	310637	STM0270	AATACCGCCCATGAAAAAAACTGACACGCTTCCTGCTACCGTGCAGGCTGGAGCTGCTTC	CGAGACGTGCTCATGCGCCATCGTTTTCCTGAGCATGAAACATATGAATATCCTCCTTAG	309843	310606	mapped	SGD_001/002_Kan	G07	yes		mapped	SGD_005/006_Cm	G07	yes		putative cytoplasmic protein
340	STM14_0318	CDS			+	310624	311526	STM0271	AAGGGACATAATGAAACAAGACATGTGGGAATTACGGAAAGTGCAGGCTGGAGCTGCTTC	AGGAAGCGTGTCAGTTTTTTTCATGGGCGGTATTTCCATTCATATGAATATCCTCCTTAG	310654	311495	mapped	SGD_001/002_Kan	H07	yes		mapped	SGD_005/006_Cm	H07	yes		putative cytoplasmic protein
341	STM14_0319	CDS		clpB	-	311894	314533	STM0272	GGCATAACACATGGAAACTCCTGTTTCACGCAGTGCGTTGGTGCAGGCTGGAGCTGCTTC	ACGGCCGGTTTCAGCAAACGATCTCAAAAACAATCTGCTCCATATGAATATCCTCCTTAG	311924	314502	mapped	SGD_001/002_Kan	A08	yes		mapped	SGD_005/006_Cm	A08	yes		putative chaperone ATPase
342	STM14_0320	CDS		impB homolog	-	314633	315175	STM0273	AGGAAATGAAGGATTATGGCTATCAACAATAGCGCGCAGAAATTCGTGCAGGCTGGAGCTGCTTC	CTTAAAAATTCGACGTTATTCCGCTGATTCATTATCCGCTGACACCATATGAATATCCTCCTTAG	314663	315144	mapped	SGD_009/010_Kan	D03	yes		mapped	SGD_009/010_Cm	D03	yes		putative cytoplasmic protein
343	STM14_0321	CDS		impC homolog	-	315199	316692	STM0274	AGGAATTTTCATGGCAAACAGTAATATGCAGGCAACCGACGTGCAGGCTGGAGCTGCTTC	AAAATATATATCAGGCATTGCCCTGCTTCACTGACGGCAGCATATGAATATCCTCCTTAG	315229	316661	mapped	SGD_001/002_Kan	B01	yes		no			no		putative cytoplasmic protein
344	STM14_0322	CDS			-	316755	316865	STM0274A	AATATAAAGAGGGATATGAAGAAAAGAATTTCGTCTCGCCCACGGGTGCAGGCTGGAGCTGCTTC	CATAATATGTATTTCCTACTCAATGATATAAAAAGCTTCGGCATTCATATGAATATCCTCCTTAG	316785	316834	mapped	SGD_067/068_Kan	F08	yes		mapped	SGD_067/068_Cm	F08	yes		invasol SirA
345	STM14_0323	CDS			-	316878	317324	STM0275	CTTTCTCCCCGATATATGTCGCGTTTATGGTTAAGTAGTATTGGGGTGCAGGCTGGAGCTGCTTC	TCACGTCTCAAATCGCTAATTACAGATAAAAGATACAGACTGGTCCATATGAATATCCTCCTTAG	317073	317293	mapped	SGD_009/010_Kan	E03			mapped	SGD_009/010_Cm	E03			putative cytoplasmic protein
346	STM14_0324	CDS			-	317578	318063	STM0276					deleted in an MGD	SGD_053/054_Kan	G08	yes		deleted in an MGD	SGD_053/054_Cm	G08	yes		putative cytoplasmic protein
347	STM14_0325	CDS			-	318368	318853	STM0277	GTTAAGCAAAATGAACAGACCTTCATTCAATGAAGCGTGGGTGCAGGCTGGAGCTGCTTC	ATTAACCATTTCACGGCAGTATCCACAGTGTCCCAACTTCCATATGAATATCCTCCTTAG	318398	318822	mapped	SGD_001/002_Kan	C01	yes		made	SGD_001/002_Cm	C01	no		putative cytoplasmic protein
348	STM14_0326	CDS			-	318838	319221	STM0278	CATAAGTGGAATGCTGGTATGGCAGCCATCCTTTGCACAAGTGCAGGCTGGAGCTGCTTC	TCTTTGAATTTTACTTCTCGACACGCCTTTTAATTAATTCCATATGAATATCCTCCTTAG	318919	319190	mapped	SGD_003/004_Kan	B02	yes		mapped	SGD_003/004_Cm	B02	yes		putative periplasmic protein
349	STM14_0327	CDS			-	319364	319849	STM0279	GATAGTAGATATGTCTTATGACATTTTTCTGAAAATTGACGTGCAGGCTGGAGCTGCTTC	AAAACAGCCGTTAAATTTCTTTGTTGGCCTTGAAGTCGTACATATGAATATCCTCCTTAG	319394	319818	mapped*	SGD_001/002_Kan	B08			mapped	SGD_005/006_Cm	B08			putative cytoplasmic protein
350	STM14_0328	CDS		vasD homolog	-	319916	320452	STM0280	TGCGGTAGCTATGCCTTTTGCACTGCTCCTGCTTTCCGGAGTGCAGGCTGGAGCTGCTTC	AGCTCATAATTCATTTATCCCGTTCCGTAATTACAATGGCCATATGAATATCCTCCTTAG	319991	320421	mapped	SGD_001/002_Kan	C08	yes		mapped	SGD_005/006_Cm	C08	yes		putative outer membrane lipoprotein
351	STM14_0329	CDS		impJ homolog	-	320456	321799	STM0281	TAAATGAATTATGAGCTGGAATGACCGCGTAGTCTGGAGTGTGCAGGCTGGAGCTGCTTC	GTACTGTCTGTCATTTATCGCGCACTCCCCACAGTTCTGTCATATGAATATCCTCCTTAG	320486	321768	mapped	SGD_001/002_Kan	D08	yes		no	SGD_005/006_Cm	D08	yes		putative cytoplasmic protein
352	STM14_0330	CDS		impK homolog	-	321796	323100	STM0282	TGCGCGATAAATGACAGACAGTACCCTGACGCCGCCAGCGGTGCAGGCTGGAGCTGCTTC	CATCATTCATTCACTCCACTACCAGAATTTCCACCCGACGCATATGAATATCCTCCTTAG	321826	323069	mapped	SGD_001/002_Kan	E08	yes		mapped	SGD_005/006_Cm	E08	yes		hypothetical protein
353	STM14_0331	CDS			-	323105	323878	STM0283	TAGTGGAGTGAATGAATGATGAAAAAATCAACCTATGATGTGTCTGTGCAGGCTGGAGCTGCTTC	GCAACTTGAATGATTTTATATATTACAGGGATACTCTATTAATTTCATATGAATATCCTCCTTAG	323135	323847	mapped	SGD_009/010_Kan	F03	yes		mapped	SGD_009/010_Cm	F03	yes		putative inner membrane protein
354	STM14_0332	CDS			-	324081	324512	STM0284	GTTTAAGGTAATGGTCTGTCTGTTGGTGGGTGTTCCTGCCGTGCAGGCTGGAGCTGCTTC	AATCAATATTTTAAAATTCCCTGGATAAAGTAATATAACCCATATGAATATCCTCCTTAG	324111	324481	mapped	SGD_005/006_Kan	H04	yes		mapped	SGD_005/006_Cm	H04	yes		putative Shiga-like toxin A subunit
355	STM14_0333	CDS			-	324546	328415	STM0285	GCGAGTCGAAATATAATGCAAAAATTTCTTAGTCTGCTTTTTTCCGTGCAGGCTGGAGCTGCTTC	CTGCTGGCCGGCGCATTACAGCGCCCTCGCCGGGCAACTGAAGTTCATATGAATATCCTCCTTAG	324576	328384	mapped	SGD_009/010_Kan	G03	yes		mapped	SGD_009/010_Cm	G03	yes		putative inner membrane protein
356	STM14_0334	CDS			-	328415	329203	STM0286	GGGCGCTGTAATGCGCCGGCCAGCAGTGGTATCAGCCCCGGTGCAGGCTGGAGCTGCTTC	GCGTACTTTTTCACAGCATCTGACCTCTATTTTTTTCATCCATATGAATATCCTCCTTAG	328445	329172	mapped	SGD_003/004_Kan	C02	yes		mapped	SGD_003/004_Cm	C02	yes		putative cytoplasmic protein
357	STM14_0335	CDS			-	329200	329616	STM0287	GGTTCTGTTTATGTCTGCCTGTGCAGGAATGTTCCTGCCCGTGCAGGCTGGAGCTGCTTC	ATTCTGTGTATTACAGCGGTGGTGTACAACGTATCATTAGCATATGAATATCCTCCTTAG	329260	329585	mapped	SGD_003/004_Kan	D02	yes		mapped	SGD_003/004_Cm	D02	yes		putative periplasmic protein
358	STM14_0336	CDS			-	329640	330161	STM0288	ATAGTCAGGGAGAAGATGATGGCAGTAAGACTGACTTTTGACGGGGTGCAGGCTGGAGCTGCTTC	CCGGTTTTAACGGTATTATTGTTTTGTTCCACCATTCGTTTGCTGCATATGAATATCCTCCTTAG	329670	330130	mapped	SGD_019/020_Kan	E01	yes		mapped	SGD_019/020_Cm	E01	yes		putative cytoplasmic protein
359	STM14_0337	CDS			-	330303	330512						deleted in an MGD					deleted in an MGD					hypothetical protein
360	STM14_0338	CDS		vgrG homolog	-	330558	332747	STM0289	AAAGGAGTCACTACCATGAGTTTTGTATCCACAAATAATAAATCCGTGCAGGCTGGAGCTGCTTC	CAGGTTTAATTCAGATCACTCAGAGGTGAGAAGGGGGGCAATATCCATATGAATATCCTCCTTAG	330588	332716	mapped	SGD_019/020_Kan	F01	yes		mapped	SGD_019/020_Cm	F01	yes		putative cytoplasmic protein
361	STM14_0339	CDS			-	332771	333217	STM0290	AAACCTGGAGTTCTCATGGATCGACCATACCGCATACAGGAAGGGGTGCAGGCTGGAGCTGCTTC	CACACCTCCGTGTGATTATTCGTTTTTATCCGGCTGAAAGCCTGCCATATGAATATCCTCCTTAG	332801	333186	mapped	SGD_019/020_Kan	G01	yes		mapped	SGD_019/020_Cm	G01	yes		putative cytoplasmic protein
362	STM14_0340	CDS		rhsB homolog	-	333236	337330	STM0291					deleted in an MGD			no		deleted in an MGD			no		putative RHS-like protein
363	STM14_0341	CDS			-	337687	338520	STM0292	GCAGGAGAACGTGCAGCAGCAGGGCTGGCGGACATATCTGGTGCAGGCTGGAGCTGCTTC	ATATTTGAATTTAACATTTATCATCTCCCTTAGAGTCAGACATATGAATATCCTCCTTAG	337810	338489	mapped	SGD_001/002_Kan	D01	yes		made	SGD_001/002_Cm	D01	yes		putative RHS-like protein
364	STM14_0342	CDS			-	338514	338960	STM0293	TAAGGGAGATGATAAATGTTAAATTCAAATATGTCTGAACTTAGAGTGCAGGCTGGAGCTGCTTC	AAGAGCACTCGCGCTTTACTTAATGGTTGAGCATACAATCAAATCCATATGAATATCCTCCTTAG	338544	338929	mapped	SGD_009/010_Kan	H03	yes		mapped	SGD_009/010_Cm	H03	yes		putative cytoplasmic protein
365	STM14_0343	CDS			-	339144	339275						nd					deleted in an MGD					hypothetical protein
366	STM14_0344	CDS			-	339345	339485						nd					deleted in an MGD					hypothetical protein
367	STM14_0345	CDS			-	339523	339960	STM0294	AAGAAGTCGAGAACAATGCTGCGTTTTGTGAAGCCCGGAGACATAGTGCAGGCTGGAGCTGCTTC	TTTTTATTTTCATTTTCAGGCAATTTCAAGCCGTTTTTTGATATCCATATGAATATCCTCCTTAG	339553	339929	mapped	SGD_009/010_Kan	A04	yes		mapped	SGD_009/010_Cm	A04	yes		putative cytoplasmic protein
368	STM14_0346	CDS			+	340013	340288	STM0294.1N	ATTTAGTCAGCAAATATGAATGCCTCCGGCGTCAGCGTCCGCCATGTGCAGGCTGGAGCTGCTTC	CCCGGATTTTATTATTTAATCCCCGTTCACCACATTATTTACCCCCATATGAATATCCTCCTTAG	340043	340257	mapped	SGD_067/068_Kan	H01	yes		mapped	SGD_067/068_Cm	H01	no		hypothetical protein
369									TATGGGCGCGACATCCTGGCACCGCGCCTCCCTCTCCCCGGCCAGGTGCAGGCTGGAGCTGCTTC	ATTTTCAACCATTTTTCATCTTAATAACTTGCCAGAATCACCTCTCATATGAATATCCTCCTTAG	340404	340615	mapped	SGD_168/169_Kan	A06	yes		mapped	SGD_168/169_Cm	A06	yes
370	STM14_0348	CDS			-	340729	341037	STM0295	ACTACAGGAATAAGTATGGTTAACGATAAGGATACAGCTATATTAGTGCAGGCTGGAGCTGCTTC	TAACCCCTCCGGCTTTTACACATTATTCATCCGGTTCCAGATGTTCATATGAATATCCTCCTTAG	340816	341006	mapped	SGD_009/010_Kan	B04	no		mapped	SGD_009/010_Cm	B04	yes		putative cytoplasmic protein
371		CDS (LT2)						STM0296	GATCTCTAAATGTGAATGGCTCGATTATGCGGGATACTTACATACGTGCAGGCTGGAGCTGCTTC	TATCTCCGGTATTGTTCAGCGCCCCGGAAATGTTTTTAACCACTGCATATGAATATCCTCCTTAG	341169	341356	mapped	SGD_009/010_Kan	C04	yes		mapped	SGD_009/010_Cm	C04	yes
372	STM14_0350	CDS			-	341440	341637	STM0297	ACGCAGGAGATCGCTATGCGTAAAGCCCGTATTACTGCGCACCAGGTGCAGGCTGGAGCTGCTTC	CCTTACGGCGAAAATTCAGCTTGAGCAGACAGTAAATACGGTGGACATATGAATATCCTCCTTAG	341470	341606	mapped	SGD_033/034_Kan	C11	yes		mapped	SGD_033/034_Cm	C11	yes		putative transposase
374		CDS (LT2)						STM0298	CGCGGTTATCTGGCCATGCTGCGTATGGATAAGGGACCGGAATTTGTGCAGGCTGGAGCTGCTTC	TCCGGCCAGATAACGTTATTGGCGGTATTCCTTCGGTATCATATTCATATGAATATCCTCCTTAG	341893	342113	mapped	SGD_009/010_Kan	D04	yes		mapped	SGD_009/010_Cm	D04	yes
375	STM14_0352	CDS	safA		-	342894	343406	STM0299	GGTTATTCAAATGAAAAGCATAAAAAAATTGATTATCGCAGTGCAGGCTGGAGCTGCTTC	TTGTTTACTATTAAGGTTGATATCCCACTACGTCTAAAGTCATATGAATATCCTCCTTAG	342936	343375	mapped	SGD_005/006_Kan	A05	maybe		mapped	SGD_005/006_Cm	A05	no		putative outer membrane protein
376	STM14_0353	CDS	safB		-	343514	344227	STM0300	TTTTGCTGTAATGGCGGTAGCTTTGTTCGCCACTAATTCTGTGCAGGCTGGAGCTGCTTC	GCCCCTGGATTTATTTAAGAACGTAGTGGAACGGATGACTCATATGAATATCCTCCTTAG	343544	344196	mapped	SGD_001/002_Kan	F08	yes		mapped	SGD_005/006_Cm	F08	yes		putative fimbrial assembly chaparone
377	STM14_0354	CDS	safC		-	344251	346761	STM0301	GCGGCAGAAAATGAAGTTCAAACAACCTGCCTTGCTACTGGTGCAGGCTGGAGCTGCTTC	TCAGAATCGGCTATCTGCAGAGACCGCTCATTTGATACAACATATGAATATCCTCCTTAG	344281	346730	mapped	SGD_001/002_Kan	G08	yes		mapped	SGD_005/006_Cm	G08	yes		putative fimbrial usher
378	STM14_0355	CDS	safD		-	346783	347253	STM0302	GGAGAGAATAATGTGGATGAAAATACAGCGAGTGAAAACGGTGCAGGCTGGAGCTGCTTC	GAACAGACGGCTACGTATCCTCCTGCGCCAATGCACAGGCCATATGAATATCCTCCTTAG	346813	347222	mapped	SGD_001/002_Kan	H08	yes		mapped	SGD_005/006_Cm	H08	yes		putative fimbrial subunit
379	STM14_0356	CDS	ybeJ	icaB homolog	-	347659	348480	STM0303	AATAAAGCATATGTCTTATGCACGACATTTACCGGTATTAGTGCAGGCTGGAGCTGCTTC	GGTCTCTGGCTCAGTCAGCTATCCGACGTGCCCCCTTATGCATATGAATATCCTCCTTAG	347689	348449	mapped	SGD_001/002_Kan	A09	yes		mapped	SGD_005/006_Cm	A09	yes		putative xylanase/chitin deacetylase
380	STM14_0357	CDS			-	348560	348820	STM04665					deleted in an MGD					deleted in an MGD					hypothetical protein
381	STM14_0358	CDS	sinR		-	349295	350242	STM0304	ACGGAAGATAATGATGGAACTGATCAATAATCGTGGTATGGTGCAGGCTGGAGCTGCTTC	TCCAAACGGGTTAATCATCATTCAGAAAATCAATTTGTGGCATATGAATATCCTCCTTAG	349325	350211	mapped	SGD_005/006_Kan	B05	yes		mapped	SGD_005/006_Cm	B05	yes		transcriptional regulator
382	STM14_0359	CDS			-	350359	350574	STM0305	TGCCCAATACAAAACATGATGCCGACTGACGGAAATGATAATACCGTGCAGGCTGGAGCTGCTTC	TACGCCTTTTAAACACTATCGGTAAAATAGCTGGTCCTGTGGGTTCATATGAATATCCTCCTTAG	350389	350543	mapped	SGD_019/020_Kan	A02	yes		mapped	SGD_019/020_Cm	A02	yes		putative cytoplasmic protein
383	STM14_0360	CDS		sapA	+	350578	351297	STM0306	AAGGCAGGTTCTGAAATGAAAAACTTTTTCGCAGTCTGCATCATTGTGCAGGCTGGAGCTGCTTC	TTTTACCGATAGTGTTTAAAAGGCGTAAGTAATGCCGAGCATGAACATATGAATATCCTCCTTAG	350608	351266	mapped	SGD_009/010_Kan	E04	yes		mapped	SGD_009/010_Cm	E04	yes		SapA-like protein
384	STM14_0361	CDS			+	351322	351450						deleted in an MGD					deleted in an MGD					hypothetical protein
385	STM14_0362	CDS			+	351628	352035	STM0307	TATCAGGATATCTTCATGAAAAACTTTGTACGCACAACTTTACTGGTGCAGGCTGGAGCTGCTTC	AACGGGCAAAAATATTTACTCAAGTGCCTGGGCGAGATCTTGTTGCATATGAATATCCTCCTTAG	351658	352004	mapped	SGD_019/020_Kan	B02	yes		mapped	SGD_019/020_Cm	B02	yes		VirG-like protein
386	STM14_0363	CDS			+	352120	352227						deleted in an MGD					deleted in an MGD					hypothetical protein
387	STM14_0364	CDS	yafV		+	352406	353173	STM0308	CAACCTTTAGTCTGGATGGACGGCCCGGCAAACCTGCGTCATTTTGTGCAGGCTGGAGCTGCTTC	TGAGCGGCAGGTTGCTTACAAGGTGAATGGATCGGCATCGCGCCACATATGAATATCCTCCTTAG	352436	353097	mapped	SGD_055/056_Kan	C11	yes		no			no		hypothetical protein
388	STM14_0365	CDS	fadE		+	353282	355726	STM0309	AGGGAGCTTTTCGTTATGATGATTTTGAGTATTATCGCTACGGTTGTGCAGGCTGGAGCTGCTTC	AAGACACGAGACTGATTATGCGGCTTCGACTTTACGCACTTTCTCCATATGAATATCCTCCTTAG	353312	355695	mapped	SGD_055/056_Kan	C07	yes		mapped	SGD_055/056_Cm	C07	yes		acyl-CoA dehydrogenase
389	STM14_0366	CDS	gmhA		-	355966	356544	STM0310					nd					nd					phosphoheptose isomerase
390	STM14_0367	CDS	yafJ		-	356757	357524	STM0311	TTGTGGAGGTGATATATGTGCGAACTGCTTGGGATGAGCGCCAATGTGCAGGCTGGAGCTGCTTC	CAGCCACAGCTGGCCTCAAATTATACGCTCTCCGAGGCAAAATAACATATGAATATCCTCCTTAG	356787	357493	mapped	SGD_055/056_Kan	C08	yes		no			no		putative glutamine amidotransferase
391	STM14_0368	CDS	yafK		+	357495	358235	STM0312	CAAGGAACAAGCAGTATGCGTAAAATCGCATTTTTTCTTGCGATGGTGCAGGCTGGAGCTGCTTC	CCAGGCGAATGGGCGTTATTTTGCCTCGGAGAGCGTATAATTTGACATATGAATATCCTCCTTAG	357525	358204	mapped	SGD_055/056_Kan	C09	yes		no			no		putative periplasmic protein
393	STM14_0369	CDS	dinP		-	358485	359540	STM0313	TTGTGGGGGCGAGCGATGCGCAAAATCATACATGTTGATATGGACGTGCAGGCTGGAGCTGCTTC	TATTAATGGCCTGACTTATAACCCTAACACCAACTGTCGTTCCAGCATATGAATATCCTCCTTAG	358515	359509	mapped	SGD_100/101_Kan	A09	yes		mapped	SGD_100/101_Cm	A09	yes		DNA polymerase IV
394	STM14_0370	CDS		rtcB homolog	-	359759	360891	STM0314	TATATGGAATGGTATATGGGCAATTATATTCGTCCTTTATCAGATGTGCAGGCTGGAGCTGCTTC	AAAGTTGCAGTAAGATCATGCGCTTTTCTCCCCTGAGGTTTTCAGCATATGAATATCCTCCTTAG	359789	360860	mapped	SGD_009/010_Kan	F04	yes		mapped	SGD_009/010_Cm	F04	yes
395	STM14_0371	CDS	prfH		-	360888	361502	STM0315	AGGGGAGAAAAGCGCATGATCTTACTGCAACTTTCTTCTGCGCAGGTGCAGGCTGGAGCTGCTTC	GCCAGTAACACCGAATTATTGTGGCGTAAACGCCATTCCTTTAAACATATGAATATCCTCCTTAG	360918	361471	made*	SGD_033/034_Kan	H02	yes		mapped	SGD_033/034_Cm	H02	yes		peptide chain release factor-like protein
396	STM14_0372	CDS	pepD		+	361658	363115	STM0316	CCAAGGAGACTTATCGTGTCTGAACTGTCTCAGTTATCACCACAAGTGCAGGCTGGAGCTGCTTC	CATTTTAGCGCTTTCTTACTTCGCAGGAATCGCTTTCAGCAATTCCATATGAATATCCTCCTTAG	361688	363084	mapped	SGD_168/169_Kan	A05	yes		mapped	SGD_168/169_Cm	A05	yes		aminoacyl-histidine dipeptidase
397	STM14_0373	CDS	gpt		-	363364	363822	STM0317	GCTGGGACACTTCACATGAGCGAAAAATACGTCGTCACCTGGGACGTGCAGGCTGGAGCTGCTTC	CTGAAAAGCTGCTGATTAACGACCTGAAATCGGCGGTACAAATACCATATGAATATCCTCCTTAG	363394	363791	mapped	SGD_168/169_Kan	A04	yes		mapped	SGD_168/169_Cm	A04	yes		xanthine-guanine phosphoribosyltransferase
398	STM14_0374	CDS	frsA		-	363911	365155	STM0318	AAGGAGGCTGCACGAATGACACAGGCTAACCTCAGCGAAACCCTGGTGCAGGCTGGAGCTGCTTC	GAATTTATCAATCTATTAACACAATCTATGATTAATCCAGTCGGTCATATGAATATCCTCCTTAG	363941	365124	mapped	SGD_055/056_Kan	C05	yes		mapped	SGD_055/056_Cm	C05	yes		fermentation/respiration switch protein
399	STM14_0375	CDS	crl		-	365213	365614	STM0319	GGAGATCGCAATGACGTTACCGAGTGGACACCCGAAAAGTGTGCAGGCTGGAGCTGCTTC	GGCAGCAGGGTTATGCCGACAGTTTTACCGGCTCGTCGTTCATATGAATATCCTCCTTAG	365243	365583	mapped	SGD_005/006_Kan	C05	yes		mapped	SGD_005/006_Cm	C05	yes		DNA-binding transcriptional regulator Crl
400	STM14_0376	CDS	phoE		+	365665	366717	STM0320					deleted in an MGD			no		deleted in an MGD			no		outer membrane phosphoporin protein E
401	STM14_0377	CDS			+	366783	366935						nd					nd					conserved hypothetical protein
402	STM14_0378	CDS	proB		-	367000	368103	STM0321	GAACGGCAGAGAATCATGAGTGACAGCCAGACGCTGGTCGTAAAAGTGCAGGCTGGAGCTGCTTC	GCATATGCCTGTTCCTTATCGAGTAATCATGTCATCACGATGAACCATATGAATATCCTCCTTAG	367030	368072	mapped	SGD_168/169_Kan	A03	yes		mapped	SGD_168/169_Cm	A03	yes		gamma-glutamyl kinase
403	STM14_0379	CDS	proA		-	368115	369365	STM0322	ATAAGGAACAGGCATATGCTGGAACAAATGGGCATTGCTGCTAAAGTGCAGGCTGGAGCTGCTTC	ACCGCTCGTCATTAATTACGCACGAATCGTACCATCGCCAAAGCCCATATGAATATCCTCCTTAG	368145	369334	mapped	SGD_168/169_Kan	A02	yes		no			no		gamma-glutamyl phosphate reductase
404	STM14_0380	tRNA	thrW		-	369481	369556	STM0323					nd					nd					tRNA-Thr
405	STM14_0381	CDS			+	369882	370682	STM0325	GTTCTGGTTTTCAAATTGTTCCGGACTGAGACCGCCACAGGCACTGTGCAGGCTGGAGCTGCTTC	ACGGATTATCAGAGCTTACTGAAACGCCATAATCTGCGGGGAAGTCATATGAATATCCTCCTTAG	369873	370033	mapped	SGD_051/052_Kan	A07	yes		mapped	SGD_051/052_Cm	A07	yes		IS3 transposase
406	STM14_0382	CDS		pduG homolog	-	370609	371314	STM0326	ACGTACCGCTTACAGATGCAGGCTATCGCCAGCGAGCTAAGCGCCGTGCAGGCTGGAGCTGCTTC	CGGCTGTTTTCTGCACTATTTTTTGGCTTCTCCGGCTAAAACCAGCATATGAATATCCTCCTTAG	370639	371283	mapped	SGD_033/034_Kan	D04	yes		mapped	SGD_033/034_Cm	D04	yes
408	STM14_0383	CDS			-	371424	371747	STM0327	TTTAAGGATAAGAGCATGCCAACAGCAATTGAGAAAGCCTTGGATGTGCAGGCTGGAGCTGCTTC	TATTCGATAGTCAGCTCACACGAGTTCTTTGAGCTGCTCCTGCATCATATGAATATCCTCCTTAG	371478	371716	mapped	SGD_043/044_Kan	H06	yes		mapped	SGD_043/044_Cm	H06	yes		putative cytoplasmic protein
409	STM14_0384	CDS			-	371989	373326	STM0328.s	TACGGAACATTGTGTATGAAAAATAATATTGAAGAGACAATAGGTGTGCAGGCTGGAGCTGCTTC	ACTTCGTGTCTATAATCAGAAACTCTCCTGAACTGACTGTTTTTTCATATGAATATCCTCCTTAG	372124	373295	mapped*	SGD_009/010_Kan	G04	yes		made	SGD_009/010_Cm	G04	yes		putative permease
410	STM14_0385	CDS		leuC homolog	-	373458	374879	STM0329	GCTCCAGGAATATATATGTCTGCTAAAACGCTGTATGAAAAATTAGTGCAGGCTGGAGCTGCTTC	TTAAACGTATCCATCTTATTCCCCTGCCTGAAGTAATGACCGAACCATATGAATATCCTCCTTAG	373488	374848	mapped	SGD_009/010_Kan	H04	yes		mapped	SGD_009/010_Cm	H04	yes		isopropylmalate isomerase large subunit
411	STM14_0386	CDS		leuD homolog	-	374881	375507	STM0330	AGGCAGGGGAATAAGATGGATACGTTTAAGCAAATCAGCGGGCGAGTGCAGGCTGGAGCTGCTTC	TTGCAGTCTTCTTCCTTAACCGCGCGGGGATGCAGGGCGTTTTAGCATATGAATATCCTCCTTAG	374911	375476	mapped	SGD_009/010_Kan	A05	yes		mapped	SGD_009/010_Cm	A05	yes		putative 3-isopropylmalate isomerase
412	STM14_0387	CDS		hpaG homolog	-	375522	376400	STM0331	AGGAAGAAGACTGCAATGAAACTGGTTCAATATCTTGTGAACGGTGTGCAGGCTGGAGCTGCTTC	CAATCAGTGTACTCATCACTTTCTCCCGTCATGCCAGCTAACAGACATATGAATATCCTCCTTAG	375552	376369	mapped*	SGD_029/030_Kan	E12	yes		no			no		putative fumarylacetoacetate hydrolase
413	STM14_0388	CDS			-	376400	377314	STM0332	TGACGGGAGAAAGTGATGAGTACACTGATTGAATGCGGCGCCTCTGTGCAGGCTGGAGCTGCTTC	CAAAGGATGACCGAGTTATAACACTGAATGTAAAAAGGACTGAAGCATATGAATATCCTCCTTAG	376430	377283	mapped	SGD_031/032_Kan	B12	yes		made	SGD_031/032_Cm	B12	yes		putative hydrolase/acyltransferase
414	STM14_0389	CDS			-	377348	378313	STM0333	CACTGATGCTATGAAAACGACACCTGTAGGAAAAAAACATGTGCAGGCTGGAGCTGCTTC	CGCCGACTGATCACAGTACGCCCGGTGCTTTACCGCCTGGCATATGAATATCCTCCTTAG	377378	378282	mapped	SGD_003/004_Kan	E02	yes		mapped	SGD_003/004_Cm	E02	yes		putative transcriptional regulator
415	STM14_0390	CDS			+	378258	378530	STM0334	ATCAGGAGATAAAATATGACGTTAAAACCAGGTGAGAAATCCGGTGTGCAGGCTGGAGCTGCTTC	TCTGCATCGATTTCCTCACGGAGCATCTTGCACAATGCTTGCCAGCATATGAATATCCTCCTTAG	378288	378499	made*	SGD_029/030_Kan	F02	yes		no			no		putative cytoplasmic protein
416	STM14_0391	CDS			-	379221	379619	STM0335	ATATAACTATATGAAATTGATAATAATCCTCCTTCTCGCGGTGCAGGCTGGAGCTGCTTC	CAAGCCAGACTCAGCATGTACCATTGTCAAAAATAGCATTCATATGAATATCCTCCTTAG	379251	379588	mapped	SGD_005/006_Kan	D05	yes		mapped	SGD_005/006_Cm	D05	yes		putative outer membrane protein
417	STM14_0392	CDS	stbE		+	379666	380424	STM0336	GGAAGCGTGAATGCGCAATTACAGGCAGTGGTTAGTTTTCGTGCAGGCTGGAGCTGCTTC	ATATTTCCCATCAAAACTCAGGAGTAAAATCATTCTCACTCATATGAATATCCTCCTTAG	379696	380393	mapped	SGD_005/006_Kan	E05	yes		mapped	SGD_005/006_Cm	E05	yes		putative fimbrial chaparone
418	STM14_0393	CDS	stbD		+	380390	381715	STM0337	GAATAGCACAATGCTTTTTAGTTTCCGAACGCTATTGTTTGTGCAGGCTGGAGCTGCTTC	TAATATGACTTTACTGAAAACTAACCACTGCCTGTAATTGCATATGAATATCCTCCTTAG	380420	381684	mapped	SGD_005/006_Kan	F05	yes		mapped	SGD_005/006_Cm	F05	yes		putative fimbrial usher
419	STM14_0394	CDS	stbC		+	381720	384287	STM0338	GAGAGCTACGATGTCCCCCACCATTAATTTGAACCGCAAAGTGCAGGCTGGAGCTGCTTC	AAGCATTGTGCTATTCCTTCTCGCAGATTTTGTTCAGATACATATGAATATCCTCCTTAG	381750	384256	mapped	SGD_005/006_Kan	G05	yes		mapped	SGD_005/006_Cm	G05	yes		putative fimbrial usher
420	STM14_0395	CDS	stbB		+	384271	385032	STM0339	AGTTGTTGAGATGAAAATGGATACCCGACATTCCGCATTAGTGCAGGCTGGAGCTGCTTC	GCGGTTCAAATTAATGGTGGGGGACATCGTAGCTCTCGCTCATATGAATATCCTCCTTAG	384301	385001	mapped	SGD_003/004_Kan	F02	yes		mapped	SGD_003/004_Cm	F02	yes		putative fimbrial chaperone
421	STM14_0396	CDS	stbA		+	385094	385630	STM0340	ACATTATCATATGTCTATGAAAAAATATTTAGCAATGATCGTGCAGGCTGGAGCTGCTTC	GTAGCGACAATTATTTATACGAAACGGCGTATTGAAGGGTCATATGAATATCCTCCTTAG	385124	385599	mapped	SGD_005/006_Kan	H05	yes		mapped	SGD_005/006_Cm	H05	yes		putative fimbrial major subunit
422	STM14_0397	CDS			+	385733	385843						nd					deleted in an MGD					hypothetical protein
423	STM14_0398	CDS			-	386264	387028	STM0341	TGTCGTCTGAATGATGGATGCAGTTACCTTTAGGATTGTCGTGCAGGCTGGAGCTGCTTC	ACAAATATAATCAGTAACGTTCTTTTACTGTAATACATTTCATATGAATATCCTCCTTAG	386294	386997	mapped	SGD_001/002_Kan	E01	yes		no			no		putative inner membrane protein
424	STM14_0399	CDS			-	387001	387501	STM0342	CGGTGCCAAAATGTATTACAGTAAAAGAACGTTACTGATTGTGCAGGCTGGAGCTGCTTC	GTAAATGTTTTCATACCCGTTCTGCGCAGTTTGCTGATGCCATATGAATATCCTCCTTAG	387031	387270	mapped	SGD_005/006_Kan	A06	yes		mapped	SGD_005/006_Cm	A06	yes		putative periplasmic protein
425	STM14_0400	CDS			-	387801	389375	STM0343	AGAAAGCTATTTCTGATGTTGTTTATTGCCGTTCCACTGATCGTAGTGCAGGCTGGAGCTGCTTC	TAGCGAGTTCCTGCATTATTCAGCCACCAGATCGCTCGCGGATCCCATATGAATATCCTCCTTAG	387855	389344	no			yes		mapped	SGD_009/010_Cm	B05	yes		hypothetical protein
426	STM14_0401	CDS			-	389475	390218	STM0344	GGATATTTTTATGAGTCAGAACAATTATCTGATTGACAAAGTGCAGGCTGGAGCTGCTTC	GTCGCCACGCTTAATAACGTTCTTTTATGGAAATGCATTTCATATGAATATCCTCCTTAG	389505	390187	mapped	SGD_005/006_Kan	B06	yes		mapped	SGD_005/006_Cm	B06	yes		putative response regulator
427	STM14_0402	CDS			-	390191	390679	STM0345	CGGAGCCGAAATGCATTTCCATAAAAGAACGTTATTAAGCGTGCAGGCTGGAGCTGCTTC	ACATTCAGATCTACTGCGCGGTACAAACGTTATAAAGCTGCATATGAATATCCTCCTTAG	390221	390648	mapped	SGD_005/006_Kan	C06	yes		mapped	SGD_005/006_Cm	C06	yes		putative inner membrane protein
428	STM14_0403	CDS			+	390802	390939						nd					deleted in an MGD					hypothetical protein
429	STM14_0404	CDS		rcK homolog	-	391081	391605	STM0346	AGTGGTTTTAATGAAAAGACGGTCTTCGTTCCTTGTTTTTGTGCAGGCTGGAGCTGCTTC	ACTTTTAATATCAGAAGCGATAACCTACGCTGACACCAAACATATGAATATCCTCCTTAG	391111	391574	mapped	SGD_001/002_Kan	F01	yes		no			no		putative outer membrane protein
430	STM14_0405	CDS			-	391749	392390	STM0347	TCTATTGATGAAATTATGATAAATTCACTATCGGAACAACTTCCGGTGCAGGCTGGAGCTGCTTC	TTCATCTTGTTTGCTTCAAGCCTGATCGGCGTTTTTGTCTACACGCATATGAATATCCTCCTTAG	391779	392359	mapped	SGD_009/010_Kan	C05	yes		mapped	SGD_009/010_Cm	C05	yes		putative response regulator
431	STM14_0406	CDS			-	392401	392625	STM0348	CTTGAAGCAAACAAGATGAAAAAGTTAACGATGAGAGAGTGTGAAGTGCAGGCTGGAGCTGCTTC	TGCTTCTGAACGCCGTCAAGGAACTATATTTAAGATGTAACGAATCATATGAATATCCTCCTTAG	392431	392594	mapped	SGD_009/010_Kan	D05	yes		mapped	SGD_009/010_Cm	D05	yes		putative inner membrane protein
432	STM14_0407	CDS			-	392683	393042	STM0349	AGACCAGGTATTAGTATGAAAAAGATCTTAGTATGTTTCGTCGGCGTGCAGGCTGGAGCTGCTTC	ACCTGCAAAATAAGGTTAACGAGGGCAACGATAAACGTTCCCGCTCATATGAATATCCTCCTTAG	392713	393011	mapped	SGD_033/034_Kan	E04	yes		mapped	SGD_033/034_Cm	E04	yes		putative outer membrane lipoprotein
433	STM14_0408	CDS			+	393112	394569	STM0350.S	ACCGCGTTGATTCGCATGATCAGCAAGCATAATGATGGGAATGGCGTGCAGGCTGGAGCTGCTTC	CGGGCGCTATTTGGGCTAACCTTGCTTTTTCTCACTGTATTCCCGCATATGAATATCCTCCTTAG	393142	394571	mapped	SGD_031/032_Kan	B06	yes		mapped	SGD_031/032_Cm	B06	yes		outer membrane efflux-like protein
434	STM14_0409	CDS		mexF homolog	+	394586	397753	STM0351	GAAGGCGGTGCGCCAATGAAATTCACCCACTTTTTCATTGCACGCGTGCAGGCTGGAGCTGCTTC	ATGCCATTCCCATCATTATGCTTGCTGATCATGCGAATCAACGCGCATATGAATATCCTCCTTAG	394616	397722	made*	SGD_029/030_Kan	G05	yes		made	SGD_029/030_Cm	G05	yes		putative cation efflux system protein
435	STM14_0410	CDS			+	397750	398955	STM0352.S	AAAGAGGGAAACGACATGCGTAGAACATTCAAAATTATGTTGATAGTGCAGGCTGGAGCTGCTTC	AAAAGTGGGTGAATTTCATTGGCGCACCGCCTTCGGCGCACTGTCCATATGAATATCCTCCTTAG	397780	398945	mapped	SGD_029/030_Kan	D06	yes		made	SGD_029/030_Cm	D06	yes		putative cation efflux pump
436	STM14_0411	CDS			-	399120	399233						nd					deleted in an MGD					hypothetical protein
437	STM14_0412	CDS		pacS homolog	-	399253	401541	STM0353	GATGGGGAAGTCGTCATGAGTCAGTCAGAAAATCGTCACGACACGGTGCAGGCTGGAGCTGCTTC	TCATGACGCTCCTCCTCATGTCGTGGATGTGTCGGATGGGGTTGCCATATGAATATCCTCCTTAG	399283	401510	mapped	SGD_009/010_Kan	E05	yes		mapped	SGD_009/010_Cm	E05	yes		putative cation transport ATPase
438	STM14_0413	CDS		hmrR homolog	-	401553	402017	STM0354	ATGAGGAGGAGCGTCATGAACATCGGTAAAGCAGCTAAAGCATCGGTGCAGGCTGGAGCTGCTTC	GCGTAATCTCAGGACTTACAGACGCTTTGCCAGTCCGTGGCGACGCATATGAATATCCTCCTTAG	401583	401986	mapped	SGD_009/010_Kan	F05	yes		mapped	SGD_009/010_Cm	F05	yes		putative transcriptional regulator
439	STM14_0414	CDS			-	402095	402289	STM0355	CAAAAGGAGTTCACTATGCAGTTCCATATTGATGACATGACCTGCGTGCAGGCTGGAGCTGCTTC	GATCGCCATTGACGATTACCTCTCGCGCGGCGGGAAACCGGCCTTCATATGAATATCCTCCTTAG	402125	402258	mapped	SGD_027/028_Kan	G12	yes		mapped	SGD_027/028_Cm	G12	yes		putative copper chaperone
440	STM14_0415	CDS			-	402243	402422						part deleted with adjacent gene					part deleted with adjacent gene					putative metal-binding transport protein
441	STM14_0416	CDS		nanT homolog	-	402582	403835	STM0356	TGCAGGACACTACCTATGTACACCCCCCTGAACTGGACGACGACAGTGCAGGCTGGAGCTGCTTC	CCAGGAGCGTAGTGTTTACGTGCGATGACTGATGGCCGACTCCGGCATATGAATATCCTCCTTAG	402612	403804	mapped	SGD_043/044_Kan	B07	yes		no	SGD_043/044_Cm	B07	yes		putative inner membrane protein
442	STM14_0417	CDS	mod		-	404024	405982	STM0357	CGGAGCGAAGATATCATGTTGAAAGATAACCAAAAACACAACGAGGTGCAGGCTGGAGCTGCTTC	CATCATCATCCCCTCTTAATAACGCTTCACCAGGTTCACTTTTTGCATATGAATATCCTCCTTAG	404054	405951	mapped	SGD_027/028_Kan	D01	yes		mapped	SGD_027/028_Cm	D01	yes		DNA methylase
443	STM14_0418	CDS	res		-	405989	408964	STM0358.S	TATTAAGAGGGGATGATGATGAATATTTTACTGGAAGAACTTCCCGTGCAGGCTGGAGCTGCTTC	GTTCATTCAAACCCGTTAGTTTGCCTTCCCCTCAATCAAGCCATTCATATGAATATCCTCCTTAG	406022	408933	mapped	SGD_019/020_Kan	C02	yes		mapped	SGD_019/020_Cm	C02	yes		DNA restriction enzyme
444	STM14_0419	CDS			-	409084	409218						nd					deleted in an MGD					hypothetical protein
445	STM14_0420	CDS			+	409118	409237						nd					deleted in an MGD					hypothetical protein
446	STM14_0421	CDS			-	409241	409342	STM0359	TAAGGGAGACATGTTATGCTAAATAGATACTACCGTTTCGCTGTCGTGCAGGCTGGAGCTGCTTC	GAATATCCAGATAAATTACGATTTTTTTTGCGGCTGGCTGTCAGGCATATGAATATCCTCCTTAG	409271	409311	mapped	SGD_009/010_Kan	G05	yes		mapped	SGD_009/010_Cm	G05	yes		putative cytoplasmic protein
447	STM14_0422	CDS		qxtA homolog	-	409459	410862	STM0360	TAAACGGGAGGGAACATGGAGTTTGATGCCTTCTTTTTAGCGAGAGTGCAGGCTGGAGCTGCTTC	CCGGAAGATCGATGGTCATTCGCGTTTCTCCTGCTCAAGCGATTCCATATGAATATCCTCCTTAG	409489	410831	mapped	SGD_041/042_Kan	C05	yes		mapped	SGD_041/042_Cm	C05	yes		cytochrome BD2 subunit I
448	STM14_0423	CDS		cydB homolog	-	410859	411869	STM0361	GCAGGAGAAACGCGAATGACCATCGATCTTCCGGTTATCTGGTTTGTGCAGGCTGGAGCTGCTTC	TTTTCACTTTAACCATCAGTGATATCCCTCACCATGTCGCACTTTCATATGAATATCCTCCTTAG	410889	411838	mapped	SGD_039/040_Kan	C06	yes		mapped	SGD_039/040_Cm	C06	yes		cytochrome BD2 subunit II
449	STM14_0424	CDS			-	411886	412110	STM0362	GGTTAAAGTGAAAAAATGGTCGCGGCGAGTCGTATGGATGGTCGCGTGCAGGCTGGAGCTGCTTC	AGATGAGAATAATTATCAACCGCTATTGAGGGGAGAGATAAGGCGCATATGAATATCCTCCTTAG	411916	412079	mapped	SGD_009/010_Kan	H05	yes		mapped	SGD_009/010_Cm	H05	yes		putative cytoplasmic protein
450	STM14_0425	CDS			-	412206	413210	STM0363	TAAACGGTATTGATAATGTCTCCGATCTCCTGTCACTCTTCCGCCGTGCAGGCTGGAGCTGCTTC	CTCTGGCGGGGCGCGTTACGCACAGTGGCGGGACGCCGTAAGAGACATATGAATATCCTCCTTAG	412236	413179	mapped	SGD_009/010_Kan	A06	no		mapped	SGD_009/010_Cm	A06	yes		putative transcriptional regulator
451	STM14_0426	CDS	foxA		-	413356	415464	STM0364	TTATTTACAATAAAGATGCCTTTGGAGATGTTCATGTTTGCGACAGTGCAGGCTGGAGCTGCTTC	GGACGATAAGCGTTATCAAAACGCCCATGACACGCTGCCTACAATCATATGAATATCCTCCTTAG	413386	415433	mapped	SGD_009/010_Kan	B06	yes		mapped	SGD_009/010_Cm	B06	yes		ferrioxamine receptor
452	STM14_0427	CDS	yahN		+	415505	416137	STM0365	TGGGAAGAGTTGTCTATGGAGCCGTTTCATGCCGTTGTGCTTACCGTGCAGGCTGGAGCTGCTTC	GCTACCGGACAAACATTAGCGGTGCGTCACGCCTTCATAGAGAAGCATATGAATATCCTCCTTAG	415535	416106	mapped	SGD_043/044_Kan	C12	yes		mapped	SGD_043/044_Cm	C12	yes		putative transport protein
453	STM14_0428	CDS	yahO		-	416369	416644	STM0366	AACGAGGGTTTTGCTATGAAAACTGGCTACAAGGTTATGCTTGGCGTGCAGGCTGGAGCTGCTTC	TATGATGCAATGCTTTTATTTCTTTTTATAAATATCAGCCGTACCCATATGAATATCCTCCTTAG	416399	416613	mapped	SGD_009/010_Kan	C06	yes		mapped	SGD_009/010_Cm	C06	yes		hypothetical protein
454	STM14_0429	CDS	prpR		+	416780	418405	STM0367	GATGAATCTACTGCGATGACGACTGCCCACAGCGCTCCGCGCGATGTGCAGGCTGGAGCTGCTTC	ACGCTGTCATTTGTCTTAATTATCCGACTGGTCTTTGGCACCAGCCATATGAATATCCTCCTTAG	416810	418374	mapped	SGD_039/040_Kan	A12	yes		mapped	SGD_039/040_Cm	A12	yes		prp operon regulator
455	STM14_0430	CDS			-	418467	418640						nd					nd					hypothetical protein
456	STM14_0431	CDS	prpB		-	418670	419557	STM0368	ACATGAGGACGAGATATGTCTTTACATTCGCCGGGGCAGGCATTTGTGCAGGCTGGAGCTGCTTC	TATCAGGCCTACAGGCTACGATTTTTTATTCCTGTACAGCGCGTCCATATGAATATCCTCCTTAG	418700	419526	mapped	SGD_033/034_Kan	B09	yes		mapped	SGD_033/034_Cm	B09	yes		2-methylisocitrate lyase
457	STM14_0432	CDS	prpC		-	419680	420849	STM0369	AATGACGAGGACAATATGACAGACACGACGATCCTGCAAAACAACGTGCAGGCTGGAGCTGCTTC	TTTAATAAGAGTGAGTTAGCAACGATCGTCTATCGAGACAAACGGCATATGAATATCCTCCTTAG	419710	420818	made	SGD_031/032_Kan	H12	no		made*	SGD_031/032_Cm	H12	yes		methylcitrate synthase
458	STM14_0433	CDS	prpD		-	420889	422340	STM0370	CAGGAAACGTACCCTATGTCTACCCAAGAACTGAACATCCGCCCAGTGCAGGCTGGAGCTGCTTC	TTACTGCTGGCTGGCTCAGATGACATATAAATCGAGGTATTCGTTCATATGAATATCCTCCTTAG	420919	422309	mapped	SGD_035/036_Kan	G03	yes		mapped	SGD_035/036_Cm	G03	yes		2-methylcitrate dehydratase
459	STM14_0434	CDS	prpE		-	422381	424267	STM0371	CAACAGGAGAGCGTGATGTCTTTTAGCGAATTTTATCAGCGTTCCGTGCAGGCTGGAGCTGCTTC	TTATCCGGCTTACGGCTATTCTTCGATCGCCTGGCGAATTTGCTGCATATGAATATCCTCCTTAG	422411	424236	mapped	SGD_035/036_Kan	E09	yes		mapped	SGD_035/036_Cm	E09	yes		propionyl-CoA synthetase
460	STM14_0435	CDS	hemB		+	424371	425345	STM0372					nd					nd					delta-aminolevulinic acid dehydratase
461	STM14_0436	CDS			-	425565	425684						nd					nd					hypothetical protein
462	STM14_0437	CDS			+	425675	425827						nd					nd					hypothetical protein
463	STM14_0438	CDS	yaiU		-	425858	428794	STM0373	GAGGAGGGATGACAAATGCACTCCTGGAAAAAGAAACTTGTAGTCGTGCAGGCTGGAGCTGCTTC	CCTGAGAGAAAATGATTACCAGGTATATTTAACACCAACGTTTGCCATATGAATATCCTCCTTAG	425888	428763	mapped	SGD_039/040_Kan	A02	yes		no			no		flagellar protein
464	STM14_0439	CDS	yaiV		-	428880	429503	STM0374	TTGCAAGGAATGCATATGTTATCTTTAAGCAAGCCACTACAGGAAGTGCAGGCTGGAGCTGCTTC	GGCGCAACATTTTTGTTAATATTCGGAGGGCAAACGGTTAATACTCATATGAATATCCTCCTTAG	428910	429472	mapped	SGD_009/010_Kan	D06	yes		mapped	SGD_009/010_Cm	D06	yes		putative DNA-binding transcriptional regulator
466	STM14_0440	CDS	ampH		+	429548	430678	STM0375	CTGCTTTTTACTGCCATGCTGTTTGCGGCATCACTTACTTCTGTCGTGCAGGCTGGAGCTGCTTC	GCGAGGCGCGACGACTCAGGATGCAGGAATAGCAATCGGTTTATTCATATGAATATCCTCCTTAG	429578	430647	mapped	SGD_152/153_Kan	A02	yes		mapped	SGD_152/153_Cm	A02	yes		beta-lactamase/D-alanine carboxypeptidase
467	STM14_0441	CDS			+	430751	430909						nd					deleted in an MGD					hypothetical protein
468	STM14_0442	CDS			-	430925	431059						nd					deleted in an MGD					conserved hypothetical protein
469	STM14_0443	CDS	sbmA		-	431052	432272	STM0376	TAGCAGGAGAGCATGATGTTTAAATCTTTTTTCCCAAAGCCAGGGGTGCAGGCTGGAGCTGCTTC	TAACGTTTCCTTCTGTTAGCTAAAAGAGTGGGTCACTTCCTGAACCATATGAATATCCTCCTTAG	431082	432241	mapped	SGD_168/169_Kan	A01	yes		mapped	SGD_168/169_Cm	A01	yes		transport protein
470	STM14_0444	CDS	yaiW		-	432287	433381	STM0377	ACAGAAGGAAACGTTATGTCGGCGGCGTCCCGTCTTTATCCTCTGGTGCAGGCTGGAGCTGCTTC	ATCCCAGCGCGAAATTTATCGCCCCATACACCGCGCCCGCCGCTCCATATGAATATCCTCCTTAG	432317	433350	mapped	SGD_055/056_Kan	D02	yes		no			no		putative outer membrane lipoprotein
471	STM14_0445	CDS	yaiY		+	433419	433727	STM0378	ATCCTGGAGGTCTTTATGGCTGATTTCACTCTCTCAAAATCGCTGGTGCAGGCTGGAGCTGCTTC	CCAGCGCGCTAAGGTTTATTGGTGACGGTGACGCCAGCGTAAAAACATATGAATATCCTCCTTAG	433449	433696	mapped	SGD_035/036_Kan	C01	yes		mapped	SGD_035/036_Cm	C01	yes		putative inner membrane protein
472	STM14_0446	CDS			-	433714	433827						nd					deleted in an MGD					hypothetical protein
473	STM14_0447	CDS	yaiZ		-	433995	434210	STM0379	TACGTCGGAGTCGTTATGCGTTTGCCTGTAAAAATTCGTCGTGACGTGCAGGCTGGAGCTGCTTC	CCGATAGCGCAACGTTTATCGGGCGTCTTTTACCTCATCCTCTTCCATATGAATATCCTCCTTAG	434025	434179	mapped	SGD_051/052_Kan	C04	yes		mapped	SGD_051/052_Cm	C04	yes		putative inner membrane protein
474	STM14_0448	CDS	ddl_1		+	434236	435330	STM0380	GAATGGGTTTTTAAGATGGCGAAATTGCGGGTAGGAATAGTATTTGTGCAGGCTGGAGCTGCTTC	ATCGGGCGTGCGCTATTACATCGTGGTTTTTAAGGCGTTATTCGCCATATGAATATCCTCCTTAG	434266	435299	made	SGD_166/167_Kan	A12	yes		mapped	SGD_BLUES	H06	yes		D-alanyl-alanine synthetase A
475	STM14_0449	CDS			-	435408	436121	STM0381	CGGGCTTCTGCCATAATGTTTATGGGATGTGAGAACGGAGGCCGCGTGCAGGCTGGAGCTGCTTC	GCAGACGTTTATGCTTTAACGACACACGCCGTAGCCCCGCATTCCCATATGAATATCCTCCTTAG	435438	436090	mapped	SGD_009/010_Kan	E06	yes		mapped	SGD_009/010_Cm	E06	yes		putative inner membrane protein
476	STM14_0450	CDS		mdtG homolog	-	436290	437501	STM0382	ACCGTTACGAGTCTTATGGAATCCTGGAAAGTTAATCTAATTTCCGTGCAGGCTGGAGCTGCTTC	CGTTACGATGCACCGCTATTGGCCTTTCGCTTTTTGCGCGTTACGCATATGAATATCCTCCTTAG	436320	437470	mapped	SGD_033/034_Kan	C05	yes		mapped	SGD_033/034_Cm	C05	yes		putative permease
477	STM14_0451	CDS			-	437620	437742						nd					deleted in an MGD					hypothetical protein
478	STM14_0452	CDS	yaiB	iraP homolog	-	437792	438058	STM0383	AACTAATAAGGAAATATGGTCATGAAAAATCTCATAGCAGAGTTGGTGCAGGCTGGAGCTGCTTC	TTGTTTTAAATACGATTAGTGCCGGGGGTGTCTCAGCAACTTTTTCATATGAATATCCTCCTTAG	437822	438027	mapped	SGD_055/056_Kan	C12	yes		mapped	SGD_055/056_Cm	C12	yes		hypothetical protein
479	STM14_0453	CDS			+	438082	438243						nd					deleted in an MGD					hypothetical protein
480	STM14_0454	CDS	psiF		-	438410	438730	STM0384	CAAAAGGATGGTGCTATGAAAATAACATTACTGGTGACTTTACTTGTGCAGGCTGGAGCTGCTTC	ACTCACCCGATAGCACTACGCCGCTTTTTTCAGGCAGGCGCTCATCATATGAATATCCTCCTTAG	438440	438699	no			no		mapped	SGD_047/048_Cm	D11	yes		hypothetical protein
481	STM14_0455	CDS	yaiC	adrA homolog	-	438822	439934	STM0385	GAAAATTGTTTCTAAATGTTCCCAAAAATAATGAATGATGAAAATGTGCAGGCTGGAGCTGCTTC	AAGCCCGGCTGGACGTCATGCCGCCACTTCGGTGCGGTTACGTCCCATATGAATATCCTCCTTAG	438852	439903	mapped	SGD_009/010_Kan	F06	yes		mapped	SGD_009/010_Cm	F06	yes		diguanylate cyclase AdrA
482	STM14_0456	CDS	proC		+	439949	440758	STM0386	ATAGGGAGTGACGAGATGGAGAAGAAAATCGGTTTTATTGGCTGCGTGCAGGCTGGAGCTGCTTC	ACGTCCAGCCGGGCTTCAGGATTTACTGAGCGCCTCTGATTTTTCCATATGAATATCCTCCTTAG	439979	440727	no			yes		mapped	SGD_BLUES	H05	yes		pyrroline-5-carboxylate reductase
483	STM14_0457	CDS			-	440792	440941						part deleted with adjacent gene					part deleted with adjacent gene					hypothetical protein
484	STM14_0458	CDS	yaiI		-	440898	441353	STM0387	CGTACGGGAGACATTATGACCATCTGGGTGGATGCGGATGCGTGTGTGCAGGCTGGAGCTGCTTC	TTTTCATTACATGATTTATTTTTTACGCTGGCTTTCCAGCCACCACATATGAATATCCTCCTTAG	440928	441322	mapped	SGD_019/020_Kan	D02	yes		mapped	SGD_019/020_Cm	D02	yes		hypothetical protein
485	STM14_0459	CDS	aroL		-	441538	442083	STM0388	GGGGGAACGCCTGCTATGATGCAACCTCTTTATCTTGTTGGCCCGGTGCAGGCTGGAGCTGCTTC	TATTCTGGGTGAGCGTTAAGTATAGACATCTCCCTGTAACCGTTGCATATGAATATCCTCCTTAG	441568	442052	mapped	SGD_039/040_Kan	G07	yes		mapped	SGD_039/040_Cm	G07	yes		shikimate kinase II
486	STM14_0460	CDS	yaiA		-	442110	442301	STM0389	AATAAAGGAAACGCTATGCCAACCAGACCACCTTATCCGCGGGAAGTGCAGGCTGGAGCTGCTTC	GAGTGGTTCATGCGTCTATGATTTATCCGGATCTTCGTAACGATTCATATGAATATCCTCCTTAG	442140	442270	mapped	SGD_045/046_Kan	E06	yes		mapped	SGD_045/046_Cm	E06	yes		hypothetical protein
487	STM14_0461	CDS	aroM		-	442552	443229	STM0390	TAAGGTGGAATAAAAATGAGTGCGTCGTTGGCAATCCTCACAATCGTGCAGGCTGGAGCTGCTTC	GCCTGTCACGTAAAATTAGACAAGCAGTTCTGAAGCTAACCGCGCCATATGAATATCCTCCTTAG	442582	443198	mapped	SGD_009/010_Kan	G06	yes		mapped	SGD_009/010_Cm	G06	yes		hypothetical protein
489	STM14_0462	CDS	yaiE		-	443300	443584	STM0391	AGACGGGGCCTGATTATGCTACAAAGCAATGAATACTTTTCCGGGGTGCAGGCTGGAGCTGCTTC	AGAGGGGACTCACCGTTACAAATAGCGGCACAGATACGAGGCGGGCATATGAATATCCTCCTTAG	443330	443553	no			maybe		mapped	SGD_055/056_Cm	D01	yes		hypothetical protein
490	STM14_0463	CDS	rdgC		+	443622	444533	STM0392	GCCGTGGAAATTATCATGCTGTGGTTCAAAAATTTAATGGTTTACGTGCAGGCTGGAGCTGCTTC	AGAGGGGCCCTCTGGTTAGCGCTGCGCTTCGCCGCCTAATCCTTCCATATGAATATCCTCCTTAG	443652	444502	mapped	SGD_166/167_Kan	A10	yes		no	SGD_166/167_Cm	A10	yes		recombination associated protein
491	STM14_0464	CDS			+	444556	444687						deleted in an MGD					deleted in an MGD					hypothetical protein
492	STM14_0465	CDS	yajF		-	444659	445567	STM0393	AATGAGGAGCGGTATGTGCGTATTGGTATCGATTTAGGCGGCACAGTGCAGGCTGGAGCTGCTTC	ATCCGGCTAACAACGTTACGCCAGCGGCCACAGCCAGGCCGCGCCCATATGAATATCCTCCTTAG	444689	445536	mapped	SGD_055/056_Kan	D06	yes		no			no		fructokinase
493	STM14_0466	CDS	araJ		+	445589	446761	STM0394	TTTTCGGCAGGTGGTATGAAAAAAGTTATTTTTTCTTTGGCGCTGGTGCAGGCTGGAGCTGCTTC	TAGCCGGATGGCGCGTCATCCGGCAACCGGCGTGACCGATGGCTGCATATGAATATCCTCCTTAG	445619	446730	mapped	SGD_045/046_Kan	H12	yes		mapped	SGD_045/046_Cm	H12	yes		protein AraJ
494	STM14_0467	CDS	sbcC		+	446934	450074	STM0395	TGAGGAGCATGAGGCATGAAAATTCTCAGTTTGCGTCTGAAAAACGTGCAGGCTGGAGCTGCTTC	AGGATGACACTCGTGTTACTCCACGGCAAACGCTTTGTCCAGTTTCATATGAATATCCTCCTTAG	446964	450043	mapped	SGD_043/044_Kan	B01	yes		mapped	SGD_043/044_Cm	B01	yes		exonuclease subunit SbcC
495	STM14_0468	CDS	sbcD		+	450071	451273	STM0396	TTGCATGGAACAATTATGCGCATCCTCCACACCTCTGACTGGCATGTGCAGGCTGGAGCTGCTTC	GCAAACTGAGAATTTTCATGCCTCATGCTCCTCATTCAACGCGTACATATGAATATCCTCCTTAG	450101	451242	mapped	SGD_166/167_Kan	A09	yes		no			no		exonuclease subunit SbcD
496	STM14_0469	CDS			+	451315	451446						deleted in an MGD					deleted in an MGD					hypothetical protein
497	STM14_0470	CDS	phoB		-	451488	452177	STM0397	CTAACAGGGCAAATTATGGCGAGACGTATTCTGGTCGTAGAAGATGTGCAGGCTGGAGCTGCTTC	CTGGCGGAAAAGGCATTAAAAGCGGGTCGAAAAACGATACCCTGTCATATGAATATCCTCCTTAG	451518	452146	mapped	SGD_152/153_Kan	A03	yes		mapped	SGD_152/153_Cm	A03	yes		transcriptional regulator PhoB
498	STM14_0471	CDS	phoR		-	452247	453542	STM0398	GAGGGAGTATGACGCGTGCTGGAACGGCTGTCATGGAAAAGGCTGGTGCAGGCTGGAGCTGCTTC	ACTTACGAAAGGCAATTAATCGCTATTTTTGGCAATTAAACGTTCCATATGAATATCCTCCTTAG	452277	453511	mapped	SGD_019/020_Kan	E02	yes		mapped	SGD_019/020_Cm	E02	yes		phosphate regulon sensor protein
499	STM14_0472	CDS			+	453755	453904						nd					nd					hypothetical protein
500	STM14_0473	CDS	brnQ		-	453951	455270	STM0399	AGGCAGTAAGACTTTATGACCCATCAGTTAAAATCGCGCGATATCGTGCAGGCTGGAGCTGCTTC	CATATGTCAGCGATTTTAGTGAGCGCTGGAGGTCACCTGCCGACCCATATGAATATCCTCCTTAG	453981	455239	mapped	SGD_166/167_Kan	A08	yes		mapped	SGD_166/167_Cm	A08	yes		branched-chain amino acid transporter
501	STM14_0474	CDS	proY		-	455345	456715	STM0400	ATAGGTCAGAAATTGATGGAAAGCAATAATAAGCTAAAGCGTGGGGTGCAGGCTGGAGCTGCTTC	GGCAGAGAAAAACGACTACGCCTGCGCCAATTGACGGTCGCGACGCATATGAATATCCTCCTTAG	455375	456684	mapped	SGD_170/171_Kan	F06	yes		mapped	SGD_170/171_Cm	F06	yes		putative proline-specific permease
503	STM14_0475	CDS	malZ		-	456877	458694	STM0401	TAGAGGGGATACGAGATGTTGAATGCCTGGCACTTACCGGTTGCCGTGCAGGCTGGAGCTGCTTC	ACGAACCACCTCGCCTCAACGATTCATCCATACCGTCGCGGAAATCATATGAATATCCTCCTTAG	456907	458663	mapped	SGD_166/167_Kan	A07	yes		no			no		maltodextrin glucosidase
504	STM14_0476	CDS		tsaA homolog	+	458766	459368	STM0402	TGCAGGAGAATTATTATGGTACTGGTTACTCGTCAGGCCCCGGATGTGCAGGCTGGAGCTGCTTC	TATCAATGCACTGACTTACAGGCTGGAAATGTTCTCAGCCAGGTACATATGAATATCCTCCTTAG	458796	459337	mapped	SGD_043/044_Kan	B08	yes		mapped	SGD_043/044_Cm	B08	yes		putative thiol-alkyl hydroperoxide reductase
505	STM14_0477	CDS	yajB		+	459578	460159	STM0403	GACAGAGAATCAATAATGAATTTTCTTGCTCACCTGCATCTGGCGGTGCAGGCTGGAGCTGCTTC	CTCGCTATCAGGCCGTCACAGCGCTTTGCGGGCGGCCTGTGCCATCATATGAATATCCTCCTTAG	459608	460128	mapped	SGD_055/056_Kan	D03	yes		no			no		acyl carrier protein phosphodiesterase
506	STM14_0478	CDS	queA		-	460253	461317	STM0404	GTCTGAGTCAGAGTCATGCGCGTTACCGATTTTTCCTTTGAACTAGTGCAGGCTGGAGCTGCTTC	AGTGAGATAGCCTTCTTACGGACGCTCAGAAATAGCCTGCGGATTCATATGAATATCCTCCTTAG	460283	461286	mapped	SGD_150/151_Kan	E04	yes		mapped	SGD_150/151_Cm	E04	yes		S-adenosylmethionine:tRNA ribosyltransferase-isomerase
507	STM14_0479	CDS			-	461340	461450						nd					nd					DNA metabolism protein
508	STM14_0480	CDS	tgt		-	461514	462641	STM0405	GACGCAGGAGTGATAATGAAATTTGAGTTAGATACCACCGATGGTGTGCAGGCTGGAGCTGCTTC	CCCTCATTATTAAAATTAATCAACGTTCAAAGGTGGAACGGGTCGCATATGAATATCCTCCTTAG	461544	462610	mapped	SGD_150/151_Kan	E05	yes		mapped	SGD_150/151_Cm	E05	yes		queuine tRNA-ribosyltransferase
509	STM14_0481	CDS	yajC		-	462664	462996	STM0406	AATGAGGGAATTTGAATGAGCTTTTTTATTTCTGATGCGGTAGCGGTGCAGGCTGGAGCTGCTTC	TGGGAAAACGAAATATTACAGCGCCTTCATGGTGCCTTTCGGCAGCATATGAATATCCTCCTTAG	462694	462965	mapped	SGD_055/056_Kan	D04	yes		no			no		preprotein translocase subunit YajC
510	STM14_0482	CDS	secD		-	463024	464871	STM0407					no			no		no			no		preprotein translocase subunit SecD
511	STM14_0483	CDS	secF		-	464882	465853	STM0408					no			no		no			no		preprotein translocase subunit SecF
512	STM14_0484	CDS			-	466001	466366	STM0409	AGGAGGATGTATGAAAAACTTGATTAACTGGTTTGAAATTGTGCAGGCTGGAGCTGCTTC	TTAGCAAATATCACGCAGGTTGATGTAAACCTATTCGGTTCATATGAATATCCTCCTTAG	466031	466335	mapped	SGD_001/002_Kan	B09	yes		mapped	SGD_005/006_Cm	B09	yes		hypothetical protein
513	STM14_0485	CDS			-	466392	467084	STM0410	GAGAGTCAATATGACCAGACGCGCTGACCGTTTGTTTCAGGTGCAGGCTGGAGCTGCTTC	CTATCACATCTTACGGCATTTTTTCGTGCTCGACTTTTCGCATATGAATATCCTCCTTAG	466422	467053	mapped	SGD_001/002_Kan	C09	yes		mapped	SGD_005/006_Cm	C09	yes		putative regulatory protein
515	STM14_0486	CDS	yajD		-	467254	467601	STM0411	AGGTACCTGTTAATTATGGCTATCATCCCAAAAAACTACGCGCGCGTGCAGGCTGGAGCTGCTTC	TTGTCAGCAGTCTGCTTATTTCTTTTTGTTCATCATCGCTTTCAGCATATGAATATCCTCCTTAG	467284	467570	mapped	SGD_055/056_Kan	D05	yes		no			no		hypothetical protein
516	STM14_0487	CDS			-	467631	467846						deleted in an MGD					deleted in an MGD					hypothetical protein
517		CDS (LT2)						STM0412	CGGGCGCATGCTGCCATGCGGCGGCGAGTCGCGCCCACTTCACATGTGCAGGCTGGAGCTGCTTC	GCGAGCAGAGTAGAATCAGCGGTAAGCCGGGGCAACCCGGTGAGGCATATGAATATCCTCCTTAG	467879	468144	mapped	SGD_037/038_Kan	D03	yes		mapped	SGD_037/038_Cm	D03	yes
518	STM14_0489	CDS	tsx		+	468230	469198	STM0413	ACAAGACATATTTTTGTGAGCAATGATTTTTATAATAGGCTCCGCGTGCAGGCTGGAGCTGCTTC	GCCTTTTTTGCAGGTTTAGAAGTTGTAACCCACGACCAGGTAGCCCATATGAATATCCTCCTTAG	468260	469167	mapped	SGD_152/153_Kan	A04	yes		mapped	SGD_152/153_Cm	A04	yes		nucleoside channel
519	STM14_0490	CDS	yajI		+	469393	469932	STM0414	AAGGAAATGATCGACATGACAAGACGTTACCTAAGAATTCTCCTGGTGCAGGCTGGAGCTGCTTC	GCTCCGCCAGAACGTTTATTGATTAACAGGCTGAATATCATGGATCATATGAATATCCTCCTTAG	469423	469901	mapped	SGD_045/046_Kan	E09	yes		mapped	SGD_045/046_Cm	E09	yes		hypothetical protein
520	STM14_0491	CDS			-	469965	470111						nd					nd					hypothetical protein
521	STM14_0492	CDS	ybaD	nrdR	-	470084	470533	STM0415	TGGTCAGGACGCCGTATGCATTGCCCATTTTGTTTCGCCGTAGATGTGCAGGCTGGAGCTGCTTC	CTCATCCTGCATGGCTTAGTCCTGTAGGCGAGCGATTTCTTCGCCCATATGAATATCCTCCTTAG	470114	470502	mapped	SGD_051/052_Kan	H11	yes		made	SGD_051/052_Cm	H11	yes		transcriptional regulator NrdR
522	STM14_0493	CDS	ribD		-	470537	471640	STM0416					no			no		no			no		bifunctional diaminohydroxyphosphoribosylaminopyrimidine deaminase/5-amino-6-(5-phosphoribosylamino)uracil reductase
523	STM14_0494	CDS	ribH		-	471729	472199	STM0417					nd					nd					riboflavin synthase subunit beta
524	STM14_0495	CDS	nusB		-	472220	472639	STM0418					no			no		no			no		transcription antitermination protein NusB
525	STM14_0496	CDS	thiL		-	472718	473695	STM0419					nd					nd					thiamine monophosphate kinase
526	STM14_0497	CDS	pgpA		-	473673	474188	STM0420	TCGACTGGAAAGGATATGACCATTTTGCCACGCCATAAAGATGTTGTGCAGGCTGGAGCTGCTTC	CATCCGGCAAACCCTTTAAATAATACCGAGCGGCCAGTGATGACCCATATGAATATCCTCCTTAG	473703	474157	mapped	SGD_051/052_Kan	E12	yes		mapped	SGD_051/052_Cm	E12	yes		phosphatidylglycerophosphatase A
527	STM14_0498	CDS			+	473976	474284						part deleted with adjacent gene					part deleted with adjacent gene					hypothetical protein
528	STM14_0499	CDS	yajO		+	474292	475266	STM0421	AACAGGAGCGGAGTCATGCAATACAACACGTTAGGAAATACAGATGTGCAGGCTGGAGCTGCTTC	TCGGGCAATGGCAGATTATTTAAATCCCACTACCGGATGCTGTTTCATATGAATATCCTCCTTAG	474322	475235	mapped	SGD_045/046_Kan	F10			no					putative oxidoreductase
529	STM14_0500	CDS	dxs		+	475323	477185	STM0422					nd					nd					1-deoxy-D-xylulose-5-phosphate synthase
530	STM14_0501	CDS	ispA		+	477209	478108	STM0423					nd					nd					geranyltranstransferase
531	STM14_0502	CDS	xseB		+	478109	478351	STM0424	AGTCAAACAGTCATCATGCCGAAGAAAAATGAGGCGCCCGCCAGCGTGCAGGCTGGAGCTGCTTC	CTGCGTAAAGTCCATTTACTCATTATCCGCGATAAAAGGCTCAGGCATATGAATATCCTCCTTAG	478139	478320	mapped	SGD_BLUES	B10	yes		no			no		exodeoxyribonuclease VII small subunit
532	STM14_0503	CDS	thiI		-	478561	480009	STM0425	AGAACCATTGCCGCCATGAAGTTTATCATTAAATTGTTCCCGGAAGTGCAGGCTGGAGCTGCTTC	CACCCGGCAAAGGAATTACGGACGATACACCTTCACATTGGCAAACATATGAATATCCTCCTTAG	478591	479978	mapped	SGD_166/167_Kan	A05	yes		no	SGD_166/167_Cm	A05	yes		thiamine biosynthesis protein ThiI
533	STM14_0504	CDS	phnV		+	480053	480850	STM0426	CGTAAGGAGCTAGCCATGCTAATTTGGTCACCTAAAGGACGCGCAGTGCAGGCTGGAGCTGCTTC	ACCCGGCCTATCGTTTTATTTCTGCCCCAACCGTTTTGCAATGCGCATATGAATATCCTCCTTAG	480083	480819	mapped	SGD_037/038_Kan	D05	yes		mapped	SGD_037/038_Cm	D05	yes		2-aminoethylphosphonate transporter
534	STM14_0505	CDS	phnU		+	480853	481713	STM0427	GATTGAGGTATAACCATGTCACTCATTTTACCTCTGGAAAAACCGGTGCAGGCTGGAGCTGCTTC	ACCAAATTAGCATGGCTAGCTCCTTACGCCGGTACGCGATGCCGCCATATGAATATCCTCCTTAG	480883	481682	mapped	SGD_039/040_Kan	B10	yes		mapped	SGD_039/040_Cm	B10	yes		2-aminoethylphosphonate transporter
536	STM14_0506	CDS	phnT		+	481716	482825	STM0428	AAGCGAGTAAGCCTGATGCTGATGAAAACGACCACCGTTCACGCCGTGCAGGCTGGAGCTGCTTC	AAATGAGTGACATGGTTATACCTCAATCAGGACCGCATCATCCGGCATATGAATATCCTCCTTAG	481746	482794	mapped	SGD_031/032_Kan	G06	yes		mapped	SGD_031/032_Cm	G06	yes		2-aminoethylphosphonate transporter
537	STM14_0507	CDS	phnS		+	482831	483844	STM0429	TATGAGGCTATTACGATGAAACTTTCCCGACTTGCTCTGCTGTCTGTGCAGGCTGGAGCTGCTTC	TCATCAGCATCAGGCTTACTCGCTTTCGGTCACTTTGTGCCAACGCATATGAATATCCTCCTTAG	482861	483813	mapped	SGD_041/042_Kan	E12	yes		mapped	SGD_041/042_Cm	E12	yes		2-aminoethylphosphonate transporter
538	STM14_0508	CDS	phnR		+	484042	484761	STM0430	GCGAGTAAGCATGAAATCTATCCCGGGCGATATCCCGCAGGTGCAGGCTGGAGCTGCTTC	GGCGCATCCGCTAGTGGGTATCTACCTCAATACGCAGGCTCATATGAATATCCTCCTTAG	484072	484730	mapped	SGD_003/004_Kan	G02	yes		made	SGD_003/004_Cm	G02	yes		2-aminoethylphosphonate transport protein
539	STM14_0509	CDS			+	484792	484902						deleted in an MGD					nd					hypothetical protein
540	STM14_0510	CDS	phnW		-	484901	486004	STM0431	CCAAAGGTAAATAACATGACTTCGCGTAACTATCTGTTGCTGACTGTGCAGGCTGGAGCTGCTTC	GTTCATCATGGTTCCTTATTTCGTCCAGTACATGGCGGTACGAATCATATGAATATCCTCCTTAG	484931	485973	mapped	SGD_035/036_Kan	H05	yes		mapped	SGD_035/036_Cm	H05	yes		2-aminoethylphosphonate--pyruvate transaminase
541	STM14_0511	CDS	phnX		-	486011	486823	STM0432	ACGAAATAAGGAACCATGATGAACCGTATTCACGCTGTTATTCTCGTGCAGGCTGGAGCTGCTTC	CATCCGGCAGTTATTTTACGGGCGTTCGCCCTGCGCCAGACGCGCCATATGAATATCCTCCTTAG	486041	486792	mapped	SGD_033/034_Kan	C07	yes		mapped	SGD_033/034_Cm	C07	no		phosphonoacetaldehyde hydrolase
542	STM14_0512	CDS	thiJ		+	486920	487510	STM0433	GAAAGGAGAGTGAGTATGAGCGCTCAGGCACTGGTATGCCTCGCCGTGCAGGCTGGAGCTGCTTC	ATCCGGCAATCATTCTTATTCGTAGTAGTTATAAATCCCCGCCGCCATATGAATATCCTCCTTAG	486950	487479	mapped	SGD_166/167_Kan	A04	yes		mapped	SGD_166/167_Cm	A04	yes		hypothetical protein
543	STM14_0513	CDS	apbA		+	487473	488384	STM0434					deleted in an MGD			no		deleted in an MGD			no		2-dehydropantoate 2-reductase
545	STM14_0514	CDS	yajQ		-	488510	489001	STM0435	TGCAACGCAACGAAAATGAAGGGAGAAGAAAAGATGCCATCTTTCGTGCAGGCTGGAGCTGCTTC	ATCCGGCATAACAACTTAATCGCGGAAGTTTTTGAACTGGAACGGCATATGAATATCCTCCTTAG	488522	488970	mapped	SGD_055/056_Kan	D08	yes		mapped	SGD_055/056_Cm	D08	yes		nucleotide-binding protein
546	STM14_0515	CDS	yajR		+	489048	490412	STM0436.S					deleted in an MGD	SGD_055/056_Kan	D09	maybe		deleted in an MGD			no		putative transport protein
547		CDS (LT2)						STM0436A	CAGAATCGGGTTCCTATGGCAAAGCAAAAGTTTAAAATCACCCACGTGCAGGCTGGAGCTGCTTC	AGTATAGTGTAGCGGTTAGCCACGGCCTTCAGGCTGTGTGCGCTGCATATGAATATCCTCCTTAG	490670	490743	mapped	SGD_053/054_Kan	H03	yes		mapped	SGD_053/054_Cm	H03	yes
548	STM14_0517	CDS			-	490949	492460	STM0437	TGAATTCGTTATGGAAATTAAATTTTTATCATTATGTATTGTGCAGGCTGGAGCTGCTTC	TTTCATTCCCTTATTCTTTATCTAAAAAGCGCACACTGTCCATATGAATATCCTCCTTAG	490979	492429	mapped	SGD_005/006_Kan	D06	yes		mapped	SGD_005/006_Cm	D06	yes		putative periplasmic protein
549	STM14_0518	CDS			-	492472	493965	STM0438	TTCAGTATCTGTGGATATTCCGCAAGCAATAAAGTACTACGTGCAGGCTGGAGCTGCTTC	GCCCCACGAGTTATCGATTCTGAATAATATGTAAATTATCCATATGAATATCCTCCTTAG	492712	493934	mapped	SGD_005/006_Kan	E06	no		mapped	SGD_005/006_Cm	E06	yes		TPR repeat-containing protein
550	STM14_0519	CDS	cyoE		+	494047	494937	STM0439	CTAAGAGCGGCGAGTATGATGTTTAAGCAATACCTGCAAGTAACGGTGCAGGCTGGAGCTGCTTC	CAATAGCAACGCTTGTTACCAGACGTAAGTCAGCAGATTCTGCGACATATGAATATCCTCCTTAG	494077	494906	mapped	SGD_166/167_Kan	A03	yes		mapped	SGD_166/167_Cm	A03	yes		protoheme IX farnesyltransferase
551	STM14_0520	CDS	cyoD		+	494949	495278	STM0440	GATGGGGGCGATGTAATGAGTCATTCTACCGAGAGCGGCGGCGCAGTGCAGGCTGGAGCTGCTTC	TCATACTCGCCGCTCTTAGTGCATCATCATGTTGTAGTTGAGGTTCATATGAATATCCTCCTTAG	494979	495247	mapped	SGD_166/167_Kan	A02	yes		mapped	SGD_166/167_Cm	A02	yes		cytochrome o ubiquinol oxidase subunit IV
552	STM14_0521	CDS	cyoC		+	495278	495892	STM0441	AGGCAGGGCTGAAAAATGGCAACTGATACTTTAACGCACGCGACTGTGCAGGCTGGAGCTGCTTC	CGGTAGAATGACTCATTACATCGCCCCCATCAGATAAACAACAGTCATATGAATATCCTCCTTAG	495308	495861	mapped	SGD_166/167_Kan	A01	yes		mapped	SGD_166/167_Cm	A01	yes		cytochrome o ubiquinol oxidase subunit III
553	STM14_0522	CDS	cyoB		+	495882	497873	STM0442	GTTGAGGAAGATAAGATGTTCGGAAAATTATCACTGGATGCAGTAGTGCAGGCTGGAGCTGCTTC	GCGTGCGTTAAAGTATCAGTTGCCATTTTTCAGCCCTGCCTTAGTCATATGAATATCCTCCTTAG	495912	497842	no			no		mapped	SGD_166/167_Cm	B12	yes		cytochrome o ubiquinol oxidase subunit I
554	STM14_0523	CDS	cyoA		+	497884	498840	STM0443	AATTGAGGTCGTTAAATGAGACTCAGGAAATACAATAAAAGTTTGGTGCAGGCTGGAGCTGCTTC	AACATCTTATCTTCCTCAACCCTTGGAGTTGGCGGATTCCGCGTGCATATGAATATCCTCCTTAG	497914	498809	mapped	SGD_170/171_Kan	F10			mapped	SGD_170/171_Cm	F10			cytochrome o ubiquinol oxidase subunit II
555	STM14_0524	CDS	ampG		+	499293	500768	STM0444					deleted in an MGD			no		deleted in an MGD			no		muropeptide transporter
556	STM14_0525	CDS	yajG		+	500812	501390	STM0445	GCCGTTAGCGGTGTTATGATGGCGGGAATTTTTACCTATCACGTTGTGCAGGCTGGAGCTGCTTC	GTCTTGTTGTTGCTATTAACGGGCGTTTTGCTTGATAAAATCGTGCATATGAATATCCTCCTTAG	500842	501413	mapped	SGD_055/056_Kan	D07	yes		mapped	SGD_055/056_Cm	D07	yes		hypothetical protein
558	STM14_0526	CDS			-	501468	501653						deleted in an MGD					deleted in an MGD					hypothetical protein
559	STM14_0527	CDS	bolA		-	501694	502011	STM0446	TCGGAGGAGATTTTCATGATGATACGTGAGCAAATAGAAGAAAAAGTGCAGGCTGGAGCTGCTTC	TGCAAATCCGTTTTGCTACGCGATGCTTCCCGCGCCGCGACAAGGCATATGAATATCCTCCTTAG	501724	501980	mapped	SGD_051/052_Kan	F04	yes		mapped	SGD_051/052_Cm	F04	yes		transcriptional regulator BolA
560	STM14_0528	CDS			+	502053	502166						deleted in an MGD					deleted in an MGD					hypothetical protein
561	STM14_0529	CDS	tig		-	502358	503656	STM0447	TTTTGAGGTAACAAGATGCAAGTTTCAGTTGAAACCACTCAGGGCGTGCAGGCTGGAGCTGCTTC	TTTTAACGCGAAAAATTACGCCTGCTGGTTCATCAGCTCATTGAACATATGAATATCCTCCTTAG	502388	503625	made	SGD_166/167_Kan	B10	yes		mapped	SGD_166/167_Cm	B10	yes		trigger factor
562	STM14_0530	CDS	clpP		-	503903	504526	STM0448	ATCCAGGAGACGGAAATGTCATACAGCGGAGAACGAGATAATTTGGTGCAGGCTGGAGCTGCTTC	CTTGCGTCCAGGGCATCAATTACGATGGGTCAAAATTGAGTCAACCATATGAATATCCTCCTTAG	503933	504495	no			no		mapped	SGD_166/167_Cm	B09	yes	duplication test: mutant confirmed, no duplication detected	ATP-dependent Clp protease proteolytic subunit
563	STM14_0531	CDS			-	504670	504774						nd					nd					hypothetical protein
564	STM14_0532	CDS	clpX		-	504778	506049	STM0449	AAGAGGTTTTGACTCATGACAGATAAACGCAAAGATGGCTCGGGCGTGCAGGCTGGAGCTGCTTC	TGTATGAATGTTTAATTATTCGCCAGAAGCCTGCGCTTCCGGTTTCATATGAATATCCTCCTTAG	504808	506018	no			no		no			no		ATP-dependent protease ATP-binding subunit
565		sRNA cand (LT2)	SraA						CGAATAATTAAACATTCATACAATCAGTTAGCCAAAAAAGGGGGGGTGCAGGCTGGAGCTGCTTC	CTGTGCTCCATACCACCTATAACATGTACGTCAGTATATGGGGATCATATGAATATCCTCCTTAG	506088	506141	mapped	SGD_025/026_Kan	C10	yes		mapped	SGD_025/026_Cm	C10	yes
566									CATGTACGTCAGTATATGGGGATGTTTCCCACACATTCAACGGCGGTGCAGGCTGGAGCTGCTTC	GAATAATTAAACATTCATACAATCAGTTAGCCAAAAAAGGGGGGACATATGAATATCCTCCTTAG	506089	506119	mapped	SGD_150/151_Kan	A05	yes		mapped	SGD_150/151_Cm	A05	yes
567	STM14_0533	CDS	lon		-	506235	508589	STM0450	CTAAGAGAGAGCTCTATGAATCCTGAGCGTTCTGAACGCATTGAAGTGCAGGCTGGAGCTGCTTC	ATTTGCGCGAGGTCACTATTTTGCGGTTACAACCTGCATTCCAGACATATGAATATCCTCCTTAG	506265	508558	no			no		mapped	SGD_100/101_Cm	A11	no	duplication test: mutant confirmed, no duplication detected	DNA-binding ATP-dependent protease La
568	STM14_0534	CDS	hupB		-	508798	509070	STM0451	AAGAGGAAGAGAAGAGTGAATAAATCTCAACTGATCGAAAAAATTGTGCAGGCTGGAGCTGCTTC	CCGAGGGGATCACGCTTAGTTTACCGCGTCTTTCAGCGCTTTACCCATATGAATATCCTCCTTAG	508828	509039	mapped	SGD_100/101_Kan	A12	yes		mapped	SGD_100/101_Cm	A12	yes		transcriptional regulator HU subunit beta
569	STM14_0535	CDS	cypD	ppiD	-	509361	511232	STM0452	GAGTGTGGTTACACCATGATGGACAGCTTACGCACGGCTGCAAACGTGCAGGCTGGAGCTGCTTC	GAAGCGCCTCGACGATTACTGCTGTTCCAGAGCGTCGCCGATTTTCATATGAATATCCTCCTTAG	509391	511201	mapped	SGD_152/153_Kan	A06	yes		mapped	SGD_152/153_Cm	A06	yes		peptidyl-prolyl cis-trans isomerase (rotamase D)
571	STM14_0536	CDS			+	511028	511390						part deleted with adjacent gene					part deleted with adjacent gene					hypothetical protein
572	STM14_0537	CDS	ybaV	comE homolog	-	511382	511756	STM0453	CAAGGAGAAAACAGTATGAAACACGGAATTAAAGCACTGCTTATTGTGCAGGCTGGAGCTGCTTC	CCACTGTGCAAGTGATTACAATGTTAAAACTGCCAGATTACGCTCCATATGAATATCCTCCTTAG	511412	511725	mapped	SGD_047/048_Kan	E04	yes		mapped	SGD_047/048_Cm	E04	yes		putative DNA uptake protein
573	STM14_0538	CDS	ybaW		-	511860	512258	STM0454	TAAGGTTATTGCGCTATGCAAACACAAATCAAAGTTCGTGGATATGTGCAGGCTGGAGCTGCTTC	TCAGACTGCGAAGCGTTATTGCACCATCTGTTCCAGCTTTTCACGCATATGAATATCCTCCTTAG	511890	512227	mapped	SGD_055/056_Kan	E01	yes		mapped	SGD_055/056_Cm	E01	yes		putative esterase
574	STM14_0539	CDS	ybaX	exsB	+	512364	513059	STM0455	TTGATCAGGATAACTATGAAACGCGCCGTTGTTGTATTTAGTGGAGTGCAGGCTGGAGCTGCTTC	CATCCGGCAAAACAATCACCTTAACCCGGTTTTTTGCTTCATTGCCATATGAATATCCTCCTTAG	512394	513028	mapped	SGD_055/056_Kan	E02	yes		mapped	SGD_055/056_Cm	E02	yes		queuosine biosynthesis protein QueC
575	STM14_0540	CDS	ybaE		+	513124	514824	STM0456	GTGTTCCGGGTTTCTATGAGGCTACTGAATCGGCTTAATCAATATGTGCAGGCTGGAGCTGCTTC	TCCCGACCAGCTTCTTCACGGCGAAGGCGGCGGAAGCCAGGCTTCCATATGAATATCCTCCTTAG	513154	514793	mapped	SGD_051/052_Kan	A05	yes		mapped	SGD_051/052_Cm	A05	yes		putative ABC transporter periplasmic binding protein
576	STM14_0541	CDS	cof		-	514925	515743	STM0457	AGTGTGGAGAAAGAGATGGCCCGTCTGGCAGCATTTGATATGGATGTGCAGGCTGGAGCTGCTTC	GCTGGAAGAGATCTCTCATTCGGGGGAATAAGGTAGATGCGGATTCATATGAATATCCTCCTTAG	514955	515712	mapped	SGD_166/167_Kan	B07	yes		mapped	SGD_166/167_Cm	B07	yes		putative hydrolase
577	STM14_0542	CDS		cysK homolog	+	515792	516847	STM0458	GATAAATGGATATTAATGATGAGTAGCAATTGGGTTAAAAATGCCGTGCAGGCTGGAGCTGCTTC	GCTTTTTTTTGGTTTCTAGTCGCCGGTAAGTAATTTTGCGATGGCCATATGAATATCCTCCTTAG	515822	516816	made	SGD_039/040_Kan	A07	yes		no			no		putative cysteine synthase/cystathionine beta-synthase
578	STM14_0543	CDS	ybaO		-	516834	517418	STM0459	CTCTATGGAGTGGGTATGTTAGATAAAATTGACCGTAAGCTGCTTGTGCAGGCTGGAGCTGCTTC	GCAATACCGGGAGAATTATTCAATGGGCAGAGAGGTGGTGTACTTCATATGAATATCCTCCTTAG	516990	517387	mapped	SGD_055/056_Kan	D12	yes		mapped	SGD_055/056_Cm	D12	yes		putative transcriptional regulator
580	STM14_0544	CDS	mdlA		-	517459	519231	STM0460	ATCAGGAAATAACGCGTGCGATTATTTGCTCAATTAAGCTGGTACGTGCAGGCTGGAGCTGCTTC	CATAGCTGTCCAAAACTACGCATTCACCGCCTCCTCGCCGCGTTCCATATGAATATCCTCCTTAG	517489	519200	mapped	SGD_170/171_Kan	F11			mapped	SGD_170/171_Cm	F11			putative multidrug transporter membrane\ATP-binding component
581	STM14_0545	CDS	mdlB		-	519224	521005	STM0461	GCGAGGAGGCGGTGAATGCGTAGTTTTGGACAGCTATGGCCGACGGTGCAGGCTGGAGCTGCTTC	CTGTGGCGCCAAACCTTACGCCGCAGGGCCGGGTTCTTCGTGTACCATATGAATATCCTCCTTAG	519254	520974	mapped	SGD_152/153_Kan	A07	yes		mapped	SGD_152/153_Cm	A07	yes		putative multidrug transporter membrane\ATP-binding component
582	STM14_0546	CDS	glnK		-	521218	521556	STM0462	GCCAGTGAAGCCAGTGTGGTTTTTATCATCGCTATCTTCATTTTTGTGCAGGCTGGAGCTGCTTC	GCAAAACCTCGCCCATCATGCACCGTCGTGGTGCGTTTTTCTTTCCATATGAATATCCTCCTTAG	521067	521582	mapped	SGD_166/167_Kan	B06	yes		mapped	SGD_166/167_Cm	B06	yes		nitrogen regulatory protein P-II 2
583	STM14_0547	CDS	amtB		-	521588	522874	STM0463	ACAGGAAATGAAAAAATGAAGATAGCGATGATAAAAACCACACTGGTGCAGGCTGGAGCTGCTTC	AGGCATGTTGCGCAATCACGCGTTATACGCATTCTCGCCGTGACTCATATGAATATCCTCCTTAG	521618	522843	mapped	SGD_166/167_Kan	B05	maybe		mapped	SGD_166/167_Cm	B05	yes		ammonium transporter
584	STM14_0548	CDS	tesB		+	522974	523834	STM0464	ATAACGTGATTAAGTGTGGCACATGTCACTCATTTTTGCCTGGAAGTGCAGGCTGGAGCTGCTTC	ATAGCGGCATGTTTTTTAATTGTGATTGCGCATTACCCCTTCCTGCATATGAATATCCTCCTTAG	523004	523935	mapped	SGD_166/167_Kan	B04	yes		mapped	SGD_166/167_Cm	B04	yes		acyl-CoA thioesterase II
586	STM14_0549	CDS	ybaY		-	524049	524618	STM0465	GATAAGGAGAATTGAATGAAACTCGTGCACATCGTAAGTGGTTTAGTGCAGGCTGGAGCTGCTTC	AGGGTTGGCGCAGGATTAATACTGGGTAGGCGCAGGAACGGCAGACATATGAATATCCTCCTTAG	524079	524587	mapped	SGD_039/040_Kan	A09	yes		mapped	SGD_039/040_Cm	A09	yes		hypothetical protein
587	STM14_0550	CDS	ybaZ		+	524651	525040	STM0466	CCCATCAGGCATCGGATGCTGGTTTCTTGCGCATCCGGGCTTTCCGTGCAGGCTGGAGCTGCTTC	CCGTTACGGAGAGGGTTAATACACCCAGCGATAGCGTTGTAAATCCATATGAATATCCTCCTTAG	524681	525009	mapped	SGD_047/048_Kan	H04	yes		mapped	SGD_047/048_Cm	H04	yes		putative methyltransferase
588	STM14_0551	ncRNA	ffs		-	525118	525233	STM0467					no			no		no			no		4.5S ribosomal RNA
589	STM14_0552	CDS	ylaB		+	525271	526821	STM0468	TATAAGGACATCACTGTGACAACACGACATCTGGTCAGCCTGGTAGTGCAGGCTGGAGCTGCTTC	TTCTGCTGTGCGACGTTATAGCCGCTGTTCCGCCCAAAGAATAAACATATGAATATCCTCCTTAG	525301	526790	mapped	SGD_009/010_Kan	H06	yes		mapped	SGD_009/010_Cm	H06	yes		hypothetical protein
590	STM14_0553	CDS	rpmE2		-	527046	527306	STM0469	AATTGAGAGGGCGCAATGAAACCTGATATTCATCCTGTATACCGCGTGCAGGCTGGAGCTGCTTC	ACACCTGCATTTCATTTACCCCCGTTTAGCGCCGATAAAATGACCCATATGAATATCCTCCTTAG	527076	527275	mapped	SGD_025/026_Kan	F10	yes		mapped	SGD_025/026_Cm	F10	yes		50S ribosomal protein L31 type B
592	STM14_0554	CDS	rpmJ_1		-	527312	527452	STM0470	ACGGGGGTAAATGAAATGCAGGTGTTAAACTCACTTCGCAATGCAGTGCAGGCTGGAGCTGCTTC	TGAACTGTTGGTTTTTTAACGTCTTTTTTTACGCCCCTGAACCGCCATATGAATATCCTCCTTAG	527342	527421	mapped	SGD_025/026_Kan	F12	yes		no			no		50S ribosomal protein L36
593	STM14_0555	CDS	ylaC		+	527508	527978	STM0471	TCATGAAGGCAAAAGATGACAGAGATACAGCGCCTGCTTAGCGAAGTGCAGGCTGGAGCTGCTTC	GTGCGCACTTTTTTATTACCGGCTGGCTTCTGCGCGGGCCAGCGTCATATGAATATCCTCCTTAG	527538	527947	mapped	SGD_065/066_Kan	C01	yes		mapped	SGD_065/066_Cm	C01	yes		putative inner membrane protein
594	STM14_0556	CDS	maa		+	528095	528646	STM0472	CAAGGGGAGCGCGCGATGAGTGACGAAAAACAAAAAATGATCGCTGTGCAGGCTGGAGCTGCTTC	CAGTTATCATTTTGACTACAATTTTTTAATGATTCGCGCCGGATTCATATGAATATCCTCCTTAG	528125	528615	made	SGD_047/048_Kan	E05	yes		mapped	SGD_047/048_Cm	E05	yes		maltose O-acetyltransferase
595	STM14_0557	CDS	hha		+	528825	529043	STM0473	TCATAGGTAGAATTTATGTCTGATAAACCATTAACTAAAACTGATGTGCAGGCTGGAGCTGCTTC	AGTAATGTAGCGTGATTAACGAATGAATTTCCATACTGAAGAGGGCATATGAATATCCTCCTTAG	528855	529012	mapped	SGD_025/026_Kan	H04	yes		mapped	SGD_025/026_Cm	H04	yes		hemolysin expression-modulating protein
596	STM14_0558	CDS	ybaJ		+	529071	529445	STM0474	AAAAGGGGATGCATTATGGACGAATACTCACCCAAAAGACATGATGTGCAGGCTGGAGCTGCTTC	TGATTGTAATAATTTTTAACAAGACAAACTAACAGGATTGGCCCTCATATGAATATCCTCCTTAG	529101	529414	mapped	SGD_025/026_Kan	E01	yes		mapped	SGD_025/026_Cm	E01	yes		hypothetical protein
597	STM14_0559	CDS	acrB		+	529941	533090	STM0475	AGGAGCCGTTAAGACATGCCTAATTTCTTTATCGATCGCCCTATAGTGCAGGCTGGAGCTGCTTC	TCAACAGTGAGCAAATCAGCGATGTTCTGTCGAATGACTATGCTCCATATGAATATCCTCCTTAG	529971	533059	mapped	SGD_047/048_Kan	A04	maybe		no			no		acridine efflux pump
598	STM14_0560	CDS	acrA		+	533113	534306	STM0476					deleted in an MGD					nd					acridine efflux pump
599	STM14_0561	CDS	acrR		-	534448	535101	STM0477	TAAATTCACCGACATATGGCACGAAAAACCAAACAACAAGCGCTGGTGCAGGCTGGAGCTGCTTC	TTTCCTGGAATATTATCAGGGGGAGCCGTTGACCGTCGACGCGCGCATATGAATATCCTCCTTAG	534478	535070	mapped	SGD_100/101_Kan	B01	yes		mapped	SGD_100/101_Cm	B01	yes		DNA-binding transcriptional repressor AcrR
600	STM14_0562	CDS			+	535085	535210						part deleted with adjacent gene					part deleted with adjacent gene					hypothetical protein
601	STM14_0563	CDS	aefA		-	535220	538582	STM0478	CTGTTTGTTACAGGCGTGATATTCTTGCGACTCAATTATTTCCGGGTGCAGGCTGGAGCTGCTTC	GCGGCCCACCGCCTTTTAGCTTGCCGTAGGTGCCAGATCGCCGCCCATATGAATATCCTCCTTAG	535190	538551	mapped	SGD_166/167_Kan	B03	yes		mapped	SGD_166/167_Cm	B03	yes		potassium efflux protein KefA
602	STM14_0564	CDS			+	538624	539559	STM0479	AACAAAGGACGGGGCATGGAACGTCTACCCACCACGCCGCACGATGTGCAGGCTGGAGCTGCTTC	GTGCGCGCGGCGCCGCTAATGCGAAAGCGTAGAAAGCTCTTCCGGCATATGAATATCCTCCTTAG	538654	539528	mapped	SGD_027/028_Kan	A04	yes		mapped	SGD_027/028_Cm	A04	yes		putative transposase
603	STM14_0565	CDS	ybaM		+	539629	539796	STM0480	AACCCTGGAGAAAGTATGTCGCTTGAAAATGCCCCTGATGAAGTCGTGCAGGCTGGAGCTGCTTC	CAAACCAGCGGGCAATTACTCTGTTTGCGAGTCGTCTTCCGTACTCATATGAATATCCTCCTTAG	539659	539765	mapped	SGD_025/026_Kan	F08	yes		mapped	SGD_025/026_Cm	F08	yes		hypothetical protein
604	STM14_0566	CDS	priC		+	539810	540325	STM0481	GAATTGAAAACCGCTATGCTGTTACAGACGCTGGAAGAGAGGCTGGTGCAGGCTGGAGCTGCTTC	ATACTTTCTCCAGGGTTAGCGGGTTAAACGCGCCAGTACGTTTTCCATATGAATATCCTCCTTAG	539840	540294	mapped	SGD_049/050_Kan	D03	yes		mapped	SGD_049/050_Cm	D03	yes		primosomal replication protein N''
605	STM14_0567	CDS	ybaN		-	540406	540783	STM0482	ATAACGATTCGCATTATGCAACGTACTATTTTAATCATCATTGGCGTGCAGGCTGGAGCTGCTTC	AGCGATTCGTGTGCTTCAGCGCTTTTGTTGCTTTTCATCAATCACCATATGAATATCCTCCTTAG	540436	540752	mapped	SGD_166/167_Kan	B02	yes		mapped	SGD_166/167_Cm	B02	yes		hypothetical protein
606	STM14_0568	CDS	apt		-	540936	541487	STM0483	AGCAGGCATATATCCATGACCGCGACTGCACAGCAGCTTGAGTTTGTGCAGGCTGGAGCTGCTTC	TGCGAATAGCCTGAATCAATGCCCTGGAAACGGCACCAGGCTATACATATGAATATCCTCCTTAG	540966	541456	no			no		mapped	SGD_166/167_Cm	B01	yes		adenine phosphoribosyltransferase
607	STM14_0569	CDS	dnaX		-	541601	543529	STM0484					no			no		no			no		DNA polymerase III subunits gamma and tau
608	STM14_0570	CDS	ybaB		-	543575	543904	STM0485	CAAGAGAGAGAGCTTATGTTTGGAAAAGGCGGTCTGGGCAATCTGGTGCAGGCTGGAGCTGCTTC	GCGGACTGGTTTGCATCAGAATGGCATCTTAAAGCCTGGCGGCAGCATATGAATATCCTCCTTAG	543605	543873	made	SGD_047/048_Kan	E02	yes		mapped	SGD_047/048_Cm	E02	yes		hypothetical protein
609	STM14_0571	CDS	recR		-	543904	544509	STM0486	TAAGATGCCATTCTGATGCAAACCAGTCCGCTGTTAACTCAGCTTGTGCAGGCTGGAGCTGCTTC	GCCGCCTCCGTTTGTTCAGAAAATAATCTTATGGCGTCCCGCCAGCATATGAATATCCTCCTTAG	543934	544478	mapped	SGD_166/167_Kan	C12	yes		mapped	SGD_166/167_Cm	C12	yes		recombination protein RecR
610	STM14_0572	CDS	htpG		-	544596	546494	STM0487.S					no			no		no			no		heat shock protein 90
611	STM14_0573	CDS			+	546597	546818						nd					nd					hypothetical protein
612	STM14_0574	CDS	adk		-	546735	547379	STM0488					nd					nd					adenylate kinase
613	STM14_0575	CDS			-	547392	547598						nd					nd					hypothetical protein
614	STM14_0576	CDS	hemH		-	547608	548570	STM0489					nd					nd					ferrochelatase
615	STM14_0577	CDS	aes		+	548567	549676	STM0490	CACAAGGAGCGTTTTATGAAGCCGGAAAATAAAATTCCCGTACTCGTGCAGGCTGGAGCTGCTTC	CACGGCGCCGTACCGTTAACGCGGCGTCTTCATCCTCGCCATAAACATATGAATATCCTCCTTAG	548597	549507	mapped	SGD_035/036_Kan	E12	yes		mapped	SGD_035/036_Cm	E12	yes		acetyl esterase
616	STM14_0578	CDS	gsk		-	549691	550995	STM0491	CGCGCAGCAGGGGGAATGTGCTACCATGCAGCGCTCCGTTATTCAGTGCAGGCTGGAGCTGCTTC	ATCGGGCAAGCCAGATTAGCGATCCCAGTACGACTCTTCCAGGCTCATATGAATATCCTCCTTAG	549676	550964	mapped	SGD_166/167_Kan	C11	yes		no			no		inosine-guanosine kinase
618	STM14_0579	CDS	ybaL		+	551044	552720	STM0492	ACCAAAGGAGACGGAATGCATCACGCTACCCCGCTTATCACCACCGTGCAGGCTGGAGCTGCTTC	CCGTCCGGCAAACCCTTAACTGGCGACGACTTCACCCGCGGGCGGCATATGAATATCCTCCTTAG	551074	552689	mapped	SGD_055/056_Kan	D11	yes		no			no		putative cation:proton antiport protein
619	STM14_0580	CDS			-	552798	552923						nd					deleted in an MGD					hypothetical protein
620	STM14_0581	CDS	fsr		+	552935	554155	STM0493					nd					deleted in an MGD					putative transport protein
621	STM14_0582	CDS	ushA		-	554328	555980	STM0494	GTCAGGGAGAGAAAGATGAAATTTTTGAAACGGGGTGTGGCGCTGGTGCAGGCTGGAGCTGCTTC	TGGCTATCCGTACCGCTACAGCCAGCTCACCTCACCATTTGGCGTCATATGAATATCCTCCTTAG	554358	555949	mapped	SGD_170/171_Kan	G02	yes		mapped	SGD_170/171_Cm	G02	yes		bifunctional UDP-sugar hydrolase/5'-nucleotidase periplasmic precursor
622	STM14_0583	CDS	ybaK	ebsC homolog	+	556097	556576	STM0495	GTAAGAAGGAACGTTATGACACCCGCAGTTAAGTTACTCGAAAAAGTGCAGGCTGGAGCTGCTTC	GTATTTTACGCAGGCTTAATCCCGACGCGCGATATCAGCGAATTTCATATGAATATCCTCCTTAG	556127	556545	mapped	SGD_055/056_Kan	D10	yes		mapped	SGD_055/056_Cm	D10	yes		hypothetical protein
623		sRNA cand (LT2)	SroB						ACTAAAAAATAGTATAATCTTGTGCATTAGGTCTTGGCAGTTGCGGTGCAGGCTGGAGCTGCTTC	TACGGCGAAGGCAACCTACCGCAAATATTGAAATAAAAAAATGGCCATATGAATATCCTCCTTAG	556676	556767	mapped	SGD_025/026_Kan	D06	yes		mapped	SGD_025/026_Cm	D06	yes
624									AACTTTGAGCGACAATCTGAAGATCCGAAGCGAAAGCGTCGGGATGTGCAGGCTGGAGCTGCTTC	ACCTACCGCAAATATTGAAATAAAAAAATGGCCAATATCGCTATTCATATGAATATCCTCCTTAG	556723	556754	mapped	SGD_150/151_Kan	A06	yes		mapped	SGD_150/151_Cm	A06	yes
625	STM14_0584	CDS	ybaP		+	556778	557572	STM0496					no			no		deleted in an MGD			no		putative cytoplasmic protein
626	STM14_0585	CDS			+	557658	558485	STM0497	TGTGTTATTTATGTTTAGAAAAGCAGTTACGCTTCTTTTCGTGCAGGCTGGAGCTGCTTC	ATCGGTCGGGTTATTCGCTGCCGTCGAGATAGGCCGTTCTCATATGAATATCCTCCTTAG	557688	558454	mapped	SGD_005/006_Kan	F06	yes		mapped	SGD_005/006_Cm	F06	yes		putative periplasmic protein
628	STM14_0586	CDS	copA		+	558639	561140	STM0498	AAAGGAGTTTTTACTATGTCTCAAACTATCGACCTGACCCTGGACGTGCAGGCTGGAGCTGCTTC	CCTGATATAGCGTTTTTACGCTTTCGGTTTAAAACGCAATAGCCGCATATGAATATCCTCCTTAG	558669	561109	mapped	SGD_045/046_Kan	C05	no		mapped	SGD_045/046_Cm	C05	yes		copper exporting ATPase
629	STM14_0587	CDS	cueR		-	561250	561666	STM0499	GGTCAAGGGGGAAATATGAATATTAGCGATGTGGCGAAAAAAACCGTGCAGGCTGGAGCTGCTTC	ATTCGTGCCGTTTAATCAACGTGGCTTTTGCGCCTTGTGATGACACATATGAATATCCTCCTTAG	561280	561635	mapped	SGD_055/056_Kan	E04	yes		mapped	SGD_055/056_Cm	E04	yes		DNA-binding transcriptional regulator CueR
630	STM14_0588	CDS	ybbJ		+	561667	562119	STM0500	CGAACGGAAAAAAGCATGATAGCGATGATTCTGGTGCATCCGCATGTGCAGGCTGGAGCTGCTTC	CAAAAGCCACGTTGATTAAACGGCACGAATGCGTAAGGTGATGCCCATATGAATATCCTCCTTAG	561697	562088	mapped	SGD_055/056_Kan	E05	yes		mapped	SGD_055/056_Cm	E05	yes		hypothetical protein
631	STM14_0589	CDS	ybbK		+	562116	563033	STM0501	ACAGGAGGTTTAGCTATGCTCATTCTTATCCCTATTCTCATTTTCGTGCAGGCTGGAGCTGCTTC	CCAGAATCATCGCTATCATGCTTTTTTCCGTTCGCTGGCGCTGTCCATATGAATATCCTCCTTAG	562146	563002	mapped	SGD_055/056_Kan	E06	yes		mapped	SGD_055/056_Cm	E06	yes		putative inner membrane protein
632	STM14_0590	CDS	ybbL	potA homolog	-	563180	563857	STM0502	ACGGATGCGCAATAAATGACAGAACGTAGCATGTTGCTTGAGTTAGTGCAGGCTGGAGCTGCTTC	GAGGTATTGGTAATATTATGCTCGTTCATAACGCGCCTCCTGCATCATATGAATATCCTCCTTAG	563210	563826	mapped	SGD_045/046_Kan	B08	yes		mapped	SGD_045/046_Cm	B08	yes		putative ABC transporter ATP-binding protein YbbL
633	STM14_0591	CDS	ybbM		-	563844	564623	STM0503	TGCAGGAGGCGCGTTATGAACGAGCATAATATTACCAATACCTCGGTGCAGGCTGGAGCTGCTTC	ATCATCCGGCAACTATCATGATTTCTTGAGCGGCATCACTACCAACATATGAATATCCTCCTTAG	563874	564592	mapped	SGD_055/056_Kan	E07	yes		mapped	SGD_055/056_Cm	E07	yes		putative transport protein
634	STM14_0592	CDS	ybbN		+	564709	565563	STM0504	AAAGAGAGCGACGCCATGTCCGTACAGAACATTGTCAATATTAATGTGCAGGCTGGAGCTGCTTC	TCAGGCAAGAGAGGATTAATACAGTAGCGCGTACAACTGGCGGCGCATATGAATATCCTCCTTAG	564739	565532	no			yes		mapped	SGD_055/056_Cm	E08	yes		putative thioredoxin protein
635	STM14_0593	CDS	ybbO		+	565623	566393	STM0505	CTGACAGGTAAAGTTATGCAAAAATCGGTCTTAATAACAGGATGTGTGCAGGCTGGAGCTGCTTC	CGGGCGCGCTTCAACTCAGCTTTGTAAAATTTTATCCAGCATCCGCATATGAATATCCTCCTTAG	565653	566362	mapped	SGD_055/056_Kan	E09	yes		mapped	SGD_055/056_Cm	E09	yes		short chain dehydrogenase
637	STM14_0594	CDS	tesA		+	566548	567162	STM0506	AAGGATGGAAAGCTCATGCTCACCCTGACCGACGGACTTCCTGAGGTGCAGGCTGGAGCTGCTTC	TGCAACTCGAATGATTCAGGAGAGAAAAGGGGTCAACTGCTTCGCCATATGAATATCCTCCTTAG	566578	567164	mapped	SGD_152/153_Kan	A08	yes		mapped	SGD_152/153_Cm	A08	yes		multifunctional acyl-CoA thioesterase I and protease I and lysophospholipase L1
638	STM14_0595	CDS	ybbA		-	567133	567819	STM0507	AAACAGGAAGGGCAAATGCCAGCGGAAAACAGTGTTGAAGTTCATGTGCAGGCTGGAGCTGCTTC	AGAACCAGCGAGCTATCATGCCTCCTCCTGTAACTGACCGTTGACCATATGAATATCCTCCTTAG	567163	567788	mapped	SGD_055/056_Kan	E03	yes		mapped	SGD_055/056_Cm	E03	yes		putative ABC transporter ATP-binding protein YbbA
639	STM14_0596	CDS	ybbP		-	567816	570230	STM0508	GTTACAGGAGGAGGCATGATAGCTCGCTGGTTCTGGCGCGAATGGGTGCAGGCTGGAGCTGCTTC	TATTCACATCATGAATCATCCGCTAAACTGTCGGAATAGCGCTTTCATATGAATATCCTCCTTAG	567846	570199	mapped	SGD_055/056_Kan	E10	yes		mapped	SGD_055/056_Cm	E10	yes		putative inner membrane protein
640	STM14_0597	CDS			-	570227	570331						deleted in an MGD					deleted in an MGD					hypothetical protein
641	STM14_0598	CDS			-	570416	571549	STM0509					deleted in an MGD			no		deleted in an MGD			no		putative outer membrane protein
642	STM14_0599	CDS			+	571546	571650						deleted in an MGD					deleted in an MGD					hypothetical protein
643	STM14_0600	CDS	sfbA		-	571806	572636	STM0510	TAAAATGGAGAAATTATGGGATTGCGTCAGAGTTTACGCATTGCGGTGCAGGCTGGAGCTGCTTC	TGGCCACCGCTGCGATCAGGGTGTCGCGGTCATCCATTCCGGTTTCATATGAATATCCTCCTTAG	571836	572605	mapped	SGD_009/010_Kan	A07	yes		mapped	SGD_009/010_Cm	A07	yes		putative ABC-type transport system ATPase component
644	STM14_0601	CDS	sfbB		-	572673	573689	STM0511	ATTTCTGAGGTGAATATGATTGAAATAGAAAAAGTCTGCGTCGATGTGCAGGCTGGAGCTGCTTC	AAATCCGGCAATAAATCATCCACGGATCACCTCCACCTGTGCAGTCATATGAATATCCTCCTTAG	572703	573658	mapped	SGD_009/010_Kan	B07	yes		mapped	SGD_009/010_Cm	B07	yes		putative ABC-type transport system ATPase component
645	STM14_0602	CDS	sfbC		-	573682	574341	STM0512	AATGAAACTTTCCAGATGTTGAGTATTTCAACGGTGCTGGCGATTGTGCAGGCTGGAGCTGCTTC	CTACATTGAGCCGGCTTAGTGTCTGTCGCGCTTGTCGGCACGTTTCATATGAATATCCTCCTTAG	573763	574310	mapped	SGD_029/030_Kan	A08	yes		made*	SGD_029/030_Cm	A08	yes		putative ABC transporter permease component
646	STM14_0603	CDS	ybbB		+	574380	575474	STM0513	GTTACGTTTTACGTTATGCAAGACAGACAAAAAGCACAGGACTATGTGCAGGCTGGAGCTGCTTC	GGCAATAAAAGTAAGCTATTGCGCTTTTAGCCAGTTGGCAACGTCCATATGAATATCCTCCTTAG	574410	575443	mapped	SGD_051/052_Kan	A06	yes		mapped	SGD_051/052_Cm	A06	yes		tRNA 2-selenouridine synthase
647	STM14_0604	CDS	ybbS		+	575544	576470	STM0514	AGGAGGCGTCTGACGATGTTTGACCCGGAAACACTGCGTACCTTTGTGCAGGCTGGAGCTGCTTC	AAAGTGGCTTGATTTTTAACAGCGTACCGTGTTGAAAATGGATAACATATGAATATCCTCCTTAG	575574	576439	mapped	SGD_033/034_Kan	G06	yes		mapped	SGD_033/034_Cm	G06	yes		DNA-binding transcriptional activator AllS
648	STM14_0605	CDS	allA		-	576697	577179	STM0515	TACAAGGGAAAAATAATGAAACTTGAGGTATTACCGTTAGATCAGGTGCAGGCTGGAGCTGCTTC	AGAAGGCCAATAGCGTCACGCAAAACAGAGTTCATGTGTCGGGATCATATGAATATCCTCCTTAG	576727	577148	mapped	SGD_041/042_Kan	E02	yes		mapped	SGD_041/042_Cm	E02	yes		ureidoglycolate hydrolase
649	STM14_0606	CDS	allR		-	577258	578076	STM0516	GGAGTTAACGTAAATATGACGGAAGTAAGACGACGCGGCAGGCCAGTGCAGGCTGGAGCTGCTTC	CGAGCGGGATGCGGCTCAGGCTACAGGGGGTTTTAGCCCAAGCGCCATATGAATATCCTCCTTAG	577288	578045	mapped	SGD_039/040_Kan	F09	no		made	SGD_039/040_Cm	F09	no		DNA-binding transcriptional repressor AllR
650	STM14_0607	CDS	gcl		-	578161	579942	STM0517	AGAGGTAGCAATAAAATGGCAAAAATGAGAGCCGTGGATGCGGCAGTGCAGGCTGGAGCTGCTTC	CATCGATTACCTCCCTTACTCATATTTCATAAAACAGGTTTCTGTCATATGAATATCCTCCTTAG	578191	579911	mapped	SGD_033/034_Kan	E09	yes		mapped	SGD_033/034_Cm	E09	yes		glyoxylate carboligase
652	STM14_0608	CDS	gip		-	579955	580731	STM0518	GAGGTAATCGATGTTACGTTTCTCTGCCAATCTTTCTATGGTGCAGGCTGGAGCTGCTTC	ATTCTGCGTTTTAACGGTACTGATTAATCCACGATAATCCCATATGAATATCCTCCTTAG	579985	580700	mapped	SGD_005/006_Kan	G06	yes		mapped	SGD_005/006_Cm	G06	yes		hydroxypyruvate isomerase
653	STM14_0609	CDS	glxR		-	580832	581710	STM0519	GAGGTTGTATATGAAACTGGGATTTATTGGCCTGGGAATTGTGCAGGCTGGAGCTGCTTC	ATACACATAATTAGGACAATTTATGATTGGCCATTAATTCCATATGAATATCCTCCTTAG	580862	581679	mapped	SGD_005/006_Kan	H06	yes		mapped	SGD_005/006_Cm	H06	yes		tartronic semialdehyde reductase
654	STM14_0610	CDS			-	581776	583023	STM0520	GTAAAGGTGAAGAACATGAGTGAAACTAAAAAATCCGGAATTGATGTGCAGGCTGGAGCTGCTTC	TAGATATAATTATTTTTAAGCTGAAGCAATACGTTGCGTTGCTTTCATATGAATATCCTCCTTAG	581806	582992	mapped	SGD_009/010_Kan	C07	yes		mapped	SGD_009/010_Cm	C07	yes		putative permease
655	STM14_0611	CDS	ybbV		-	583099	583353	STM0521	ACGTTATCCGATGCGTGAAAAGAGGGATTTATGGAACATCGTGCAGGCTGGAGCTGCTTC	GCGCCATTCATTACCATCGCCGCCGCAATAAATAATGCGCCATATGAATATCCTCCTTAG	583129	583322	mapped	SGD_001/002_Kan	G01	yes		no			no		putative cytoplasmic protein
656	STM14_0612	CDS	allP		-	583260	584573	STM0522	AAATTACGTTATGGTCGGCGGTTTTTTTATACTGGGGCTAGTGCAGGCTGGAGCTGCTTC	TTTTCAATATTTAACCTGCGAGTTTTTTCTCTCCTGTATTCATATGAATATCCTCCTTAG	583290	584542	mapped	SGD_001/002_Kan	H01	yes		no			no		allantoin permease
657	STM14_0613	CDS	allB		-	584652	586013	STM0523	TACAAGGAGTTTGTTATGTCTTTTGATTTAATTATTAAGAACGGTGTGCAGGCTGGAGCTGCTTC	TTAAATCACACCGGATTACTGCTGATGTTTAAGGATAAACTGACCCATATGAATATCCTCCTTAG	584682	585982	mapped	SGD_041/042_Kan	E01	yes		mapped	SGD_041/042_Cm	E01	yes		allantoinase
658	STM14_0614	CDS	ybbY		-	586072	587370	STM0524	TTTTAAGGTGTGGATATGTTCCCTGTTATTAACCGCGAAAGTGTGGTGCAGGCTGGAGCTGCTTC	CCTTGTTTTCTCATGTTATTTAATGCGTTCCCACGGAATAAGATTCATATGAATATCCTCCTTAG	586102	587339	mapped	SGD_045/046_Kan	H10	yes		no			no		putative purine permease YbbY
659	STM14_0615	CDS	glxK		-	587393	588541	STM0525	AAACAAGGAGACATGATGAAGATTGTAATTGCGCCAGATTCATTTGTGCAGGCTGGAGCTGCTTC	TGGCTTTTTTTATGCTTAACGAGTCCCGATGTCCTGGCCAAGTTTCATATGAATATCCTCCTTAG	587423	588510	mapped	SGD_031/032_Kan	D09	yes		made	SGD_031/032_Cm	D09	yes		glycerate kinase II
660	STM14_0616	CDS	ylbA		+	588621	589406	STM0526	AATAAGGAGCCATCAATGGGATATCTGAATAACGTCACGGGTTACGTGCAGGCTGGAGCTGCTTC	GAGGGCTGCCCGCCGTTAAATCATAACGTCGCGGTTACAGTCTTTCATATGAATATCCTCCTTAG	588651	589375	mapped	SGD_031/032_Kan	H05	yes		mapped	SGD_031/032_Cm	H05	yes		hypothetical protein
661	STM14_0617	CDS	allC		+	589417	590652	STM0527	AAACAGGAATTTTCTATGATAAAGCATTTTCGCCACGCGATAGAAGTGCAGGCTGGAGCTGCTTC	CCCATTGATGGCTCCTTATTTTTGCCAGGCAAGTTGATGCAGCATCATATGAATATCCTCCTTAG	589447	590621	mapped	SGD_031/032_Kan	D10	yes		made	SGD_031/032_Cm	D10	yes		allantoate amidohydrolase
662	STM14_0618	CDS	allD		+	590674	591723	STM0528	TAAAAAGGAAGACAGATGAAAATCAGTCGGGAAACACTCCATCAGGTGCAGGCTGGAGCTGCTTC	TTCCTGTTTCAATAATTATTGGGCAAAGGGATTTTTTGTTTCGTACATATGAATATCCTCCTTAG	590704	591692	mapped	SGD_041/042_Kan	B12	yes		no			no		ureidoglycolate dehydrogenase
663	STM14_0619	CDS	fdrA		-	592054	593718	STM0529	TATTAAGGAGTTGTTATGATCCACGCCTTTATTAAAAAAGGGTGTGTGCAGGCTGGAGCTGCTTC	AAACATGGGAACCCCTTATTGCAAACGTTCTAACAGACGAGCCAGCATATGAATATCCTCCTTAG	592084	593687	mapped	SGD_041/042_Kan	F05	yes		made*	SGD_041/042_Cm	F05	yes		membrane protein FdrA
664	STM14_0620	CDS	ylbE		-	593728	594987	STM0530	CAATAAGGGGTTCCCATGTTTACATCAGTGGCGCAAGCCAACGCTGTGCAGGCTGGAGCTGCTTC	TCATGAGACGCTCTCTTAACTTACGCCCATGCTTTCCGCCAGCGCCATATGAATATCCTCCTTAG	593758	594956	mapped	SGD_009/010_Kan	D07	yes		mapped	SGD_009/010_Cm	D07	yes		putative cytoplasmic protein
665	STM14_0621	CDS	ylbF		-	594999	595808	STM0531	TTAAGAGAGCGTCTCATGAAACGTATCCATCCTCTTATGGCAAGCGTGCAGGCTGGAGCTGCTTC	CAACGTTTTCATTCCCTATCCTTTTACTATTTGTTGTCCAAGCCACATATGAATATCCTCCTTAG	595029	595777	mapped	SGD_043/044_Kan	E08	yes		mapped	SGD_043/044_Cm	E08	yes		putative cytoplasmic protein
666	STM14_0622	CDS	arcC		-	595812	596705	STM0532	GTAAAAGGATAGGGAATGAAAACGTTGGTAGTTGCTCTTGGCGGCGTGCAGGCTGGAGCTGCTTC	TGCCGCCCGTCGCGATCACAGACAGATGCAGGTTCCCGCCCTGCCCATATGAATATCCTCCTTAG	595842	596674	mapped	SGD_039/040_Kan	H05	yes		mapped	SGD_039/040_Cm	H05	yes		carbamate kinase
667	STM14_0623	CDS	purK		+	596746	597813	STM0533	TCCGCGGGGGACGCTATGAAGCAAGTTTGCGTTCTCGGCAACGGAGTGCAGGCTGGAGCTGCTTC	CGCCGCCCACGCTGTTTATTTAAGCTTACTTTGCGCCCAGATAATCATATGAATATCCTCCTTAG	596776	597782	mapped	SGD_170/171_Kan	F04	yes		mapped	SGD_170/171_Cm	G03	yes		phosphoribosylaminoimidazole carboxylase ATPase subunit
668	STM14_0624	CDS	purE		+	597810	598319	STM0534	GGAGTTTTAAGACGCATGTCTTCCCGCAATAATCCGGCGCGTGTCGTGCAGGCTGGAGCTGCTTC	GAACGCAAACTTGCTTCATAGCGTCCCCCGCGGATCGGGATTTTCCATATGAATATCCTCCTTAG	597840	598288	mapped	SGD_166/167_Kan	C10	yes		mapped	SGD_166/167_Cm	C10	yes		phosphoribosylaminoimidazole carboxylase catalytic subunit
669	STM14_0625	CDS	lpxH		+	598437	599159	STM0535					nd					nd					UDP-2,3-diacylglucosamine hydrolase
670	STM14_0626	CDS	ppiB		+	599162	599656	STM0536					no			no		no			no		peptidyl-prolyl cis-trans isomerase B (rotamase B)
671	STM14_0627	CDS	cysS		-	599829	601214	STM0537					nd					nd					cysteinyl-tRNA synthetase
672	STM14_0628	CDS			+	601258	602082	STM0538	GACGGTACCGGCCAAATGAAGCGGTTCGCGTTTGCCCTGTGGCTCGTGCAGGCTGGAGCTGCTTC	AGAACGGCCTGTTTTTTATTTTTTCGCACCGGGCGAAAGATAAACCATATGAATATCCTCCTTAG	601288	602051	mapped	SGD_029/030_Kan	G06	yes		mapped	SGD_029/030_Cm	G06	no		putative outer membrane protein
673	STM14_0629	CDS			+	602079	602516	STM0539	TTAAAAGGAATCAATATGAATAAAATGACATTCGCCGCCGCGGTCGTGCAGGCTGGAGCTGCTTC	CAAACGCGAACCGCTTCATTTGGCCGGTACCGTCTGGTTGCTGGACATATGAATATCCTCCTTAG	602109	602485	mapped	SGD_029/030_Kan	A03	yes		made	SGD_029/030_Cm	A03	no		putative inner membrane protein
674	STM14_0630	CDS	ybcI		+	602509	603054	STM0540	CTGTGAACGATCGCTATGCCTACCGTTATCACCCACGCCGCCGTTGTGCAGGCTGGAGCTGCTTC	GCGGCGAATGTCATTTTATTCATATTGATTCCTTTTAATATGCGTCATATGAATATCCTCCTTAG	602539	603023	mapped	SGD_037/038_Kan	G04	yes		no			no		putative membrane-bound metal-dependent hydrolase
675	STM14_0631	CDS	ybcJ		+	603182	603394	STM0541	CACAAGGAAAATAATATGGCGACATTCTCTTTAGGCAAGCACCCGGTGCAGGCTGGAGCTGCTTC	ATCCGGCACTCTGTATCAGGCCACGACGTTCACACTTTGGCCTTCCATATGAATATCCTCCTTAG	603212	603363	made	SGD_047/048_Kan	E09	yes		mapped	SGD_047/048_Cm	E09	yes		hypothetical protein
676	STM14_0632	CDS	folD		+	603396	604262	STM0542					nd					nd					bifunctional 5,10-methylene-tetrahydrofolate dehydrogenase/ 5,10-methylene-tetrahydrofolate cyclohydrolase
677	STM14_0633	CDS			+	604316	604444						nd					nd					hypothetical protein
678	STM14_0634	CDS			-	604400	604555						nd					nd					hypothetical protein
679	STM14_0635	CDS	fimA		-	604824	605366	STM0543					deleted in an MGD	SGD_005/006_Kan	A07	yes		deleted in an MGD	SGD_001/002_Cm	H12	yes		fimbrin
680	STM14_0636	CDS	fimI		-	605442	605975	STM0544	AACATAGCAGATGATAAGGAAAGGCGCGGCGCTAGCGGGGGTGCAGGCTGGAGCTGCTTC	GCAAGAAAATTCATGGGTAAACCAGCGTAAACCACACTTCCATATGAATATCCTCCTTAG	605472	605944	mapped	SGD_005/006_Kan	B07	yes		mapped	SGD_001/002_Cm	G12	yes		fimbrial protein
683	STM14_0637	CDS	fimC		-	606019	606711	STM0545	ATTTTTTACCATGCTGAATAGTATAAAAGTAGGCTTTATTGTGCAGGCTGGAGCTGCTTC	CGCTCTCTGCTTAACCGAGACTGGCCGTTGTCGCCGACGTCATATGAATATCCTCCTTAG	606049	606680	mapped	SGD_005/006_Kan	C07	yes		mapped	SGD_001/002_Cm	F12	yes		periplasmic chaperone
684	STM14_0638	CDS	fimD		-	606742	609354	STM0546	CGAGAACACGATGAAGAAGACAACCTGGTTTGCAGGGCGAGTGCAGGCTGGAGCTGCTTC	ATTTTTCCTTTTATGACGCCGGACGGATACAGGTTGCGCTCATATGAATATCCTCCTTAG	606772	609323	mapped	SGD_005/006_Kan	D07	yes		mapped	SGD_001/002_Cm	E12	yes		outer membrane usher protein precursor
685	STM14_0639	CDS	fimH		-	609369	610376	STM0547	AAAAATAGAGATGAAAATATACTCAGCGCTATTGCTGGCGGTGCAGGCTGGAGCTGCTTC	TTATGCCTCCTTAATCATAATCGACTCGTAGATAGCCGCGCATATGAATATCCTCCTTAG	609399	610345	mapped	SGD_003/004_Kan	H02	yes		mapped	SGD_003/004_Cm	H02	yes		minor fimbrial subunit
686	STM14_0640	CDS	fimF		-	610386	610904	STM0548	AGGAGGCATAATGATCCTTCGGCGCGTTTTCATCGCTATCGTGCAGGCTGGAGCTGCTTC	ATAACGGACACTAATTGTAATTGATCAGGAAGGTCGCATCCATATGAATATCCTCCTTAG	610416	610873	mapped	SGD_005/006_Kan	E07	yes		mapped	SGD_001/002_Cm	D12	yes		putative fimbrial protein
687	STM14_0641	CDS	fimZ		+	610950	611582	STM0549	GCATACAACAATGAAACCTGCATCTGTTATCATTATGGACGTGCAGGCTGGAGCTGCTTC	GGGAGTACATTTACAATAATTCGTGTGATTTGGCGTAATCCATATGAATATCCTCCTTAG	610980	611551	mapped	SGD_001/002_Kan	A02	yes		made	SGD_001/002_Cm	A02	no		transcriptional regulator FimZ
688	STM14_0642	CDS	fimY		+	612186	612908	STM0550	AAAAAGCAGGATGCGCAGCGTACCACGCAGGGAAAGACACGTGCAGGCTGGAGCTGCTTC	CGTTACTTCGTTAAAAAATGTCGTGGAAAGTAACGTTTAGCATATGAATATCCTCCTTAG	612216	612877	mapped	SGD_005/006_Kan	F07	no		mapped	SGD_005/006_Cm	F07	no		putative regulatory protein
689	STM14_0643	CDS			+	612927	613238	STM0551	GGAGGAGTGTTTGGTGGCACAGGGTATTTTGTTAAAGGAAGTGCAGGCTGGAGCTGCTTC	TTCCATTGCTCTAATATATATCTGGTAATATGGCTGGCCACATATGAATATCCTCCTTAG	612957	613207	mapped	SGD_005/006_Kan	G07	yes		mapped	SGD_001/002_Cm	B12	yes		hypothetical protein
690	STM14_0644	CDS	fimW		+	613400	613996	STM0552	ATATTTTTTTATGCTGCGTATCGCTATTAAGGAACAAAACGTGCAGGCTGGAGCTGCTTC	TTAAGTGAGTTTACTTACTGAGTAAGAAATGAAGGTTAACCATATGAATATCCTCCTTAG	613430	613965	mapped	SGD_005/006_Kan	H07	yes		mapped	SGD_001/002_Cm	A12	yes		putative fimbrial protein
691	STM14_0645	CDS			-	614019	614189						nd					nd					conserved hypothetical protein
692	STM14_0646	tRNA	argU		-	614252	614328	STM0553					nd					nd					tRNA-Arg
693	STM14_0647	CDS			+	614287	614475	STM0554					no			yes		deleted in an MGD	SGD_009/010_Cm	E07	yes		integrase
694	STM14_0648	CDS			+	614444	615111	STM0555	TCACTGCAACCATGAATGACAAAAGATAGAGTCCTGAATGCGCTTGTGCAGGCTGGAGCTGCTTC	TGTTCCGTTAAATGATTAGGTGCAAGGTGAGCATATCTGTGAATCCATATGAATATCCTCCTTAG	614474	614791	mapped	SGD_009/010_Kan	F07	yes		mapped	SGD_009/010_Cm	F07	yes			additional mutant for the gene present in collection
696	STM14_0648	CDS			+	614444	615111	STM0555	TAAAGAGAGGTGCCTATGAGCGGTAAACGTTATCCCGAAGAGTTTGTGCAGGCTGGAGCTGCTTC	CGTCAGTAACCCGCTTCAACTCTTTCGGGAGTCGGCGGATTCCGGCATATGAATATCCTCCTTAG	614923	615080	mapped	SGD_041/042_Kan	C06	yes		mapped	SGD_041/042_Cm	C06	yes			additional mutant for the gene present in collection
697	STM14_0649	CDS			-	615283	615441						deleted in an MGD					deleted in an MGD					hypothetical protein
699	STM14_0650	CDS			+	615498	617150	STM0557	ATAATTAAGAATGAGAAGAAAAATGGTTAACAATAGATTAGTGCAGGCTGGAGCTGCTTC	TACATGAATGTTATTTAATTATTTCCGTAATATTCTCATTCATATGAATATCCTCCTTAG	615528	617119	no			no		mapped	SGD_001/002_Cm	H11	yes		putative inner membrane protein
700	STM14_0651	CDS	yfdH	gtrB homolog	+	617131	618057	STM0558	GGGATGCGAAATGAAAATCTCGTTAGTCGTTCCGGTCTTCGTGCAGGCTGGAGCTGCTTC	TAATCTATTGTTAACCATTTTTCTTCTCATTCTTAATTATCATATGAATATCCTCCTTAG	617161	618026	mapped	SGD_001/002_Kan	D09	yes		mapped	SGD_005/006_Cm	D09	yes		putative glycosyltransferase
701	STM14_0652	CDS	gtrA	rfbI	+	618054	618416	STM0559					deleted in an MGD			no		deleted in an MGD			no		putative glycosyl translocase
702	STM14_0653	tRNA			-	618678	618750	STM05559.T1					deleted in an MGD					deleted in an MGD					tRNA-OTHER
703	STM14_0654	CDS			+	618839	619084	STM0560	AACACCGCAGAGAAAATGGAATCCCGCCAATTATCCGCCACAGCAGTGCAGGCTGGAGCTGCTTC	CTAATATGCAAATAACTAATTGCGTTTAATCTGTTTATGGTGCTCCATATGAATATCCTCCTTAG	618869	619053	mapped	SGD_029/030_Kan	A05	yes		made	SGD_029/030_Cm	A05	yes
704	STM14_0655	CDS		srrB homolog	+	619284	619613	STM0561	ACCGGCGATCCCATCATGCTGCGCAGAGCGATCAGTAATTTACTCGTGCAGGCTGGAGCTGCTTC	CACTATCGCTACAGTTCAACGGAGGTGTTTGGGGAATGTCAAAATCATATGAATATCCTCCTTAG	619314	619582	mapped	SGD_033/034_Kan	C04	yes		mapped	SGD_033/034_Cm	C04	yes		sensor kinase
705		CDS (LT2)						STM0562	GTGCGGCCAAAAGCCATGACGGTAGCGGTGATTATCGCCGGTCTGGTGCAGGCTGGAGCTGCTTC	GGCGGGGTGCACACGTTATGCCGCAAGGCGACGATGCCTGCGCAGCATATGAATATCCTCCTTAG	619767	619870	mapped	SGD_041/042_Kan	A10	yes		made	SGD_041/042_Cm	A10	yes
706	STM14_0657	CDS		ykgD homolog	+	619952	620806	STM0563	TGTTCTGGAGTCTATATGGATGCGCTTAGTCGGCTATTGACGCTTGTGCAGGCTGGAGCTGCTTC	GGGTTCAGCGTACGTTTATCGTCCGAGCGCGCTGACCCGTTTGCGCATATGAATATCCTCCTTAG	619982	620775	mapped	SGD_043/044_Kan	E02	yes		mapped	SGD_043/044_Cm	E02	yes		putative transcriptional regulator
707	STM14_0658	CDS		ykgC	-	621022	622347	STM0564	TGGCGGAGAAAGAAGATGACACAGTATCAGGCGCTCATTATTGGTGTGCAGGCTGGAGCTGCTTC	TATATTATTTATGTTTTACTTAATGAGAGAGAAGAGATCGTTTAACATATGAATATCCTCCTTAG	621052	622316	mapped	SGD_043/044_Kan	C11	maybe		mapped	SGD_043/044_Cm	C11	yes		pyridine nucleotide-disulfide oxidoreductase
708	STM14_0659	CDS			+	622266	622520						part deleted with adjacent gene					part deleted with adjacent gene					hypothetical protein
709	STM14_0660	CDS			-	622504	622740	STM0565	CGACTGGAAATCTCGATGTTAAAAGTTACCACACTTATTGCTTCAGTGCAGGCTGGAGCTGCTTC	CATCTCAGACTCTCCTTATTTATATAATATCGCAGTGGCGTAACCCATATGAATATCCTCCTTAG	622534	622709	mapped	SGD_027/028_Kan	C06	yes		mapped	SGD_027/028_Cm	C06	yes		putative periplasmic protein
710	STM14_0661	CDS		ykgB homolog	-	622753	623313	STM0566	TAAGGAGAGTCTGAGATGGATAAATATCTTCGTCTGTTAAGTCAGGTGCAGGCTGGAGCTGCTTC	AGGGTAAGAGGGTCGCTACTGTCGCTGTAAAAGTAACGAACGGGCCATATGAATATCCTCCTTAG	622783	623282	mapped	SGD_041/042_Kan	D03	yes		mapped	SGD_041/042_Cm	D03	yes		putative inner membrane protein
711	STM14_0662	CDS			+	623392	624567	STM0567	CCAGGCATCAACGTCATGAATAAGATCATCAAACGTTTAGAGATCGTGCAGGCTGGAGCTGCTTC	TTGATGAATGATGGACTACCCTGACAGAAGTTCCTGTTCCACCTGCATATGAATATCCTCCTTAG	623422	624536	mapped	SGD_009/010_Kan	G07	yes		mapped	SGD_009/010_Cm	G07	yes		putative DNA repair ATPase
712	STM14_0663	CDS	pheP		-	624893	626287	STM0568	ATACAGGGGTAGGACGTGAAAAACGCGTCAACTGCATCCGGCGCCGTGCAGGCTGGAGCTGCTTC	GATCGGGCAAAAAAGTTAATGAGCCTTACGGCGCAAAACGGTAAACATATGAATATCCTCCTTAG	624923	626256	mapped	SGD_166/167_Kan	C08	yes		mapped	SGD_166/167_Cm	C08	yes		phenylalanine transporter
713	STM14_0664	CDS	ybdG		+	626329	627576	STM0569	TATAAAGGAGAGATTATGCAGGAATTGATATCCCGGGTAGAAGATGTGCAGGCTGGAGCTGCTTC	CGATCGGGCAATCCATTAATGCCGCAATGTCCCTGACAGCGCGCGCATATGAATATCCTCCTTAG	626359	627545	mapped	SGD_055/056_Kan	F01	yes		mapped	SGD_055/056_Cm	F01	yes		hypothetical protein
714	STM14_0665	CDS			-	627603	627788						deleted in an MGD					deleted in an MGD					conserved hypothetical protein
715	STM14_0666	CDS	apeE		-	627887	629857	STM0570	ATTAAGGAACATCGGATGACCCAAAAGCGTACCCTGCTAAAATACGTGCAGGCTGGAGCTGCTTC	CTCCCTGGCGTGTCATCAAAATCGGGCGCTAAACCCAACGTTATACATATGAATATCCTCCTTAG	627917	629826	mapped	SGD_009/010_Kan	H07	yes		mapped	SGD_009/010_Cm	H07	yes		outer membrane esterase
716	STM14_0667	CDS			-	630024	632753	STM0571	TGGCGGGGCGCAGGTATGAATAAAGAGTCCATATTTCGTCAGTTGGTGCAGGCTGGAGCTGCTTC	CCTGAACTACCGCAGCTACCAGTGAAAATCCTCTATCCGTAATTCCATATGAATATCCTCCTTAG	630054	632722	made	SGD_067/068_Kan	D06	yes		mapped	SGD_067/068_Cm	D06	yes		putative inner membrane protein
717	STM14_0668	CDS			+	632881	633867	STM0572	GCTAAGGAGATAAATATGTCTGTTGCTCATGAAAATGCCCGCCGTGTGCAGGCTGGAGCTGCTTC	CATCCGGCATAACTATTAATATTCAACTTTCCACATATACCGGCGCATATGAATATCCTCCTTAG	632911	633836	mapped	SGD_009/010_Kan	A08	yes		mapped	SGD_009/010_Cm	A08	yes		putative phosphosugar isomerase
718	STM14_0669	CDS			+	633934	634977	STM0573	AGAAGACTATATGAACGAGACGCCCCTTCGCCTGCTGGAGGTGCAGGCTGGAGCTGCTTC	TTAATAAAAATTAAATTTCTTGCTTACTTTTCATTTTTTGCATATGAATATCCTCCTTAG	633964	634946	made	SGD_001/002_Kan	B02	yes		no			no		putative inner membrane protein
720	STM14_0670	CDS			+	635010	635864	STM0574	ACAGGAGGGCTAATCATGAGTGAAGTGACGCAGACCCTGATCGACGTGCAGGCTGGAGCTGCTTC	TAGTGTTACCTCTCGTCAAAGCAGGCCCAGCGCGCTGGCAAGAAGCATATGAATATCCTCCTTAG	635040	635833	mapped	SGD_067/068_Kan	G04	yes		mapped	SGD_067/068_Cm	G04	yes		putative PTS system mannose-specific enzyme IID
721	STM14_0671	CDS			+	635867	636610	STM0575	AACCCGGAGGTCACTATGTTGCTCACCGCAACGCTGCTCGGCCTGGTGCAGGCTGGAGCTGCTTC	TCACTTCACTCATGATTAGCCCTCCTGTTGGGATGTGTTAAGAAACATATGAATATCCTCCTTAG	635897	636579	mapped	SGD_067/068_Kan	D09	yes		mapped	SGD_067/068_Cm	D09	yes		putative inner membrane protein
722	STM14_0672	CDS			+	636625	637095	STM0576	TACAGGGAGAATCCCATGATCAAATTAGTGCGCATTGATTACCGCGTGCAGGCTGGAGCTGCTTC	TAGTGACCTCCGGGTTCAGAGTTTATCGTTAAGCAATTCGGCGGACATATGAATATCCTCCTTAG	636655	637064	mapped	SGD_067/068_Kan	G05	yes		mapped	SGD_067/068_Cm	G05	yes		putative PTS system mannose-specific enzyme IIAB
723	STM14_0673	CDS			+	637073	637522	STM0577	TGAAGGAGAAAACGGGTGAGACATGTTTATGTAGCCAGCCATGGCGTGCAGGCTGGAGCTGCTTC	TGCAGCAGGCGGTAATCAATGCGCACTAATTTGATCATGGGATTCCATATGAATATCCTCCTTAG	637103	637491	mapped	SGD_067/068_Kan	G06	yes		mapped	SGD_067/068_Cm	G06	yes		putative PTS system mannose-specific enzyme IIAB
724	STM14_0674	CDS	nfnB		+	637722	638375	STM0578	CAACCAGGAGCATTTATGGATATCGTTTCTGTCGCCTTACAGCGCGTGCAGGCTGGAGCTGCTTC	GGCTTAGGCAGGGGATTAAACTTCCGTCAGTGTGGTTTCAAGCGGCATATGAATATCCTCCTTAG	637752	638344	mapped	SGD_166/167_Kan	C07	yes		no			no		dihydropteridine reductase
725	STM14_0675	CDS	ybdF		+	638472	638840	STM0579	TCGCGAGGAGCAATAATGGACGGTCAAACACTGCACGCCTGGGCAGTGCAGGCTGGAGCTGCTTC	GAAACGGTTATTGCATCAGCGCGGCCGCAGGCGCAGTTGCTCTCTCATATGAATATCCTCCTTAG	638502	638809	no			yes		mapped	SGD_051/052_Cm	F02	yes		hypothetical protein
726	STM14_0676	CDS			+	638840	639421	STM0580	TAAGGGTAACGTGTAGTGGCTCGTCCGAAGAGTGAAGACAAAAAAGTGCAGGCTGGAGCTGCTTC	GTGTTTGACCGTCCATTATTGCTCCTCGCGAGTCAGCGCGCGCCACATATGAATATCCTCCTTAG	638870	639390	mapped	SGD_019/020_Kan	F02	yes		mapped	SGD_019/020_Cm	F02	yes		putative regulatory protein
727	STM14_0677	CDS			-	639577	639684						nd					nd					hypothetical protein
728	STM14_0678	CDS		soxS	-	639710	640051	STM0581	AGAGGGGAGAGCACGATGACCATTTCCGCTCAGGTTATCGACACGGTGCAGGCTGGAGCTGCTTC	GGCCGATTAAACATTTCAATGCGTACGGCCATGCTTTTCTTTACGCATATGAATATCCTCCTTAG	639740	640020	mapped	SGD_033/034_Kan	E08	yes		mapped	SGD_033/034_Cm	E08	yes		putative regulatory protein
729	STM14_0679	CDS	ybdJ		+	640057	640305	STM0582	ACGTTTAACAAAGCCATGAAACACCCGCTTGAATCATTGATGACCGTGCAGGCTGGAGCTGCTTC	TACGCATTGAAATGTTTAATCGGCCAGCGAAAACCAGCGCCGCCACATATGAATATCCTCCTTAG	640087	640274	mapped	SGD_045/046_Kan	B12	yes		mapped	SGD_045/046_Cm	B12	yes		putative inner membrane protein
731	STM14_0680	CDS	ybdK		+	640372	641490	STM0583	ATAAATGAGATCCCTATGGCGCTGAATGATTTTCACGTTTCTGAAGTGCAGGCTGGAGCTGCTTC	AGGCAAATATGCTGTCTATTGTCCCGCCCAGATTTCACAATGTTTCATATGAATATCCTCCTTAG	640402	641459	mapped	SGD_047/048_Kan	B06	yes		mapped	SGD_047/048_Cm	B06	yes		carboxylate-amine ligase
732	STM14_0681	CDS	entD		+	641502	642206	STM0584	GGCAAAAACGATGCTGACATCTCATTTTCCCCTTCCCTTTGTGCAGGCTGGAGCTGCTTC	GGGATCTCATTTATCGGGGTATTGCGCTAAGTATAGAAGCCATATGAATATCCTCCTTAG	641532	642175	mapped	SGD_005/006_Kan	B08	yes	duplication test: mutant confirmed, no duplication detected	mapped	SGD_001/002_Cm	G11	yes	duplication test: mutant confirmed, no duplication detected	phosphopantetheinyltransferase component of enterobactin synthase multienzyme complex
733	STM14_0682	CDS	fepA		+	642252	644507	STM0585	AAAGCAGGATATACAATGAACAAGAAGATTCATTCCCTGACCTTAGTGCAGGCTGGAGCTGCTTC	GAGGGAAGGTTGCCATCAGAAATGGGTATTAATGCTCATATACCACATATGAATATCCTCCTTAG	642282	644476	mapped	SGD_170/171_Kan	G04			mapped	SGD_170/171_Cm	G04			outer membrane receptor FepA
734	STM14_0683	CDS			+	644504	644635						deleted in an MGD					nd					hypothetical protein
735	STM14_0684	CDS	fes		-	644696	645910	STM0586	AAACACAGGGTTATAATGAAAGAGGCGCTGGCAACGGGAAGTGAGGTGCAGGCTGGAGCTGCTTC	TGGACATGTGCCCGGTTAAAGCGTGTCGATAAGCGGCTGCCAAAGCATATGAATATCCTCCTTAG	644726	645879	mapped	SGD_045/046_Kan	G12	yes		made	SGD_045/046_Cm	G12	yes		enterobactin/ferric enterobactin esterase
736	STM14_0685	CDS	ybdZ		-	645941	646159	STM0587	TGACAGGAGTTGAGTATGGAATTCAGTAATCCCTTCGATAATCCGGTGCAGGCTGGAGCTGCTTC	ACGGTAAACGCTGCGTCATTTCGCCTCCTGCTTATCGGCATAATGCATATGAATATCCTCCTTAG	645971	646128	made	SGD_051/052_Kan	G01	yes		no	SGD_051/052_Cm	G01	yes		putative cytoplasmic protein
737	STM14_0686	CDS	entF		-	646156	650040	STM0588	TAAGCAGGAGGCGAAATGACGCAGCGTTTACCGTTAGTCGCCGCCGTGCAGGCTGGAGCTGCTTC	CAGAAACAACGCCCGTTATTTATTAATAAGTTCGCTGATGATGGGCATATGAATATCCTCCTTAG	646186	650009	made	SGD_166/167_Kan	C06	yes		mapped	SGD_166/167_Cm	C06	yes		enterobactin synthase subunit F
738	STM14_0687	CDS	fepE		-	650290	651426	STM0589	TTCAGGTCATACGGCATGCCATCTCTTAATGTAAAACAAGAAAAAGTGCAGGCTGGAGCTGCTTC	GGCTTTTCGGGTAAATCAGACTAACCGTTCATCTATCGCCAGCGCCATATGAATATCCTCCTTAG	650320	651395	mapped	SGD_009/010_Kan	B08	yes		mapped	SGD_009/010_Cm	B08	yes		ferric enterobactin transport protein FepE
739	STM14_0688	CDS	fepC		+	651479	652273	STM0590					no			no		no			no		iron-enterobactin transporter ATP-binding protein
740	STM14_0689	CDS	fepG		+	652270	653259	STM0591					no			no		no			no		iron-enterobactin transporter permease
741	STM14_0690	CDS	fepD		+	653259	654266	STM0592					nd					nd					iron-enterobactin transporter membrane protein
742	STM14_0691	CDS	ybdA	entS	-	654377	655621	STM0593	CATTAAGGCGTTGTAATGAATCGACAATCCTGGCTGCTCAATCTCGTGCAGGCTGGAGCTGCTTC	ATAAACGCCCCTTCATCAGCCAGCATCGCTAACCGGCGGCGTCTGCATATGAATATCCTCCTTAG	654407	655590	no			yes		mapped	SGD_055/056_Cm	E11	yes		enterobactin exporter EntS
743	STM14_0692	CDS	fepB		+	655684	656640	STM0594					no			no		no			no		iron-enterobactin transporter periplasmic binding protein
744	STM14_0693	CDS	entC		-	656949	658124	STM0595	TCATTGGAGGATGATATGGATATGTCACTGGCCGAGGACGCTCAGGTGCAGGCTGGAGCTGCTTC	ACGCATCATCGTTCCTTAATGCAGTCCAAAAACGTTCAACATCGTCATATGAATATCCTCCTTAG	656979	658093	mapped	SGD_166/167_Kan	C03	yes		mapped	SGD_166/167_Cm	C03	yes		isochorismate synthase
745	STM14_0694	CDS	entE		-	658134	659744	STM0596	CATTAAGGAACGATGATGCGTATACCTTTCACCCGTTGGCCGGATGTGCAGGCTGGAGCTGCTTC	ATCTCTCTTTCTCCTTCAGAGCGGTGAACGTGACGCCAACCGCTGCATATGAATATCCTCCTTAG	658164	659713	mapped	SGD_170/171_Kan	G05	yes		mapped	SGD_170/171_Cm	G05	yes		enterobactin synthase subunit E
747	STM14_0695	CDS	entB		-	659758	660615	STM0597	GAAGGAGAAAGAGAGATGGCAATCCCGAAACTACAGTCTTACGCGGTGCAGGCTGGAGCTGCTTC	AATCAAAGCCGGTCATTACTCTACCCCGCGAGAAAGCAGCGCCCACATATGAATATCCTCCTTAG	659788	660584	mapped	SGD_166/167_Kan	C02	yes		mapped	SGD_166/167_Cm	C02	yes		2,3-dihydro-2,3-dihydroxybenzoate synthetase
748	STM14_0696	CDS	entA		-	660615	661370	STM0598	TCGCGGGGTAGAGTAATGACCGGCTTTGATTTTTCAGACAAAACGGTGCAGGCTGGAGCTGCTTC	GTTTCCAGATCATCGTCAGGCTCCCAATGTTGAACCGCCGTCCACCATATGAATATCCTCCTTAG	660645	661339	mapped	SGD_170/171_Kan	G06	yes		mapped	SGD_170/171_Cm	G06	yes		2,3-dihydroxybenzoate-2,3-dehydrogenase
749	STM14_0697	CDS	ybdB		-	661373	661786	STM0599	ATTGGGAGCCTGACGATGATCTGGAAACGGCATTTAACGCTGGATGTGCAGGCTGGAGCTGCTTC	TTTACTTTGCCAGAACTATCCCATTACCGCCGTTCCCAGGCGACACATATGAATATCCTCCTTAG	661403	661755	mapped	SGD_055/056_Kan	E12	yes		mapped	SGD_055/056_Cm	E12	yes		hypothetical protein
750	STM14_0698	CDS			-	661861	661971						deleted in an MGD					deleted in an MGD					hypothetical protein
751	STM14_0699	CDS	cstA		-	661968	664073	STM0600					deleted in an MGD			no		deleted in an MGD			no		carbon starvation protein
752	STM14_0700	CDS	ybdD		-	664137	664334	STM0601	TGACAGGTGACAACGATGTTCGATACGCTTTCGAAAGCCGGAAAAGTGCAGGCTGGAGCTGCTTC	CAGGCCTGGCAACCCTCAGCAGCAACGCGCGCCGCCTTTTCCACCCATATGAATATCCTCCTTAG	664167	664303	mapped	SGD_051/052_Kan	H02	yes		mapped	SGD_051/052_Cm	G02	yes		putative cytoplasmic protein
753	STM14_0701	CDS	ybdH		+	664370	665458	STM0602	TAAGGACAACACAACATGAACCACACTGAGATCCGCGTCGTTACCGTGCAGGCTGGAGCTGCTTC	CGCAACGTCACCAGGCTATATTCTGAAAAATTCAACTTTTTCAAACATATGAATATCCTCCTTAG	664400	665427	mapped	SGD_055/056_Kan	F02	yes		mapped	SGD_055/056_Cm	F02	yes		hypothetical protein
754	STM14_0702	CDS	ybdL		-	665585	666745	STM0603	GCGGGTATGAAGATAATGAGAAATAACCCACTGATTCCAAAAAGCGTGCAGGCTGGAGCTGCTTC	TGGACGGTTAAATAACTACAGTTTACACAGGCGCTCTGCGGCGGCCATATGAATATCCTCCTTAG	665615	666714	mapped	SGD_055/056_Kan	F03	yes		mapped	SGD_055/056_Cm	F03	yes		putative aminotransferase
755	STM14_0703	CDS	ybdM	ibrB homolog	+	666746	667363	STM0604	GGAATGGGGGATCTTATGCAACACCGACTCACAACCGAAATAACTGTGCAGGCTGGAGCTGCTTC	CTGTGTAAACTGTAGTTATTTAACCGTCCACGCTCTGGAGAATCGCATATGAATATCCTCCTTAG	666776	667332	mapped	SGD_049/050_Kan	F10	yes		mapped	SGD_049/050_Cm	F10	yes		putative transcriptional regulator
758	STM14_0704	CDS	ybdN	ibrA homolog	+	667336	668571	STM0605					deleted in an MGD			no		deleted in an MGD			no		putative 3'-phosphoadenosine 5'-phosphosulfate sulfotransferase
759	STM14_0705	CDS	ybdO		+	668737	669639	STM0606	GGAACATACTATGGCTAACCTTTACGACCTTAAAAAATTTGTGCAGGCTGGAGCTGCTTC	GACCTTCTTATTAATGTTTTTTTGTGATGTGCTCAATGAGCATATGAATATCCTCCTTAG	668767	669608	mapped	SGD_003/004_Kan	A03	no		mapped	SGD_003/004_Cm	A03	no		putative transcriptional regulator
760	STM14_0706	CDS	dsbG		+	669956	670702	STM0607					deleted in an MGD			no		deleted in an MGD			no		disulfide isomerase/thiol-disulfide oxidase
761	STM14_0707	CDS	ahpC		-	671143	671706	STM0608					deleted in an MGD			no		deleted in an MGD			no		alkyl hydroperoxide reductase subunit C
762	STM14_0708	CDS	ahpF		-	671831	673513	STM0609					deleted in an MGD			no		deleted in an MGD			no		alkyl hydroperoxide reductase F52a subunit
763	STM14_0709	CDS			-	673845	674405	STM0610	TTATTTATTCATGGATTCAATCTATGAATCACTGACGGAAGTGCAGGCTGGAGCTGCTTC	TCCCGTCTCATTACTCATATTGATATTCTCGTTTTAATTCCATATGAATATCCTCCTTAG	673875	674374	mapped	SGD_005/006_Kan	C08	yes		mapped	SGD_001/002_Cm	F11	yes		putative anaerobic dehydrogenase component
764	STM14_0710	CDS			-	674398	676677	STM0611	AACGAGAATATCAATATGAGTAATGAGACGGGACATCTGAACAGAGTGCAGGCTGGAGCTGCTTC	CTAAAAACGCACGTCTCATGCTACGGATTCCCCTTTACCGATCAACATATGAATATCCTCCTTAG	674428	676646	no			no		mapped	SGD_029/030_Cm	D09	yes		putative oxidoreductase protein
765	STM14_0711	CDS			-	676674	677033	STM0612	AGGGGAATCCGTAGCATGAGACGTGCGTTTTTAGTGAATAGCGATGTGCAGGCTGGAGCTGCTTC	GTTCATATTTTTCCATTACTTGTCCTCCGGCTGCTTAGGCTGGCGCATATGAATATCCTCCTTAG	676704	677002	mapped	SGD_009/010_Kan	C08	yes		mapped	SGD_009/010_Cm	C08	yes		molybdopterin-containing oxidoreductase iron-sulfur subunit
766	STM14_0712	CDS		dmsC homolog	-	677033	677800	STM0613	GCCGGAGGACAAGTAATGGAAAAATATGAACTGCCGCTGGTGTTTGTGCAGGCTGGAGCTGCTTC	TTTACTGCATCATCGTTAGTACAAATGCCCGATATTCACAATAGTCATATGAATATCCTCCTTAG	677063	677769	made	SGD_029/030_Kan	G09	yes		mapped	SGD_029/030_Cm	G09	yes		putative hydrogenase protein
767	STM14_0713	CDS	ybdQ		+	677868	678296	STM0614	CAGGGAGTAACGGGTATGTATAAGACAATCATTATGCCGGTTGATGTGCAGGCTGGAGCTGCTTC	TTTTAGCCACCAGAGTTAACGCACAACCAATACGGGCAGCGTCGCCATATGAATATCCTCCTTAG	677898	678265	mapped	SGD_055/056_Kan	F04	yes		mapped	SGD_055/056_Cm	F04	yes		putative universal stress protein
768	STM14_0714	CDS			-	678228	678434						part deleted with adjacent gene					part deleted with adjacent gene					hypothetical protein
769	STM14_0715	CDS			+	678399	678539						deleted in an MGD					deleted in an MGD					hypothetical protein
770	STM14_0716	CDS	ybdR		-	678519	679757	STM0615	TACCCCGGAGGCTGCATGAAAGCATTGACGTATCACGGTCCACATGTGCAGGCTGGAGCTGCTTC	TCATTTCTGCCTGCTTCAGACAACGCCGCCTGGCATCGGGTTGACCATATGAATATCCTCCTTAG	678549	679726	mapped	SGD_051/052_Kan	C03	yes		no			no		putative dehydrogenase
771	STM14_0717	CDS	rnk		+	679840	680250	STM0616	GACATGGAGTAAGAAATGTCCAGACCCACTATTATCATTAACGACGTGCAGGCTGGAGCTGCTTC	GCTTATGCAGATGATTTAACGCAGGAAGTCGCCCGCGGCTTCAGGCATATGAATATCCTCCTTAG	679870	680219	mapped	SGD_166/167_Kan	D10	yes		mapped	SGD_166/167_Cm	D10	yes		nucleoside diphosphate kinase regulator
772	STM14_0718	CDS	rna		+	680485	681291	STM0617	ATTATCGAATTCATCATGAACACAATATGGCATTACAGTCCGCTGGTGCAGGCTGGAGCTGCTTC	TAAACCTCTGCTTCGTCAATAACCGGCTTTATCGATAATAAACTGCATATGAATATCCTCCTTAG	680515	681260	no			no		mapped	SGD_047/048_Cm	D04	yes		ribonuclease I
773	STM14_0719	CDS	citT		+	681401	682864	STM0618	TCCGGAGAGTCATTTATGTCTTTATCCAAAGATAATATATGGAAGGTGCAGGCTGGAGCTGCTTC	GCGTTGGCGTAATGTTTAATTCCACATTGCCAAAATCGGCCAGCCCATATGAATATCCTCCTTAG	681431	682833	mapped	SGD_041/042_Kan	G12	yes		mapped	SGD_041/042_Cm	G12	yes		citrate/succinate transport antiport protein
774	STM14_0720	CDS	citG		+	682902	683798	STM0619	TGGAGGCGCTGCTGCATGATGCCGATTCCCGCCAACCCGACTAACGTGCAGGCTGGAGCTGCTTC	TTTTCTATAATTGTGTTAATGATTAACTTGCGAAATTTGCGCTAACATATGAATATCCTCCTTAG	682932	683767	mapped	SGD_043/044_Kan	C05	yes		mapped	SGD_043/044_Cm	C05	yes		triphosphoribosyl-dephospho-CoA synthase
775	STM14_0721	CDS	citX		+	683770	684321	STM0620	GTGAAGGAATAAGCCATGCGCCTGTTTCCTGAACTCGCCACCTGTGTGCAGGCTGGAGCTGCTTC	GGCTGAATGGAGGCGTTAGTCGGGTTGGCGGGAATCGGCATCATGCATATGAATATCCTCCTTAG	683800	684290	made	SGD_041/042_Kan	A09	yes		mapped	SGD_041/042_Cm	A09	yes		2'-(5''-triphosphoribosyl)-3'-dephospho-CoA:apo- citrate lyase
776	STM14_0722	CDS	citF		+	684325	685854	STM0621	GAATAAGGCAAAAAAATGACGCAGAAAAATGAATCTCAACGCCAGGTGCAGGCTGGAGCTGCTTC	AAACAGGCGCATGGCTTATTCCTTCACCTGATGCACCACATCGATCATATGAATATCCTCCTTAG	684355	685823	mapped	SGD_049/050_Kan	D02	yes		mapped	SGD_049/050_Cm	D02	yes		citrate lyase alpha chain/citrate-ACP transferase
777	STM14_0723	CDS	citE		+	685864	686772	STM0622	CTGGGAGGATCGCCAATGATTTCCGCCTCTCTGCAACAACGTAAAGTGCAGGCTGGAGCTGCTTC	CGTCATTTTTTTGCCTTATTCTTCGCGAATACCGGAAAGTTCTGCCATATGAATATCCTCCTTAG	685894	686741	no			no		mapped	SGD_037/038_Cm	G02	yes		citrate lyase beta chain
779	STM14_0724	CDS	citD		+	686769	687065	STM0623	AGCAACAGGTGAAAAATGAAAATAAACCAGCTAGCCGTCGCAGGCGTGCAGGCTGGAGCTGCTTC	GCAGAGAGGCGGAAATCATTGGCGATCCTCCCAGGGCAGAGCGGCCATATGAATATCCTCCTTAG	686799	687034	mapped	SGD_033/034_Kan	F01	yes		mapped	SGD_033/034_Cm	F01	yes		citrate lyase subunit gamma
780	STM14_0725	CDS	citC		+	687062	688138	STM0624	AGGATATTTCTTACTATGTTTGGCAATAATGTATTCACTCGGGTAGTGCAGGCTGGAGCTGCTTC	CTAGCTGGTTTATTTTCATTTTTCACCTGTTGCTAATACGGGGGACATATGAATATCCTCCTTAG	687092	688107	mapped*	SGD_033/034_Kan	G12	yes		mapped	SGD_033/034_Cm	G12	yes		citrate lyase synthetase
781	STM14_0726	CDS			-	688331	688513						nd					deleted in an MGD					conserved hypothetical protein
782	STM14_0727	CDS	dpiB		-	688523	690184	STM0625					no			no		deleted in an MGD			no		sensory histidine kinase
783	STM14_0728	CDS	dpiA		-	690153	690833	STM0626	AAAAAAAACGATGACAGAACCATTAACCCTATTGATCGTTGTGCAGGCTGGAGCTGCTTC	TAAACCAGGCTTAGCCGCCGTGGTAAATACGCTGCGGCCTCATATGAATATCCTCCTTAG	690183	690802	mapped	SGD_003/004_Kan	B03	yes		mapped	SGD_003/004_Cm	B03	yes		two-component response regulator DpiA
784	STM14_0729	CDS	dcuC		+	690887	692272	STM0627	AAGACAGGGGAAACAATGCTAACAGTTATAGAGCTCCTTATCGGAGTGCAGGCTGGAGCTGCTTC	CCGGCTTACCGGCTATCAGCCGCCAGTAACGCTGGAAGAGGCGCCCATATGAATATCCTCCTTAG	690917	692241	no			no		mapped	SGD_BLUES	H08	no		C4-dicarboxylate transporter DcuC
785	STM14_0730	CDS			-	692333	692443						nd					deleted in an MGD					hypothetical protein
786	STM14_0731	CDS	pagP		-	692651	693223	STM0628	GAATTTTTGAACGGTATGTATGTTGCGATGATCATCAGAAAGTATGTGCAGGCTGGAGCTGCTTC	GCATACCCTTCCCCATCAAAACTGGAAACGCATCCAGGCGAAATACATATGAATATCCTCCTTAG	692681	693192	mapped	SGD_019/020_Kan	G02	yes		mapped	SGD_019/020_Cm	G02	yes		palmitoyl transferase for Lipid A
787	STM14_0732	CDS	cspE		-	693411	693620	STM0629	GTAAAGGTAATTTTGATGTCTAAGATTAAAGGTAACGTTAAGTGGGTGCAGGCTGGAGCTGCTTC	CTGTCGGACGTATGCTTACAGAGCAGTTACGTTTGCAGCGGAAGGCATATGAATATCCTCCTTAG	693441	693589	mapped	SGD_025/026_Kan	H02	yes		mapped	SGD_025/026_Cm	H02	yes		cold shock protein CspE
788	STM14_0733	CDS	ccrB		+	693678	694061	STM0630	ATAAAGGATTCGGCAGTGTTACAGCTTCTTTTAGCAGTTTTTATCGTGCAGGCTGGAGCTGCTTC	GGGTTTTTTTTGCGCTTAACGCGCCGCTGCGGCGGAAAATAGCCACATATGAATATCCTCCTTAG	693708	694030	no			no		mapped	SGD_166/167_Cm	D08	yes		camphor resistance protein CrcB
789	STM14_0734	CDS	ybeM		-	694152	694940	STM0631	GGTGTGGGAGGGGATATGTTCGTTGCAGCCGGGCAGTTTGTGGTGGTGCAGGCTGGAGCTGCTTC	TTGCGTAAAAAAACATCATAATAATTGCGGTGGCGCAAATCGTCGCATATGAATATCCTCCTTAG	694182	694909	no			yes		mapped	SGD_049/050_Cm	H06	yes		putative hydrolase
790	STM14_0735	CDS			-	694969	695076						nd					nd					hypothetical protein
791	STM14_0736	CDS	tatE		-	695069	695272	STM0632	CGCAGCCTGTTTTTAGTGAAGAAGGTATCTATGGGTGAGATTAGTGTGCAGGCTGGAGCTGCTTC	AAGCGCATCGCGCAATTACTCTTTGTGCGAGAGTTTTTCAGCCTGCATATGAATATCCTCCTTAG	695084	695241	made	SGD_170/171_Kan	G07			mapped	SGD_170/171_Cm	G07			twin arginine translocase protein E
792	STM14_0737	CDS	lipA		+	695358	696323	STM0633					no			no		no			no		lipoyl synthase
793	STM14_0738	CDS			+	696364	696498						nd					nd					hypothetical protein
794	STM14_0739	CDS	ybeF		+	696529	697482	STM0634	GAGCCAGAGCGTGAGTGATAATAATCAGGCAGAAAGACAAGTGCAGGCTGGAGCTGCTTC	AACATTTTTGTCAGAACGCCTCACGGATGATATCAATGACCATATGAATATCCTCCTTAG	696559	697451	mapped	SGD_005/006_Kan	D08	yes		mapped	SGD_001/002_Cm	E11	yes		putative DNA-binding transcriptional regulator
795	STM14_0740	CDS			+	697584	697727						nd					nd					hypothetical protein
796	STM14_0741	CDS	lipB		+	697784	698425	STM0635.S					no			no		no			no		lipoyltransferase
797	STM14_0742	CDS			-	698354	698719						part deleted with adjacent gene					part deleted with adjacent gene					hypothetical protein
798	STM14_0743	CDS	ybeD		+	698525	698788	STM0636	AATGCCGGAGCTGACATGAAAACCAAACTTAACGAACTGCTTGAAGTGCAGGCTGGAGCTGCTTC	AACCGTCTGGATGTATTACAATACCATTCGCACGATATCAATATTCATATGAATATCCTCCTTAG	698555	698757	mapped	SGD_055/056_Kan	F07	maybe		mapped	SGD_055/056_Cm	F07	no		hypothetical protein
799	STM14_0744	CDS	dacA		+	698897	700108	STM0637	GTCGTAGTTCAGACCATGAAGACCACTTTTTCCGCTCGTTTTATGGTGCAGGCTGGAGCTGCTTC	TCAAGCGTTCAATTTTTATCCAAACCAGTGATGGAACATTAATTTCATATGAATATCCTCCTTAG	698927	700077	mapped	SGD_152/153_Kan	A10	yes		mapped	SGD_152/153_Cm	A10	yes		D-alanyl-D-alanine carboxypeptidase fraction A
800	STM14_0745	CDS			-	700128	700277						nd					nd					hypothetical protein
801	STM14_0746	CDS	rlpA		+	700248	701393	STM0638	TATAAGGGGTGCGCAATGCGTAAGCAGTTGCCTGTAATCTGCGTCGTGCAGGCTGGAGCTGCTTC	GATACCTGCGATCGGTTACTGCGCGCTGGCGATAAAGGACTGTAACATATGAATATCCTCCTTAG	700278	701362	mapped	SGD_152/153_Kan	A11	yes		mapped	SGD_152/153_Cm	A11	yes		rare lipoprotein A
802	STM14_0747	CDS	mrdB		+	701404	702516	STM0639					nd					nd					cell wall shape-determining protein
803	STM14_0748	CDS	mrdA		+	702519	704420	STM0640					nd					nd					penicillin-binding protein 2
804	STM14_0749	CDS	ybeA	tgt2B homolog	+	704451	704918	STM0641	CTCTGGAGTTAATGCGTGAAGCTGCAACTTGTCGCTGTCGGCACGGTGCAGGCTGGAGCTGCTTC	CTCAAGACTTCACGATCACTCACGGTGATAAGGGTGGTTGGTTGTCATATGAATATCCTCCTTAG	704481	704887	mapped	SGD_170/171_Kan	G08			made	SGD_170/171_Cm	G08			SPOUT methyltransferase superfamily protein
805	STM14_0750	CDS	ybeB		+	704922	705239	STM0642	ACCCAGGGGGAAAACTTGCAGGGTAAAGCACTCCAGGATTTTGTTGTGCAGGCTGGAGCTGCTTC	TTGCAGCTTCACGCATTAACTCCAGAGTTTTTCCAGTTCATACAGCATATGAATATCCTCCTTAG	704952	705208	mapped	SGD_055/056_Kan	F06	yes		no			no		hypothetical protein
806	STM14_0751	CDS	cobC		+	705568	706176	STM0643					no			no		no			no		alpha ribazole-5'-P phosphatase
807	STM14_0752	CDS	cobD		-	706273	707367	STM0644	TTGGCTGGAGGCATAATGGCGTTATTCAACAGCGCGCATGGCGGTGTGCAGGCTGGAGCTGCTTC	ACGTGCTGAACTACATCAATCAGCAGGGGCTATACCGGTAAGCACCATATGAATATCCTCCTTAG	706303	707336	mapped	SGD_009/010_Kan	D08	yes		mapped	SGD_009/010_Cm	D08	yes		threonine-phosphate decarboxylase
808	STM14_0753	CDS	nadD		+	707342	707983	STM0645					no			no		no			no		nicotinic acid mononucleotide adenylyltransferase
809	STM14_0754	CDS	holA		+	707985	709016	STM0646					nd					nd					DNA polymerase III subunit delta
810	STM14_0755	CDS	rlpB		+	709016	709606	STM0647					nd					nd					LPS-assembly lipoprotein RplB
811	STM14_0756	CDS			+	709621	712446	STM0648					nd					nd					hypothetical protein
812	STM14_0757	CDS			-	712491	712781	STM0649	CCATGTAGTTAAAAAATGGCACGCCTTTTGATTAGGGAAGACAGGGTGCAGGCTGGAGCTGCTTC	TTCCCTTGTTTTATATTATTTCCAGTCACCACGTCCGCGTTCACTCATATGAATATCCTCCTTAG	712470	712750	made	SGD_029/030_Kan	B08			made*	SGD_029/030_Cm	B08			putative hydrolase
813	STM14_0758	CDS			-	712798	713970	STM0650	ATAAAACAAGGGAAAATGATTATGAGCAATGAGACTTTTTTGGGTGTGCAGGCTGGAGCTGCTTC	CTGCCCGATTTGGTATCAGAACGTCGGCGCGATCTTATAAATAGACATATGAATATCCTCCTTAG	712828	713939	made	SGD_029/030_Kan	B02	yes		made	SGD_029/030_Cm	B02	yes		putative hydrolase
814	STM14_0759	CDS		kdgT homolog	-	714020	714973	STM0651	GGAATAAGCTATGAAAATTAAAAAAACACTGGAACGTTTTGTGCAGGCTGGAGCTGCTTC	CGCCGAAACGCTAACCGCCTGCGGCGGCTGGGTTCAGTTTCATATGAATATCCTCCTTAG	714050	714942	mapped	SGD_001/002_Kan	F09	yes		mapped	SGD_005/006_Cm	F09	yes		2-keto-3-deoxygluconate permease
815	STM14_0760	CDS		fleQ homolog	-	715041	716969	STM0652	ATGGTGAGTGATGAATAAGACGAAAGATATAGCCGCATCTGTGCAGGCTGGAGCTGCTTC	TAAATTCTTGTCAGGCCGACTCGCGTATCCAGCGCGTCAGCATATGAATATCCTCCTTAG	715071	716938	mapped	SGD_001/002_Kan	G09	yes		mapped*	SGD_005/006_Cm	G09	yes		putative sigma-54 dependent transcriptional regulator
816	STM14_0761	CDS	ybeL		-	717062	717535	STM0653	CCAAGAGGTGAAGTGATGAACAAGGTTGCTCAATATTACCGTGAAGTGCAGGCTGGAGCTGCTTC	TCACGATAATGAACCTTACGGCTCAAACGGCCTGCGCTGGAACTGCATATGAATATCCTCCTTAG	717092	717504	mapped	SGD_055/056_Kan	F09	yes		mapped	SGD_055/056_Cm	F09	yes		hypothetical protein
817	STM14_0762	CDS	ybeQ		+	717574	718569	STM0654	GGGATAAATTAAAAAATGAATCATTCCATAACCAGTCATCCCTGCGTGCAGGCTGGAGCTGCTTC	TTGCCGTCCGCCATGTTAAGCGTGCAGTTGGGCTTCCAGTTTGCGCATATGAATATCCTCCTTAG	717604	718538	made*	SGD_029/030_Kan	H05	yes		made	SGD_029/030_Cm	H05	no		TPR repeat-containing protein
818	STM14_0763	CDS	ybeR		-	718694	719401	STM0655	TTTTGGCGATTTATTATGGATAAAGAATCACAATATTTACTCTTTGTGCAGGCTGGAGCTGCTTC	CTTGCCAACAGGTTTTCATAGATCGCTCACCTCCTGAAGCGTGTCCATATGAATATCCTCCTTAG	718724	719370	mapped	SGD_045/046_Kan	B03	yes		mapped	SGD_045/046_Cm	B03	yes		putative cytoplasmic protein
819	STM14_0764	CDS	ybeS		-	719398	720831	STM0656	GGAGGTGAGCGATCTATGAAAACCTGTTGGCAAGTCCTTGGCATTGTGCAGGCTGGAGCTGCTTC	CCATATTCGATATCCCTAATGCATAAACTGGCGTAATACATGGCCCATATGAATATCCTCCTTAG	719428	720800	made	SGD_029/030_Kan	H02	yes		mapped	SGD_029/030_Cm	H02	yes		putative molecular chaperone
820	STM14_0765	CDS	ybeU		-	720843	721539	STM0657	TTAGGGATATCGAATATGGACAAGGAAGAACAATATTTACTTTTTGTGCAGGCTGGAGCTGCTTC	TTTCCCAACAGATATTCATAAATCGCTCACTCCTTTAAGCGTTTCCATATGAATATCCTCCTTAG	720873	721508	mapped	SGD_031/032_Kan	A11	yes		made	SGD_031/032_Cm	A11	yes
821	STM14_0766	CDS	ybeV		-	721536	723008	STM0658	AGGAGTGAGCGATTTATGAATATCTGTTGGGAAATCCTGGGCATTGTGCAGGCTGGAGCTGCTTC	TTTCACTACCCCTGTTCAGAAAAAATGGAAGAATCGATTTAACGCCATATGAATATCCTCCTTAG	721566	722977	mapped	SGD_009/010_Kan	E08	yes		mapped	SGD_009/010_Cm	E08	yes		putative molecular chaperone
822	STM14_0767	CDS	hscC		+	723030	724709	STM0659	GATAAATTAAACGCAATGGATAATGCAACGTTAGCGATTGGTATCGTGCAGGCTGGAGCTGCTTC	GTAGTGAAAGCGCCGTTACGGCGCTTTCGGCTCGTCAATACCCAGCATATGAATATCCTCCTTAG	723060	724678	mapped	SGD_039/040_Kan	A08	maybe		mapped	SGD_039/040_Cm	A08	yes		putative heatshock protein
823	STM14_0768	CDS			+	724785	726023	STM0660	CAGGGATGAACAGCGATGTTTTGGCGTAACAATAGACCTGAAATCGTGCAGGCTGGAGCTGCTTC	TGATCTTTATCAATGTCACGCCTGGCGAAAGTATTCATCCATAATCATATGAATATCCTCCTTAG	724815	725992	mapped	SGD_009/010_Kan	F08	yes		mapped	SGD_009/010_Cm	F08	yes		putative cytoplasmic protein
824	STM14_0769	CDS	rihA		+	726055	726990	STM0661	TTACAAGGAGCCACAATGGCACTGCCCATTATTATTGATTGCGATGTGCAGGCTGGAGCTGCTTC	ATTCTACTTTGCGCTTTATGCGTAGTATTGCAGCCGTTCCGCCAGCATATGAATATCCTCCTTAG	726085	726959	mapped	SGD_055/056_Kan	F08	yes		mapped	SGD_055/056_Cm	F08	yes		ribonucleoside hydrolase 1
825	STM14_0770	CDS	gltL		+	727107	727832	STM0662	GAAAAGGACTGTTTAATGATTACCCTGAAAAATGTTTCAAAATGGGTGCAGGCTGGAGCTGCTTC	TGCGCGCCGGGAAGATTAGTGCAGGATTTTCGCAAGGAAGTCTTTCATATGAATATCCTCCTTAG	727137	727801	mapped	SGD_166/167_Kan	D05	yes		mapped	SGD_166/167_Cm	D05	yes		glutamate/aspartate transporter
826	STM14_0771	CDS	gltK		+	727832	728506	STM0663	CGTGGGGAGCAAATAATGTACGAATTTGACTGGAGTTCGATTATCGTGCAGGCTGGAGCTGCTTC	TTTTCAGGGTAATCATTAAACAGTCCTTTTCTTCAAATAGCTGACCATATGAATATCCTCCTTAG	727862	728475	no			yes		mapped	SGD_166/167_Cm	D04	yes		glutamate/aspartate transporter
827	STM14_0772	CDS	gltJ		+	728506	729246	STM0664	TTTCGGAGTAGATGTATGTCAATAGACTGGAACTGGGGTATTTTTGTGCAGGCTGGAGCTGCTTC	AGTCAAATTCGTACATTATTTGCTCCCCACGTTGCCCGGCAGGCGCATATGAATATCCTCCTTAG	728536	729215	mapped	SGD_166/167_Kan	D03	yes		mapped	SGD_166/167_Cm	D03	yes		glutamate/aspartate transporter
828		sRNA cand (LT2)	SroC						CCCCAGTTCCAGTCTATTGACATACATCTACTCCGAAAAAAAAGGGTGCAGGCTGGAGCTGCTTC	CTGTTCAAAGCACCGAATGATAAAGCGCTTAACTAACTAAAACTACATATGAATATCCTCCTTAG	729269	729395	mapped	SGD_025/026_Kan	D07	yes		mapped	SGD_025/026_Cm	D07	yes
829									ATGATAAAGCGCTTAACTAACTAAAACTAAATGGGACGGGACTCCGTGCAGGCTGGAGCTGCTTC	CATACATCTACTCCGAAAAAAAAGGGTAGCAGCGCTACCCTCGAACATATGAATATCCTCCTTAG	729289	729379	mapped	SGD_150/151_Kan	A07	yes		no	SGD_150/151_Cm	A07	yes
830	STM14_0773	CDS	gltI		+	729406	730332	STM0665	GCGTCGACGGCGCAGATGATAAAGGAGTTGGATATGCAATTACGTGTGCAGGCTGGAGCTGCTTC	CCCATTTAGTTTTAGTTAGTTAAGCGCTTTATCATTCGGTGCTTTCATATGAATATCCTCCTTAG	729436	730301	mapped	SGD_152/153_Kan	A12	yes		mapped	SGD_152/153_Cm	A12	yes		glutamate and aspartate transporter subunit
831	STM14_0774	CDS			-	730309	730596						nd					nd					hypothetical protein
832	STM14_0775	CDS	lnt		+	730669	732207	STM0666					nd					nd					apolipoprotein N-acyltransferase
833	STM14_0776	CDS	ybeX	corC	+	732227	733105	STM0667	AACCCATACGACGCCATGAGCGACGACAATTCACACAGTAGTGACGTGCAGGCTGGAGCTGCTTC	AGTCCACTATTGCTGTTATTCGTCCAGTTTTGGCTGGGGCGAGTCCATATGAATATCCTCCTTAG	732257	733074	mapped	SGD_055/056_Kan	F11	yes		no	SGD_055/056_Cm	F11	yes		putative transport protein
834	STM14_0777	CDS			+	733102	733251						nd					nd					conserved hypothetical protein
835	STM14_0778	CDS	ybeY		+	733263	733736	STM0668	GGAGCAGGAACAGAAATGAGCCAGGTGATCCTCGATTTACAGTTGGTGCAGGCTGGAGCTGCTTC	CCATCCGGCAAGCTACTATTCTGCAATCTTCTCGGCAATGTACGGCATATGAATATCCTCCTTAG	733293	733705	mapped	SGD_055/056_Kan	F12	yes		mapped	SGD_055/056_Cm	F12	no		putative metalloprotease
836	STM14_0779	CDS	phoL		+	733733	734818	STM0669	ATGCCGGTAAGTGTTCAGCGTCCGGCGATACAGACACAAGGTGCAGGCTGGAGCTGCTTC	ATCACCTGGCTCATTTCTGTTCCTGCTCCTGGGCTTCACGCATATGAATATCCTCCTTAG	733763	734787	mapped	SGD_003/004_Kan	C03	yes		mapped	SGD_003/004_Cm	C03	yes		putative phosphate starvation-inducible protein
837	STM14_0780	CDS			+	734838	734957						nd					nd					hypothetical protein
838	STM14_0781	CDS	miaB		+	734984	736408	STM0670	CGCAAGAGCAAGTCGATGACTAAAAAACTCCATATTAAAACCTGGGTGCAGGCTGGAGCTGCTTC	GCCTTTTCAGTAGGGTTAAGGCTGGTAGAATCCTACGCCCAGCTCCATATGAATATCCTCCTTAG	735014	736377	mapped	SGD_166/167_Kan	D02	yes		mapped	SGD_166/167_Cm	D02	yes		rRNA modification protein
839	STM14_0782	CDS	ubiF		-	736552	737727	STM0671					no			no		no			no		2-octaprenyl-3-methyl-6-methoxy-1,4-benzoquinol hydroxylase
840	STM14_0783	CDS			+	737794	738369	STM0672	TTCGGTAACCTCACAATGAATTACCAGTTTTGTTGGTATCTCTTTGTGCAGGCTGGAGCTGCTTC	AAGCGTATTGACATCTTACTTTACTGCAAATAAAGCACATAAACCCATATGAATATCCTCCTTAG	737824	738338	mapped	SGD_017/018_Kan	C01	yes		mapped	SGD_017/018_Cm	C01	yes		putative inner membrane protein
841	STM14_0784	tRNA	glnX		+	738505	738579	STM0673					nd					nd					tRNA-Gln
842	STM14_0785	tRNA	glnV		+	738623	738697	STM0674					nd					nd					tRNA-Gln
843	STM14_0786	tRNA	metU		+	738744	738820	STM0675					nd					nd					tRNA-Met
844	STM14_0787	tRNA	glnW		+	738836	738910	STM0676					nd					nd					tRNA-Gln
845	STM14_0788	tRNA	glnU		+	738946	739020	STM0677					nd					nd					tRNA-Gln
846	STM14_0789	tRNA	leuW		+	739044	739128	STM0678					nd					nd					tRNA-Leu
847	STM14_0790	tRNA	metT		+	739137	739213	STM0679					nd					nd					tRNA-Met
848	STM14_0791	CDS			-	739310	739477						part deleted with adjacent gene					part deleted with adjacent gene					hypothetical protein
849	STM14_0792	CDS	asnB		+	739436	741100	STM0680	TTAACGGAGAAGGCTATGTGTTCTATTTTCGGCGTATTCGATATCGTGCAGGCTGGAGCTGCTTC	TTCGTCATCGTTAATTTACTGGTACGCCGACTGATGCACGCCGACCATATGAATATCCTCCTTAG	739466	741069	mapped	SGD_166/167_Kan	D01	yes		mapped	SGD_166/167_Cm	D01	yes		asparagine synthetase B
850	STM14_0793	CDS	nagD		+	741390	742142	STM0681	TTCCCTGGGTAGTTCATGACCATCAAGAATGTAATCTGCGATATCGTGCAGGCTGGAGCTGCTTC	AGGCAGAGGACAGGTTTAGATAACGTCTATCTCGGCGACGGAAGGCATATGAATATCCTCCTTAG	741420	742111	mapped	SGD_166/167_Kan	E12	yes		no	SGD_BLUES	H07	yes		UMP phosphatase
851	STM14_0794	CDS	nagC		+	742189	743409	STM0682	TGAGTAAGTGAGAATATGACACCAGGCGGACAAGCTCAGATAGGTGTGCAGGCTGGAGCTGCTTC	TACTATAAGAGCGCATCAACTTTCCAGCAAACATTGCAGCAATGTCATATGAATATCCTCCTTAG	742219	743378	no			no		mapped	SGD_100/101_Cm	B02	yes		N-acetylglucosamine operon transcriptional repressor
852	STM14_0795	CDS	nagA		+	743414	744568	STM0683	ATATCGGGGGTCGGAATGTATGCTTTAACCCAGGGCCGGATCTTTGTGCAGGCTGGAGCTGCTTC	CCTGGTGTCATATTCTCACTTACTCAAGTCAACGACCTCGTCACCCATATGAATATCCTCCTTAG	743444	744537	mapped	SGD_166/167_Kan	E11	yes		no			no		N-acetylglucosamine-6-phosphate deacetylase
853	STM14_0796	CDS	nagB		+	744628	745428	STM0684	TTATTGAGGTGAAGAATGAGACTGATCCCCCTGAGTACCGCAGAAGTGCAGGCTGGAGCTGCTTC	GGGGCGGAGACAACATTACAGACCTTTAATATTTTCTGCTTCTAACATATGAATATCCTCCTTAG	744658	745397	mapped	SGD_166/167_Kan	E10	yes		mapped	SGD_166/167_Cm	E10	yes		glucosamine-6-phosphate deaminase
854	STM14_0797	CDS			+	745470	745595						nd					nd					hypothetical protein
855	STM14_0798	CDS	nagE		-	745755	747707	STM0685	CGTAGGGGGAATAAGATGAATATTTTAGGTTTTTTCCAGCGGCTGGTGCAGGCTGGAGCTGCTTC	CCGGCCAGGAAGCGATTATTTGCTCTTGATCTCGTACAGTGGCGTCATATGAATATCCTCCTTAG	745785	747676	mapped	SGD_170/171_Kan	G09	yes		mapped	SGD_170/171_Cm	G09	yes		N-acetyl glucosamine specific PTS system components IIABC
856	STM14_0799	CDS	glnS		-	747918	749585	STM0686					nd					nd					glutaminyl-tRNA synthetase
857	STM14_0800	CDS			-	749621	749734						nd					nd					hypothetical protein
858	STM14_0801	CDS			-	749864	750154						part deleted with adjacent gene					part deleted with adjacent gene					hypothetical protein
859	STM14_0802	CDS	ybfM		-	750031	751437	STM0687	AAAGAGGATTAACTTATGCGTACGTTTAGTGGCAAACGTAGTACGGTGCAGGCTGGAGCTGCTTC	CTGCCGCATCTGACATCAGAAAATAGTGAATGGCGCAATAACGATCATATGAATATCCTCCTTAG	750061	751406	mapped	SGD_055/056_Kan	G03	yes		mapped	SGD_055/056_Cm	G03	yes		putative outer membrane protein
860	STM14_0803	CDS	ybfN		-	751487	751819	STM0688	GTTGAGGAACGACCTATGAAAAAAATTTTACTCATCGCCAGCATGGTGCAGGCTGGAGCTGCTTC	TGGCAAGGCAGGGTTTTATTGCACGTTATTATGACTGCGAATTTCCATATGAATATCCTCCTTAG	751517	751788	mapped	SGD_041/042_Kan	B05	yes		mapped	SGD_041/042_Cm	B05	yes		putative lipoprotein
862	STM14_0804	CDS	citA		+	751868	753172	STM0689	TGGAGAGCAAACCCTATGGCACAACACACACCTGCAACATCGCGCGTGCAGGCTGGAGCTGCTTC	CCGCCCGTGGTTTTTTCAGGCTTTATTTTCTGCCGCGATATAGCCCATATGAATATCCTCCTTAG	751898	753141	mapped	SGD_043/044_Kan	C02	yes		mapped	SGD_043/044_Cm	C02	yes		citrate-proton symporter
863	STM14_0805	CDS	citB		+	753223	754362	STM0690	ACAAGGAGGCGCAGCATGAAACAGCTTGAAAAATTAATCATTGAGGTGCAGGCTGGAGCTGCTTC	GTAAGATGTTGCGGGTCAGTTGCCTGTATCCCCCGCATGTTTTCCCATATGAATATCCTCCTTAG	753253	754331	mapped	SGD_027/028_Kan	A12	yes		mapped	SGD_027/028_Cm	A12	yes		citrate utilization protein b
864	STM14_0806	CDS		tcuA homolog	+	754349	755752	STM0691	GTACGGGAGTATAAGATGGTTGATGTACTGGTGATAGGCGGAGGCGTGCAGGCTGGAGCTGCTTC	TCAATGATTAATTTTTCAAGCTGTTTCATGCTGCGCCTCCTTGTGCATATGAATATCCTCCTTAG	754379	755721	mapped	SGD_019/020_Kan	H02	yes		mapped	SGD_019/020_Cm	H02	yes		tricarballylate dehydrogenase
865	STM14_0807	CDS		tcuR homolog	+	755850	756776	STM0692	CTCAGGAGAGCAGGAATGGAGCTTCGCCAGTTACGCTATTTCGTGGTGCAGGCTGGAGCTGCTTC	GCGCTAAACAGGGGTTTAGTAAGCGTAAAGGGTTGCGCCTGGCCACATATGAATATCCTCCTTAG	755880	756745	mapped	SGD_019/020_Kan	A03	yes		no	SGD_019/020_Cm	A03	yes		putative transcriptional regulator
866	STM14_0808	CDS	fur		+	756891	757343	STM0693	CAGGACAGATTCCGCATGACTGACAACAATACCGCATTAAAGAAGGTGCAGGCTGGAGCTGCTTC	TCGAAAGATTTACACTTATTTAGTCGCGTCATCGTGCGCGTGCTCCATATGAATATCCTCCTTAG	756921	757312	mapped	SGD_019/020_Kan	B03	no		mapped	SGD_019/020_Cm	B03	no		ferric uptake regulator
867	STM14_0809	CDS			-	757442	757591						nd					nd					hypothetical protein
868	STM14_0810	CDS	fldA		+	757625	758254	STM0694					nd					nd					flavodoxin FldA
869	STM14_0811	CDS	ybfE		+	758318	758599	STM0695	GAAGTCACCAAAATCATGGCCAAAGAACAAACGGACCGTACGACAGTGCAGGCTGGAGCTGCTTC	AAACAAAACTTATTTTCAGACTAAACCCTGGCCGCGCAGCGCCATCATATGAATATCCTCCTTAG	758336	758568	mapped	SGD_055/056_Kan	G01	yes		mapped	SGD_055/056_Cm	G01	yes		LexA regulated protein
870	STM14_0812	CDS			-	758607	758720						nd					nd					hypothetical protein
871	STM14_0813	CDS	ybfF		+	758733	759503	STM0696	AAAAAGAACTTTGCCATGAAATTAAACATCCGAGCGCAATCTGCAGTGCAGGCTGGAGCTGCTTC	TGAGTTTTTAATCAGTTAGCGTTTATCGTGCAGATAACGGCGGATCATATGAATATCCTCCTTAG	758763	759472	mapped	SGD_055/056_Kan	G02	yes		mapped	SGD_055/056_Cm	G02	yes		hypothetical protein
872	STM14_0814	CDS	seqA		-	759655	760230	STM0697	TCGCACTGGATTAAGATGAAAACGATTGAAGTTGATGATGAACTCGTGCAGGCTGGAGCTGCTTC	CTTCTAATGCAAGGATTAAATTGTTCCGCAAACCTTTTCAATCAACATATGAATATCCTCCTTAG	759718	760199	mapped	SGD_166/167_Kan	E09	yes		mapped	SGD_BLUES	H08	yes		replication initiation regulator SeqA
873	STM14_0815	CDS	pgm		-	760255	761895	STM0698	TAGAAGGACCAGGCAATGGCAATCCACAACCGCGCAGGACAACCCGTGCAGGCTGGAGCTGCTTC	CTTCCATATCGCCCATCAGGCGTTTTTCAATACTTCGCTAACGATCATATGAATATCCTCCTTAG	760285	761864	mapped	SGD_152/153_Kan	B01	no		mapped	SGD_152/153_Cm	B01	no		phosphoglucomutase
874	STM14_0816	CDS			+	762010	762495	STM0699	AATAAGATAATAGAAATGAGTAATCCAGAGCGGGAAGTCACTGATGTGCAGGCTGGAGCTGCTTC	CTTGTGATATCTGACTTATTCGCTCTGAGTCGCCAGATGTCGGCGCATATGAATATCCTCCTTAG	762040	762464	mapped	SGD_009/010_Kan	G08	yes		mapped	SGD_009/010_Cm	G08	yes		putative cytoplasmic protein
875	STM14_0817	CDS	potE		+	762560	763879	STM0700	GAAGGAGGAAAAATTATGAGTAAACCTAAATCCAATAAAATGGGTGTGCAGGCTGGAGCTGCTTC	AGCCCGGGCGCGCCATCAGCCGTGTTTATTTTTCAATTCAAAACGCATATGAATATCCTCCTTAG	762590	763848	mapped	SGD_037/038_Kan	H06	yes		made	SGD_037/038_Cm	H06	no		putrescine transporter
877	STM14_0818	CDS	speF		+	763876	766074	STM0701	ATAAAGAGATGAAAAATGTCAGAATTAAAAATTGCCGTTAGCCGTGTGCAGGCTGGAGCTGCTTC	TGGATTTAGGTTTACTCATAATTTTTCCTCCTTCAGCAGGGAGCGCATATGAATATCCTCCTTAG	763906	766043	mapped	SGD_047/048_Kan	B04	yes		mapped	SGD_047/048_Cm	B04	yes		ornithine decarboxylase
878	STM14_0819	CDS			+	766193	766318						deleted in an MGD					deleted in an MGD					hypothetical protein
879	STM14_0820	CDS			-	766472	766585						deleted in an MGD					deleted in an MGD					conserved hypothetical protein
880	STM14_0821	CDS	kdpE		+	766836	767513	STM0702	TTTTCATGAGGATATGTGACAAACGTTCTGATTGTTGAAGATGAAGTGCAGGCTGGAGCTGCTTC	ATAATGAATAGCTATTCACGGCATAAAGCGATAGCCAATTCCGGTCATATGAATATCCTCCTTAG	766866	767482	mapped	SGD_152/153_Kan	B02	no		mapped	SGD_152/153_Cm	B02	no		DNA-binding transcriptional activator KdpE
881	STM14_0822	CDS	kdpD		+	767510	770194	STM0703	GGGACACAGAGCGAAATGAACGACGAACCCTTGCGTCCTGATCCGGTGCAGGCTGGAGCTGCTTC	CAATCAGAACGTTTGTCACATATCCTCATGAAAATCATCAAGTTCCATATGAATATCCTCCTTAG	767540	770163	mapped	SGD_152/153_Kan	B03	yes		mapped	SGD_152/153_Cm	B03	yes		sensor protein KdpD
882	STM14_0823	CDS	kdpC		+	770191	770775	STM0704	GGCGTGAGGTGTATGATGATCGGTTTACGTCCTGCTTTTTCGACAGTGCAGGCTGGAGCTGCTTC	GCAAGGGTTCGTCGTTCATTTCGCTCTGTGTCCCTGTAGCGCATCCATATGAATATCCTCCTTAG	770221	770744	mapped	SGD_049/050_Kan	G09	yes		mapped	SGD_049/050_Cm	G09	yes		potassium-transporting ATPase subunit C
883	STM14_0824	CDS	kdpB		+	770784	772832	STM0705	GTGGAGTACATTGATATGAGTCGCAAGCAACTGGCGCTGTTTGAAGTGCAGGCTGGAGCTGCTTC	CGATCATCATACACCTCACGCCAGACCCAGCAGGGTCAGCAGCACCATATGAATATCCTCCTTAG	770814	772801	mapped	SGD_009/010_Kan	H08	yes		mapped	SGD_009/010_Cm	H08	yes		potassium-transporting ATPase subunit B
884	STM14_0825	CDS	kdpA		+	772853	774532	STM0706					deleted in an MGD					deleted in an MGD					potassium-transporting ATPase subunit A
885	STM14_0826	CDS			+	774532	774729	STM0707	CACTGGAGGTGCTCTGTGAGTGCAGGCGTGATAACCGGCATCGTGGTGCAGGCTGGAGCTGCTTC	ATCCTTGCGCGGCCATCAGAACGCCTCCGCATTAATCAGGGCATACATATGAATATCCTCCTTAG	774562	774590	mapped	SGD_047/048_Kan	F03	yes		mapped	SGD_047/048_Cm	F03	yes		K+-transporting ATPase, F subunit
886	STM14_0827	CDS	ybfA		-	774958	775164	STM0708	AAAGGGGGGAAACGTATGGAACACTATAAAGACTATCCAGCGCATGTGCAGGCTGGAGCTGCTTC	TCAGGCTGGTCGCGATTAATAAAAGTCGCAGGTGGCTTTTTCAGCCATATGAATATCCTCCTTAG	774988	775133	mapped	SGD_045/046_Kan	C06	yes		mapped	SGD_045/046_Cm	C06	yes		putative periplasmic protein
887	STM14_0828	CDS	phrB		-	775275	776696	STM0709	TCTTTCAGGAGTTGTATGCCCACCCATTTAGTCTGGTTCAGGCGCGTGCAGGCTGGAGCTGCTTC	GCTACCGGGCCTGTATCACGCCCCTTTTCTCGCCGCCTCATAGGCCATATGAATATCCTCCTTAG	775305	776665	mapped	SGD_051/052_Kan	F07	yes		mapped	SGD_051/052_Cm	F07	yes		deoxyribodipyrimidine photolyase
888	STM14_0829	CDS	ybgH		+	776735	778330	STM0710	TATCCCGGAAATACGATGAATAAACAAGCATCTCAACCCCGCGCTGTGCAGGCTGGAGCTGCTTC	CCGGGCATTCTGCTATCAGGATTCGACGGCCAGCGCGCGGCTTTTCATATGAATATCCTCCTTAG	776765	778185	mapped	SGD_051/052_Kan	D04	yes		no			no		POT family transport protein
889	STM14_0830	CDS	ybgI		-	778545	779288	STM0711	TTAAAGGGAGCGATGATGAAAAACACCGAGCTGGAACAACTGATTGTGCAGGCTGGAGCTGCTTC	TTTATTGCCTCTCAGTTATGCCGGGTTAGGGATATCAATAAACGTCATATGAATATCCTCCTTAG	778575	779257	mapped	SGD_055/056_Kan	G05	yes		mapped	SGD_055/056_Cm	G05	yes		putative hydrolase-oxidase
890	STM14_0831	CDS	ybgJ		-	779304	779960	STM0712	CTGAGAGGCAATAAAGTGCAGCGAGCGCGTTGTTATCTGTTAGGCGTGCAGGCTGGAGCTGCTTC	CCGCGCGAATAATATTCAGCATATTCCCTCCTTTTGCGGCACAAACATATGAATATCCTCCTTAG	779334	779929	mapped	SGD_055/056_Kan	G06	yes		mapped	SGD_055/056_Cm	G06	yes		putative carboxylase
891	STM14_0832	CDS	ybgK		-	779954	780886	STM0713	GCAAAAGGAGGGAATATGCTGAATATTATTCGCGCGGGGATTTATGTGCAGGCTGGAGCTGCTTC	AAATCCGCATTTAAATCAATGTTCATGCTGAAGTCGCCAGGTAAGCATATGAATATCCTCCTTAG	779984	780855	mapped	SGD_055/056_Kan	G07	yes		mapped	SGD_055/056_Cm	G07	yes		putative carboxylase
892	STM14_0833	CDS	ybgL		-	780876	781610	STM0714	CCTGGCGACTTCAGCATGAACATTGATTTAAATGCGGATTTGGGCGTGCAGGCTGGAGCTGCTTC	TCAATCGTCGGGCTCTCAGGCAATAACGTGTATATTACGCGCATTCATATGAATATCCTCCTTAG	780906	781579	mapped	SGD_055/056_Kan	G08	yes		mapped	SGD_055/056_Cm	G08	yes		hypothetical protein
893	STM14_0834	CDS			-	781934	782065	STM0715	TTTATATTCCTCATCATGACGACTTATCAGGAGATTGAAGCCAGAGTGCAGGCTGGAGCTGCTTC	ACTGATCAGATGAGTTTAATTTTCGCTAAAAAAGTTGCTATGCGTCATATGAATATCCTCCTTAG	781964	782034	mapped	SGD_009/010_Kan	A09	yes		mapped	SGD_009/010_Cm	A09	yes		putative cytoplasmic protein
894	STM14_0835	CDS		fimB homolog	-	782125	782691	STM0716	TGATGGATTTGTTTTGTGAAAAGAAAATATCTTACGCAAGAAGAGGTGCAGGCTGGAGCTGCTTC	AATCAGAACGTACGGTTATACTCGACGTTTTTTTCGCCATATTCCCATATGAATATCCTCCTTAG	782155	782660	mapped	SGD_067/068_Kan	F02	yes		mapped	SGD_067/068_Cm	F02	yes		putative phage integrase
896	STM14_0836	CDS			-	783151	783486	STM0717	GGGGACTGACGGCCTGTGCAGCCGAAAAGCAGAACCGGACAGGGTGTGCAGGCTGGAGCTGCTTC	GTTAACGTCTGCATATCAGTACGTCAGAACCTGGTACAGGCTGAACATATGAATATCCTCCTTAG	783181	783455	mapped	SGD_009/010_Kan	B09	yes		mapped	SGD_009/010_Cm	B09	yes		putative inner membrane protein
897	STM14_0837	CDS			-	783488	784228	STM0718	TTCTGACGTACTGATATGCAGACGTTAACCAGAGTACTGCCGCCTGTGCAGGCTGGAGCTGCTTC	GATGTAAATATGCTGTCAGCATAAATCCGGTGCGTTACCGGCCCCCATATGAATATCCTCCTTAG	783518	784197	mapped	SGD_067/068_Kan	C09	yes		mapped	SGD_067/068_Cm	C09	yes		putative cytoplasmic protein
898	STM14_0838	CDS			-	784514	785665	STM0719	GACAAAAATAATGCAACGTAAAAAGATACTAATTGTAGGTGTGCAGGCTGGAGCTGCTTC	GTACACTTCATCAAACGGTAACTGTAAAAGCTGGCATTTCCATATGAATATCCTCCTTAG	784544	785634	mapped	SGD_001/002_Kan	C02	yes		no			no		putative UDP-galactopyranose mutase
899	STM14_0839	CDS			-	785662	786558	STM0720	TTACCGTTTGATGAAGTGTACAGCGCTAATCGTAACTTTTGTGCAGGCTGGAGCTGCTTC	CTTCGTCCTGCTAATGATATTTCCCACTAATACCTTTAAGCATATGAATATCCTCCTTAG	785695	786527	mapped	SGD_003/004_Kan	D03	no		mapped	SGD_003/004_Cm	D03	yes		putative glycosyl transferase
900	STM14_0840	CDS			-	786571	787704	STM0721	TAGCAGGACGAAGAGATGAAAAGGTTATGTTATTTTGTAAATTCAGTGCAGGCTGGAGCTGCTTC	AAGCACTTTATGGTGTTAGCAACCAATAGTGTCTTTATAAATTTGCATATGAATATCCTCCTTAG	786601	787673	mapped	SGD_017/018_Kan	D01	yes		mapped	SGD_017/018_Cm	D01	yes		putative glycosyl transferase
901	STM14_0841	CDS		rfbD	-	787833	788603	STM0722	GGTGACACGGAAACAATGAATGATTTGAAAGAAGCTCTGGCCAGGGTGCAGGCTGGAGCTGCTTC	AGAGATTTTCATTAATTATAACCAGTATACGATTCTTGAGCGATACATATGAATATCCTCCTTAG	787863	788572	mapped	SGD_009/010_Kan	C09	yes		mapped	SGD_009/010_Cm	C09	yes		putative ABC transporter permease protein
902	STM14_0842	CDS		rfbE homolog	-	788607	789317	STM0723	TACTGGTTATAATTAATGAAAATCTCTTGCAAAAACGTTGGCGTAGTGCAGGCTGGAGCTGCTTC	ACTGCAATAAGAATATTAAAATCCGCCTTTGCTAACTATCTCACCCATATGAATATCCTCCTTAG	788637	789286	mapped	SGD_017/018_Kan	E01	yes		mapped	SGD_017/018_Cm	E01	no		putative ABC-type polysaccharide/polyol phosphate transport system ATPase component
903	STM14_0843	CDS			-	789411	791189	STM0724	TAGGTTCGTTATGTATTTTTTACTTCAAAAAGTAATTTTAGTGCAGGCTGGAGCTGCTTC	TACATCATGTTTAATATTTATCTTCAGATTTTTTATTGAACATATGAATATCCTCCTTAG	789441	791158	mapped	SGD_001/002_Kan	D02	yes		no			no		putative glycosyltransferase
904	STM14_0844	CDS			-	791382	792215	STM0725	ACGCGAAATCAGAATATGGAAAAGAGTCTTTTAGTTATTGTCCGAGTGCAGGCTGGAGCTGCTTC	GTTCATATCCATATTTTATTTAATCTTATTTTCAATATAAGAAATCATATGAATATCCTCCTTAG	791412	792184	mapped	SGD_017/018_Kan	F01	yes		made	SGD_017/018_Cm	F01	no		putative glycosyltransferase
905	STM14_0845	CDS			-	792273	794168	STM0726	GATTTGTTTTCATTAATGCAATCAACTTTAGCAACTGAGAAATTTGTGCAGGCTGGAGCTGCTTC	GGAATTAAATGACGCTTAGTTATATTTTGCCCAAAATTTTTTTCTCATATGAATATCCTCCTTAG	792348	794137	mapped	SGD_017/018_Kan	G01	yes		mapped	SGD_017/018_Cm	G01	yes		putative glycosyl transferase
906	STM14_0846	CDS			-	794236	794373	STM0727	AGGGCTGAGTCGATTATGCCCTGGCGCGATCATGTTAACCCTGACGTGCAGGCTGGAGCTGCTTC	CTACACCGCCTCTGACTATCTGGAATGCACATCGAACACCATAATCATATGAATATCCTCCTTAG	794266	794342	mapped	SGD_067/068_Kan	C04	yes		mapped	SGD_067/068_Cm	C04	yes		putative cytoplasmic protein
907	STM14_0847	CDS	nei		-	794422	795213	STM0728	ACAAAGGATATTATCATGCCTGAAGGCCCGGAAATTCGTCGTGCGGTGCAGGCTGGAGCTGCTTC	CGATGTCGGTTCCGGCTATTTCTGGCAATGCGGGCACCAGTAAAACATATGAATATCCTCCTTAG	794452	795182	mapped	SGD_170/171_Kan	G10	yes		mapped	SGD_170/171_Cm	G10	yes		endonuclease VIII
908	STM14_0848	CDS	abrB		+	795268	796314	STM0729	TTCAGGGAGCATGGAATGCCGATTCTGCAGTGGTTTTTGTTGTTCGTGCAGGCTGGAGCTGCTTC	CGACGCTTATCAGCCCTACAAAGGTTGTTTGGGCGCATAGGTTGACATATGAATATCCTCCTTAG	795298	796283	mapped	SGD_043/044_Kan	G03	yes		mapped	SGD_043/044_Cm	G03	yes		putative transport protein
909	STM14_0849	CDS	gltA		+	796451	797734	STM0730	CTAAGGAGACCGTAAATGGCTGATACAAAGGCAAAAATCACCCTTGTGCAGGCTGGAGCTGCTTC	CCATCCGGTTGTCAATTAACGCTTCAGCGCCGATTTAAAATCGCGCATATGAATATCCTCCTTAG	796481	797703	mapped	SGD_170/171_Kan	G11	yes		made	SGD_170/171_Cm	G11	no		type II citrate synthase
910	STM14_0850	CDS			-	797694	798080	STM0731	TCCAGTTCAATAGTAGTGTCACCAGTAAGGGTGATTTTTGCCTTTGTGCAGGCTGGAGCTGCTTC	TATAATGCGTAAAAGTTATGGGGTCACTCTTTCACCTGTTAATAACATATGAATATCCTCCTTAG	797724	798049	mapped	SGD_025/026_Kan	H05	yes		mapped	SGD_025/026_Cm	H05	yes		putative inner membrane protein
911	STM14_0851	CDS	sdhC		-	798489	798878	STM0732	ATGTGGGCGTTATTCATGATAAGAAATGTGAAAAAACAAAGACCTGTGCAGGCTGGAGCTGCTTC	ATGCGGAGGCGTTGCTTACCATACGAGGACTCCTGCGAGAAGTGACATATGAATATCCTCCTTAG	798519	798847	mapped	SGD_166/167_Kan	E08	yes		mapped	SGD_166/167_Cm	E08	yes		succinate dehydrogenase cytochrome b556 large membrane subunit
912	STM14_0852	CDS	sdhD		-	798872	799219	STM0733	CGCAGGAGTCCTCGTATGGTAAGCAACGCCTCCGCATTAGGACGCGTGCAGGCTGGAGCTGCTTC	TGACTGGCAGTTTCATTACACACCCCACACCACAACAAATCCATACATATGAATATCCTCCTTAG	798902	799188	mapped	SGD_166/167_Kan	E07	yes		mapped	SGD_166/167_Cm	E07	yes		succinate dehydrogenase cytochrome b556 small membrane subunit
913	STM14_0853	CDS	sdhA		-	799219	800985	STM0734	GGTGTGGGGTGTGTAATGAAACTGCCAGTCAGAGAATTTGATGCTGTGCAGGCTGGAGCTGCTTC	ATCCTGTCTCCGCAATTAATAAGTACGAATCTTCGGCGGGAACGCCATATGAATATCCTCCTTAG	799249	800954	mapped	SGD_170/171_Kan	G12	yes		no			no		succinate dehydrogenase flavoprotein subunit
914	STM14_0854	CDS	sdhB		-	800999	801718	STM0735	AATTGCGGAGACAGGATGATGAAACTCGAATTTTCGATTTATCGTGTGCAGGCTGGAGCTGCTTC	AACCACTACAACTACTTATGCGCTACGCTGCAACAGCATCGACTTCATATGAATATCCTCCTTAG	801029	801687	mapped	SGD_170/171_Kan	H01	yes		made	SGD_170/171_Cm	H01	yes		succinate dehydrogenase iron-sulfur subunit
915	STM14_0855	CDS	kgd		-	802242	805043	STM0736					nd					nd					alpha-ketoglutarate decarboxylase
916	STM14_0856	CDS	sucB		-	805058	806266	STM0737	AATAAAGGATAAATAATGAGTAGCGTAGATATTCTTGTTCCCGACGTGCAGGCTGGAGCTGCTTC	TGATGCTCTTGCTGACTACACGTCCAACAGCAGACGGGTCGGATCCATATGAATATCCTCCTTAG	805088	806235	mapped	SGD_170/171_Kan	H02	yes		made	SGD_170/171_Cm	H02	no		dihydrolipoamide acetyltransferase
917	STM14_0857	CDS	sucC		-	806408	807574	STM0738					nd					nd					succinyl-CoA synthetase subunit beta
918	STM14_0858	CDS	sucD		-	807574	808443	STM0739	AGTGGAGGGGAAATAATGTCCGTTTTAATTAATAAAGATACCAAGGTGCAGGCTGGAGCTGCTTC	CAGGAACAGCGAGTTTTATTTTATAATTGCTTTCAGCGCTTCGCCCATATGAATATCCTCCTTAG	807604	808412	no			no		mapped	SGD_166/167_Cm	E06	yes		succinyl-CoA synthetase subunit alpha
919	STM14_0859	CDS			-	808472	808597						nd					nd					hypothetical protein
920	STM14_0860	CDS			+	809819	809962						nd					nd					hypothetical protein
921	STM14_0861	CDS	cydA		-	810026	811594	STM0740					no			no		no			no		cytochrome d terminal oxidase polypeptide subunit I
922	STM14_0862	CDS	cydB		-	811610	812749	STM0741	GACAGGAGTCGTCAAATGATCGATTATGAAGTACTACGTTTTATCGTGCAGGCTGGAGCTGCTTC	TTTTAAGCTCCTTACTTAGTACAGAGAGTGGGTGTTGCTTTCAATCATATGAATATCCTCCTTAG	811640	812718	mapped	SGD_166/167_Kan	E04	no		mapped	SGD_166/167_Cm	E04	yes		cytochrome d terminal oxidase polypeptide subunit II
923	STM14_0863	CDS	ybgT		-	812764	812877	STM0742	AGTAAGGAGCTTAAAATGTGGTATTTCGCATGGATTCTGGGAACGGTGCAGGCTGGAGCTGCTTC	CGACAATATGAATCATTAGCTTTCTTCTTGACCGGTTTTACCCGCCATATGAATATCCTCCTTAG	812794	812846	made	SGD_047/048_Kan	A08	yes		made	SGD_047/048_Cm	A08	no		putative outer membrane lipoprotein
924	STM14_0864	CDS			-	812877	813017						nd					nd					hypothetical protein
925	STM14_0865	CDS	ybgE		-	813014	813295	STM0743	GAGGCAGCTTAGAGGATGAAGTATATTTATGCGGTAATGGACAAGGTGCAGGCTGGAGCTGCTTC	AAGGAGGTTTCTTATTCACAAGAAGAAGAAAATCAGGCCGACGATCATATGAATATCCTCCTTAG	813044	813264	mapped	SGD_049/050_Kan	E01	yes		mapped	SGD_049/050_Cm	E01	yes		hypothetical protein
926	STM14_0866	CDS	ybgC		-	813524	813928	STM0744	AAAGAGGCTGCAGGGATGAATAAGTATATGTTTCGATGGCCAATTGTGCAGGCTGGAGCTGCTTC	GGATATTCATGTCAGTCACTGCTTAAACTCCGCGACAATAGACTTCATATGAATATCCTCCTTAG	813554	813897	mapped	SGD_170/171_Kan	H03	yes		mapped	SGD_170/171_Cm	H03	no		acyl-CoA thioester hydrolase YbgC
927	STM14_0867	CDS	tolQ		-	813925	814617	STM0745	CGCGGAGTTTAAGCAGTGACTGACATGAATATCCTTGATTTGTTCGTGCAGGCTGGAGCTGCTTC	CGTTCTGGCCATGGCTTACCCCTTGTTGCTTTCGCTTACGGTAAACATATGAATATCCTCCTTAG	813955	814586	mapped	SGD_152/153_Kan	B04	yes		mapped	SGD_152/153_Cm	B04	yes		colicin uptake protein TolQ
928	STM14_0868	CDS	tolR		-	814621	815049	STM0746	AACAAGGGGTAAGCCATGGCCAGAACGCGTGGACGAGGTCGTCGCGTGCAGGCTGGAGCTGCTTC	AACGGGACGCAGACTTCAGATTGGCTGCGTCATTAAGCCAACCGACATATGAATATCCTCCTTAG	814651	815018	mapped	SGD_152/153_Kan	B05	yes		mapped	SGD_152/153_Cm	B05	yes		colicin uptake protein TolR
929	STM14_0869	CDS	tolA		-	815114	816337	STM0747	TTTTGGGAACCGAGAGTGTCAAAGGCAACCGAACAAAACGACAAGGTGCAGGCTGGAGCTGCTTC	CATAAAGAAAAGTATCTACAGTTTAAAGTCTAGTTTGGCATCCTTCATATGAATATCCTCCTTAG	815144	816306	no			no		mapped	SGD_053/054_Cm	C10	no		cell envelope integrity inner membrane protein TolA
930	STM14_0870	CDS	tolB		-	816461	817753	STM0748					no	SGD_154/155_Kan	B12			no					translocation protein TolB
931	STM14_0871	CDS	pal		-	817788	818312	STM0749	AAAGGAATTAAAGAAATGCAACTGAACAAAGTGCTGAAGGGCCTGGTGCAGGCTGGAGCTGCTTC	GCTCATGCAATTCTCTTAGTAAACCAGTACAGCGCGACGGTTCTTCATATGAATATCCTCCTTAG	817818	818281	mapped	SGD_170/171_Kan	H04			mapped	SGD_170/171_Cm	H04			peptidoglycan-associated outer membrane lipoprotein
932	STM14_0872	CDS	ybgF		-	818322	819110	STM0750	TACTAAGAGAATTGCATGAGCAGTAACTTCAGACATCACCTGTTGGTGCAGGCTGGAGCTGCTTC	GTCGCATGGTACGCATTACATCGCGTTAAGACGCTTCTGCGCCTGCATATGAATATCCTCCTTAG	818352	819079	mapped	SGD_055/056_Kan	G04	yes		mapped	SGD_055/056_Cm	G04	yes		hypothetical protein
933	STM14_0873	CDS			+	818715	819254						part deleted with adjacent gene					part deleted with adjacent gene					hypothetical protein
934	STM14_0874	tRNA	lysT		-	819275	819350	STM0751					nd					nd					tRNA-Lys
935	STM14_0875	tRNA	valT		-	819482	819557	STM0752					nd					nd					tRNA-Val
936	STM14_0876	tRNA	lysW		-	819561	819636	STM0753					nd					nd					tRNA-Lys
937	STM14_0877	tRNA	lysY		-	819686	819761	STM0754					nd					nd					tRNA-Lys
938	STM14_0878	tRNA	lysZ		-	819896	819971	STM0755					nd					nd					tRNA-Lys
939	STM14_0879	CDS			+	820227	820322						nd					nd					hypothetical protein
940	STM14_0880	CDS	nadA		-	820575	821618	STM0756	AAACGAGAAGCCACGATGAGCGTAATGTTTGACCCACAAGCCGCAGTGCAGGCTGGAGCTGCTTC	CAAAGATTTCCGTCTTTACGCCCGAAGTGTAGCCGCAAAATCCAGCATATGAATATCCTCCTTAG	820605	821587	mapped	SGD_166/167_Kan	E03	yes		mapped	SGD_166/167_Cm	E03	yes		quinolinate synthetase
941	STM14_0881	CDS	pnuC		-	821643	822362	STM0757	TCTTTGGGGGAGAGAATGGATTTTTTTAGTACGCACAACATACTGGTGCAGGCTGGAGCTGCTTC	GCATGTTCATCACCATTAACGGGAAAGCGCGCGCGATCCTCGCTCCATATGAATATCCTCCTTAG	821673	822331	mapped	SGD_166/167_Kan	E02	yes		mapped	SGD_166/167_Cm	E02	yes		nucleoside/purine/pyrimidine transporter
942	STM14_0882	CDS	ybgR	zitB	+	822359	823297	STM0758	CAAAGGAATGACGTTATGGCGCACTCACACTCTCATGCCGATTCAGTGCAGGCTGGAGCTGCTTC	GCGCGCGCTTTCCCGTTAATGGTGATGAACATGCCCGGACGATGTCATATGAATATCCTCCTTAG	822389	823266	mapped	SGD_055/056_Kan	G09	yes		mapped	SGD_055/056_Cm	G09	yes		zinc transporter ZitB
944	STM14_0883	CDS	ybgS		+	823408	823794	STM0759	TAACAGGAGCATCTTATGAAAATGACAAAACTGACTACGCTTTTAGTGCAGGCTGGAGCTGCTTC	AGACTTTTTTTTGCATTACTGTGTGGTACCGTCGGTTTTGGTATTCATATGAATATCCTCCTTAG	823438	823763	mapped	SGD_051/052_Kan	B01	yes		mapped	SGD_051/052_Cm	B01	yes		hypothetical protein
945	STM14_0884	CDS	aroG		-	823985	825166	STM0760	TTTTTCGCTACATTTGTGCGTTTTTTTCCTGAATTCCAGGATTATGTGCAGGCTGGAGCTGCTTC	GGATAGAAACTAAACTTAGCCGCGACGGGCTTTTACCGCTGCCGACATATGAATATCCTCCTTAG	824015	825135	no			no		mapped	SGD_170/171_Cm	H05	no		phospho-2-dehydro-3-deoxyheptonate aldolase
946	STM14_0885	CDS		fumX homolog	+	825260	825805	STM0761	TGGAGAAGCTATGATGGAATTAACATTACCATTGACTAAAGTGCAGGCTGGAGCTGCTTC	TAATGTATTATTATTTGGCGTACTTAGGTACTTCCTGCTTCATATGAATATCCTCCTTAG	825290	825774	mapped	SGD_005/006_Kan	E08	yes		mapped	SGD_001/002_Cm	D11	yes		fumarate hydratase
947	STM14_0886	CDS		fumB homolog	+	825820	826665	STM0762	TGGAGGGAGTATGAGTCGTATATTAAATACAGAAATTATCGTGCAGGCTGGAGCTGCTTC	TCTCCAGGTATTAAATGATTTCACTAGCGTGGCGGCTTGCCATATGAATATCCTCCTTAG	825850	826634	mapped	SGD_005/006_Kan	F08	yes		mapped	SGD_001/002_Cm	C11	yes		fumarate hydratase
948	STM14_0887	CDS			-	826795	827685	STM0763	AGTAGTGGAAAATAGATGGAAATTAGACAATTAGAATATTTTGTAGTGCAGGCTGGAGCTGCTTC	GAAGAACAAATATAATTATTTAATTGTAAAATGTTCTTTAATATACATATGAATATCCTCCTTAG	826825	827654	mapped*	SGD_166/167_Kan	E01			mapped	SGD_166/167_Cm	E01			transcriptional regulator
949	STM14_0888	CDS			+	827686	828669	STM0764	AATGAAACTCATCCAATGCTAATAAGGTTGCAGCTTATGCAATATGTGCAGGCTGGAGCTGCTTC	TTTACAATTAAATAATTATATTTGTTCTTCAACAAAAATTTCCCACATATGAATATCCTCCTTAG	827716	828602	mapped	SGD_027/028_Kan	H05	maybe		no			no		transcriptional regulator
950	STM14_0889	CDS			-	828913	830160	STM0765	TCGTCTTCCTATGGGATTAGTTGCATTTATGGTCCCAATGGTGCAGGCTGGAGCTGCTTC	ATATCAGGCATTAATAGAAGGGATAAAATATCGGTAGTAACATATGAATATCCTCCTTAG	828994	830129	mapped	SGD_001/002_Kan	F02	yes		no			no		putative cation transporter
951	STM14_0890	CDS	dcoC		-	830210	830455	STM0766	ATTTGAGACTTTATTATGAATAGTTCGGTGCTATTAGGTGAAGGCGTGCAGGCTGGAGCTGCTTC	GGATTCCTCCGTGAATTAAGGGTTAAGGCGGCGATGGTGGTGGATCATATGAATATCCTCCTTAG	830240	830424	mapped	SGD_166/167_Kan	F12	yes		mapped	SGD_166/167_Cm	F12	yes		oxaloacetate decarboxylase subunit gamma
952	STM14_0891	CDS	dcoA		-	830471	832246						nd					deleted in an MGD
953	STM14_0892	CDS	dcoB		-	832259	833560	STM0768	GGACGAGGAGCGGAAATGGAAAGTCTGAACGCCCTGCTTCAGGGCGTGCAGGCTGGAGCTGCTTC	GGGAAAGGAACAGATTTACATCGCCAGCACGTACTTCAGCATCACCATATGAATATCCTCCTTAG	832289	833529	mapped	SGD_039/040_Kan	F05	yes		mapped	SGD_039/040_Cm	F05	yes		oxaloacetate decarboxylase beta chain
954	STM14_0893	CDS		citG2 homolog	-	833679	834377	STM0769	CATAAGGAGACTTTGATGAATGAAACCATAGCATTTCGTCCGGAAGTGCAGGCTGGAGCTGCTTC	AGCAGTCCTCATTTTTCAGTCAGCAAATATCGGTCCGGCAGGGAACATATGAATATCCTCCTTAG	833709	834346	mapped	SGD_035/036_Kan	G10	yes		mapped	SGD_035/036_Cm	G10	yes		putative cytoplasmic protein
955	STM14_0894	CDS		hemU-1 homolog	-	834757	835836	STM0770	AACGTAGCCCGAACCATGACCTGTCAGGACAAATCACTTTTAGCCGTGCAGGCTGGAGCTGCTTC	GCATTAACCCGCGCATCAGAGACTCCCCCGATGTCGCAATACAATCATATGAATATCCTCCTTAG	834787	835805	mapped	SGD_009/010_Kan	D09	yes		mapped	SGD_009/010_Cm	D09	yes		putative ABC transport protein
956	STM14_0895	CDS		fhuC homolog	-	835836	836612	STM0771	TCGGGGGAGTCTCTGATGCGCGGGTTAATGCTCCGCTCATTTAGCGTGCAGGCTGGAGCTGCTTC	ATCAGGCAATATGTCTTAAACAGCGATCACGCCGTCCAGCACCACCATATGAATATCCTCCTTAG	835866	836581	no			yes		made	SGD_041/042_Cm	H04	yes		putative ABC-type cobalamin/Fe3+-siderophore transport component
957	STM14_0896	CDS	gpmA		+	836703	837455	STM0772	TATAGGAGTGAGAGTATGGCTGTAACTAAGCTGGTTCTGGTACGTGTGCAGGCTGGAGCTGCTTC	ATCCGGCAAAGGTGATTACTTCGCTTTACCCTGATTCGCCACGGCCATATGAATATCCTCCTTAG	836733	837424	mapped	SGD_166/167_Kan	F11	yes		mapped	SGD_166/167_Cm	F11	yes		phosphoglyceromutase
958	STM14_0897	CDS			+	837473	837664						nd					nd					hypothetical protein
959	STM14_0898	CDS	galM		+	837679	838719	STM0773	ACAAGGAGCAGGACAGTGCTAAATGAAACGCCCGCACTGGCCCCCGTGCAGGCTGGAGCTGCTTC	TGTAGCGGCATATCGTTAGAACGGAATAAACTGATACTCGGTCAGCATATGAATATCCTCCTTAG	837709	838688	mapped	SGD_045/046_Kan	C09	yes		mapped	SGD_045/046_Cm	C09	yes		aldose 1-epimerase
960	STM14_0899	CDS	galK		+	838713	839861	STM0774	ATCCGGAGTATAAAAATGAATCTGAAAGAGAAAACGCGCGCGCTGGTGCAGGCTGGAGCTGCTTC	GTGCGGGCGTTTCATTTAGCACTGTCCTGCTCCTTGTGACGGTTTCATATGAATATCCTCCTTAG	838743	839830	mapped	SGD_047/048_Kan	C08	yes		mapped	SGD_047/048_Cm	C08	yes		galactokinase
961	STM14_0900	CDS	galT		+	839864	840910	STM0775	ATTAAGGACGTTGTTATGACCCCATTTAATCCCATCGATCATCCGGTGCAGGCTGGAGCTGCTTC	CTTTCAGATTCATTTTTATACTCCGGATTCGCGAAAATGGATGTCCATATGAATATCCTCCTTAG	839894	840879	mapped	SGD_152/153_Kan	B06	yes		mapped	SGD_152/153_Cm	B06	yes		galactose-1-phosphate uridylyltransferase
962	STM14_0901	CDS	galE		+	840921	841937	STM0776	TTAACGGAGCGAATTATGAGAGTATTGGTTACAGGTGGTAGCGGTGTGCAGGCTGGAGCTGCTTC	GTCATAACAACGTCCTTAATCTGGGTATCCCTGCGGATGGCGTGACATATGAATATCCTCCTTAG	840951	841906	mapped	SGD_152/153_Kan	B07	yes		mapped	SGD_152/153_Cm	B07	yes		UDP-galactose-4-epimerase
963	STM14_0902	CDS			+	842160	843068	STM0777	TATAAGGGATTCATTATGGCTTTTCGTTTTCCACAAATAATACTAGTGCAGGCTGGAGCTGCTTC	ACGGGGCAAGAGCTGTCAGTCTTTTTTACGCGAGAGTAGCTTCCTCATATGAATATCCTCCTTAG	842190	843037	mapped	SGD_009/010_Kan	E09	maybe		mapped	SGD_009/010_Cm	E09	yes		putative inner membrane protein
964	STM14_0903	CDS			-	843123	843230						nd					nd					hypothetical protein
965	STM14_0904	CDS	modF		+	843239	844714	STM0778	AAAATGGGATGCAAAATGTCATCGTTGCAAATTTCGCAAGGCACGGTGCAGGCTGGAGCTGCTTC	ATTCTGATAATACATTTAATTATTGCATCGTCCGGAAACGTACTTCATATGAATATCCTCCTTAG	843269	844683	mapped	SGD_166/167_Kan	F10	yes		mapped	SGD_166/167_Cm	F10	yes		putative molybdenum transport ATP-binding protein ModF
966	STM14_0905	CDS	modE		+	844782	845570	STM0779	TACCAGGAGCTGGTTATGCAGGCCGAAATCCTTCTTACCCTGAAAGTGCAGGCTGGAGCTGCTTC	CGGATGTCAATGTGCTTAGCACAACGTTGCAATAATCACTCTGTCCATATGAATATCCTCCTTAG	844812	845539	mapped	SGD_100/101_Kan	B03	yes		mapped	SGD_100/101_Cm	B03	yes		DNA-binding transcriptional regulator ModE
968	STM14_0906	CDS			-	845597	845848	STM0780	TATCTGGAGTTGCCCATGTTAGAGTTATTAAAAAGTCTGGTATTCGTGCAGGCTGGAGCTGCTTC	GGGCGTTTGGGGAAATCAGCGGTTCTGTCTGGACTGGTCTTTCTGCATATGAATATCCTCCTTAG	845729	845817	mapped	SGD_051/052_Kan	D05	yes		mapped	SGD_051/052_Cm	D05	yes		hypothetical protein
969	STM14_0907	CDS	modA		-	846015	846788	STM0781	CACAAGGAGTTACAGATGGCGCATTCCTGGTTACGCCTGGTCGCAGTGCAGGCTGGAGCTGCTTC	GATCGGTCAGTATCATTACTTCGTCGTAAATCCATAACGTTTAAACATATGAATATCCTCCTTAG	846045	846757	mapped	SGD_152/153_Kan	B08	yes		mapped	SGD_152/153_Cm	B08	yes		molybdate transporter periplasmic protein
970	STM14_0908	CDS	modB		-	846788	847477	STM0782	ATTTACGACGAAGTAATGATACTGACCGATCCAGAATGGCAGGCTGTGCAGGCTGGAGCTGCTTC	TAAGCTCCAGCATGGTTAGCGCCCCGTCCGTTCACGGCTAATCCGCATATGAATATCCTCCTTAG	846818	847446	mapped	SGD_166/167_Kan	F09	yes		mapped	SGD_166/167_Cm	F09	yes		molybdate ABC transporter permease protein
971	STM14_0909	CDS	modC		-	847480	848538	STM0783	GACGGGGCGCTAACCATGCTGGAGCTTAATTTTTCCCAGACGCTGGTGCAGGCTGGAGCTGCTTC	ACCCACCTGCTATAGTCAGGCGGTGATAGAAACGCTTTTCACCTGCATATGAATATCCTCCTTAG	847510	848507	mapped	SGD_166/167_Kan	F08	maybe		mapped	SGD_166/167_Cm	F08	yes		molybdate transporter ATP-binding protein
972	STM14_0910	CDS	ybhA		+	848539	849357	STM0784	AATCTGGAAAAAATTATGACTGCACGCGTGATTGCCCTCGATTTAGTGCAGGCTGGAGCTGCTTC	TCTATCACCGCCTGACTATAGCAGGTGGGTGTAAATAAATTTGGCCATATGAATATCCTCCTTAG	848569	849326	mapped	SGD_055/056_Kan	G10	yes		mapped	SGD_055/056_Cm	G10	yes		phosphotransferase
973	STM14_0911	CDS	ybhE		-	849521	850516	STM0785	TGCAAAGGAGTATTCATGAAACAAACAGTCTATACCGCCAGCCCTGTGCAGGCTGGAGCTGCTTC	CCGGCACACAGCGCTTTAGTACGCGTTCACCACAACCCACATTGGCATATGAATATCCTCCTTAG	849551	850485	mapped	SGD_055/056_Kan	H01	yes		mapped	SGD_055/056_Cm	H01	yes		6-phosphogluconolactonase
974	STM14_0912	CDS	ybhC		+	850660	851943	STM0786	AGCCCGGAGCAACCTGTGAATACATTATCGGTTTCCCGTCTGGCGGTGCAGGCTGGAGCTGCTTC	GAACCGGAACGGTGATTACTGCTTAGGTTCCGCCACTACTTTACTCATATGAATATCCTCCTTAG	850690	851912	mapped	SGD_055/056_Kan	G12	yes		mapped	SGD_055/056_Cm	G12	yes		putative pectinesterase
975	STM14_0913	CDS	hutI		-	852181	853404	STM0787	AAGAGAGCGACAGGAATGCGGCAACTTTTACCGGGCGATACTGTCGTGCAGGCTGGAGCTGCTTC	CCGGATACCATTGCGTCATGAGATTTTTCCTCTGTATACCCGCTGCATATGAATATCCTCCTTAG	852211	853373	mapped	SGD_031/032_Kan	G04	yes		mapped	SGD_031/032_Cm	G04	yes		imidazolonepropionase
976	STM14_0914	CDS	hutG		-	853401	854342	STM0788					deleted in an MGD			no		deleted in an MGD			no		formimidoylglutamase
977	STM14_0915	CDS	hutC		-	854387	855112	STM0789	AGGAAGGCTTCACGCATGTATTCATCCCGCTCCCGTTCTGCACCTGTGCAGGCTGGAGCTGCTTC	CCGGCAGCAGTCCGCTCAGGAGATAAATCGTCCCTGTAGCCGGTACATATGAATATCCTCCTTAG	854417	855081	no			no		mapped	SGD_033/034_Cm	G02	yes		histidine utilization repressor
978	STM14_0916	CDS	hutU		-	855309	856994	STM0790	TGAGGAGTCATTGCTATGCCTGAAAGCAAGTATCGTCAGCAGACTGTGCAGGCTGGAGCTGCTTC	GTCATGGTGTTCATATCAGCCTTTCCCCTGCGTCGCCGCAACCATCATATGAATATCCTCCTTAG	855339	856963	mapped	SGD_043/044_Kan	B02	yes		mapped	SGD_043/044_Cm	B02	yes
979	STM14_0917	CDS	hutH		-	856996	858516	STM0791	AGGGGAAAGGCTGATATGAACACCATGACACTCACTCCGGGGCAGGTGCAGGCTGGAGCTGCTTC	TCCATCCGGCAGCATTCACATAAAGTCCGGCACCAGACGCTGTAACATATGAATATCCTCCTTAG	857026	858485	mapped	SGD_033/034_Kan	H01	yes		mapped	SGD_033/034_Cm	H01	yes		histidine ammonia-lyase
980	STM14_0918	CDS	ybhB		+	858601	859077	STM0792	TCAAAAGGAGAGCGCATGAAACTTATCAGCAACGATTTGCGCGATGTGCAGGCTGGAGCTGCTTC	CATCCGGCACAGCGTTTAACTGAACATCGCCGTGATCGAGGCGCTCATATGAATATCCTCCTTAG	858631	859046	mapped	SGD_055/056_Kan	G11	yes		mapped	SGD_055/056_Cm	G11	yes		putative kinase inhibitor protein
982	STM14_0919	CDS	bioA		+	859135	860424	STM0793	GCGACAGTGTCCAGCGTGGGTGGCGAGCCATCGGGCTTCTCCAAAGTGCAGGCTGGAGCTGCTTC	ATCGCTTACCGCTGATTAATGGCTAAAAAATGTTTCATTGTGTACCATATGAATATCCTCCTTAG	859165	860495	mapped	SGD_166/167_Kan	F07	yes		mapped	SGD_166/167_Cm	F07	yes		adenosylmethionine--8-amino-7-oxononanoate transaminase
983	STM14_0920	CDS	bioB		-	860511	861551	STM0794	TTTTGGAGAAGCCCGATGGCTCGCCACCCACGCTGGACACTGTCGGTGCAGGCTGGAGCTGCTTC	CGCGTTGTTGCCAACTCATAAGGCTGCCGCGTTGTAATAATCATCCATATGAATATCCTCCTTAG	860541	861520	mapped	SGD_100/101_Kan	B04	yes		mapped	SGD_100/101_Cm	B04	yes		biotin synthetase
984	STM14_0921	CDS	bioF		-	861548	862705	STM0795	CAACGCGGCAGCCTTATGAGTTGGCAACAACGCGTCGACGATGCGGTGCAGGCTGGAGCTGCTTC	GCCGCAATAGCCTGCTTATTCACCTGCGCCATGCAGCACCTCCAGCATATGAATATCCTCCTTAG	861578	862674	mapped	SGD_166/167_Kan	F06	yes		mapped	SGD_166/167_Cm	F06	yes		8-amino-7-oxononanoate synthase
985	STM14_0922	CDS	bioC		-	862689	863444	STM0796	TGCTGGAGGTGCTGCATGGCGCAGGTGAATAAGCAGGCTATTGCGGTGCAGGCTGGAGCTGCTTC	GTCACAAAATAGCGTTTAGTCACGTTCAATCACTCCCATAAAAAGCATATGAATATCCTCCTTAG	862719	863413	mapped	SGD_051/052_Kan	H06	yes		mapped	SGD_051/052_Cm	H06	yes		biotin biosynthesis protein BioC
986	STM14_0923	CDS	bioD_1		-	863437	864123	STM0797	TGGGAGTGATTGAACGTGACTAAACGCTATTTTGTGACCGGTACTGTGCAGGCTGGAGCTGCTTC	AGTTTTTAAGCGCAGTCAGGCGCGTTCCAGGGGGCTAAGGTCCAGCATATGAATATCCTCCTTAG	863467	864092	mapped	SGD_051/052_Kan	H10	yes		no			no		dithiobiotin synthetase
987	STM14_0924	CDS			-	864209	864493						nd					nd					hypothetical protein
988	STM14_0925	CDS			-	864550	864777						nd					nd					hypothetical protein
989	STM14_0926	CDS	uvrB		-	864774	866795	STM0798	TTCAGGTAGCCGCTCATGAGTAAACCGTTCAAACTGAATTCCGCTGTGCAGGCTGGAGCTGCTTC	GCGATCGACACATTGTCAGGACGCCGCGATAAACAACTCGCGTAACATATGAATATCCTCCTTAG	864804	866764	mapped	SGD_166/167_Kan	F05	yes		mapped	SGD_166/167_Cm	F05	yes		excinuclease ABC subunit B
990									GCTAAGTCAGTCAGGAATGAAAAACAGTGACAGGCTTTGACTAACGTGCAGGCTGGAGCTGCTTC	CTATACCGATAATACGGGGCGTTTTTTTTCATAGCCGAGGAGAGACATATGAATATCCTCCTTAG	866911	867005	mapped	SGD_166/167_Kan	F04	yes		mapped	SGD_166/167_Cm	F04	yes
991	STM14_0927	CDS			-	867104	867277	STM0799	CGTTGAAAGCGTGTCATGGCAACAGATTACATCATTCTACTTAAAGTGCAGGCTGGAGCTGCTTC	TTAAACATATTTTCCCTACCTGATCTGAACGTAACCTAAAGTAACCATATGAATATCCTCCTTAG	867134	867246	mapped	SGD_031/032_Kan	C05	yes		made	SGD_031/032_Cm	C05	yes		putative cytoplasmic protein
992	STM14_0928	CDS	slrP		-	867285	869582	STM0800	TAGGGAAAATATGTTTAATATTACTAATATACAATCTACGGTGCAGGCTGGAGCTGCTTC	CTGCGTTCAGCTATCGCCAGTAGGCGCTCATGAGCGAGCTCATATGAATATCCTCCTTAG	867315	869551	mapped	SGD_003/004_Kan	E03	yes		made	SGD_003/004_Cm	E03	yes		leucine-rich repeat-containing protein
993	STM14_0929	CDS	ybhK		+	869674	870582	STM0801	ACTTCAGGAATTTTTATGCGCAATCGTACGCTGGCTGACCTTGATGTGCAGGCTGGAGCTGCTTC	CGTCGGTAAACGGGCTTAACCCAACGCCTGTAGCGCTTTTTCCAGCATATGAATATCCTCCTTAG	869704	870551	mapped	SGD_055/056_Kan	H03	yes		mapped	SGD_055/056_Cm	H03	yes		putative cytoplasmic protein
994	STM14_0930	CDS	moaA		-	870979	871968	STM0802	AGGGCGCAGGAAGAAATGACTCCGCCTCCCGTATTTGGAAAGGTGGTGCAGGCTGGAGCTGCTTC	TCTCCTTATTAAGGATTAACCGCCAATGTAAGATAAATTTTGCGTCATATGAATATCCTCCTTAG	870976	871937	mapped	SGD_166/167_Kan	F03	yes		mapped	SGD_166/167_Cm	F03	yes		molybdenum cofactor biosynthesis protein A
995	STM14_0931	CDS	moaB		-	871990	872502	STM0803	ATAAGGAGATTTCAGATGAGTCAGGTCAGCGCTGAATTTATCCCGGTGCAGGCTGGAGCTGCTTC	TTAATTGCGACATCGTTATTTCTTTAAATGAGGGTGAAAATTACACATATGAATATCCTCCTTAG	872020	872471	no			no		mapped	SGD_047/048_Cm	B09	yes		molybdopterin biosynthetic protein B
996	STM14_0932	CDS	moaC		-	872505	872990	STM0804	TTTAAAGAAATAACGATGTCGCAATTAACCCATATAAACGCCGCAGTGCAGGCTGGAGCTGCTTC	GCGAAGAAAAGCACTTTAATCATGCGCATCCACCTTAAAATCCCCCATATGAATATCCTCCTTAG	872535	872959	mapped	SGD_166/167_Kan	F02	yes		mapped	SGD_166/167_Cm	F02	yes		molybdenum cofactor biosynthesis protein C
997	STM14_0933	CDS	moaD		-	872983	873228	STM0805	GGGATTTTAAGGTGGATGCGCATGATTAAAGTGCTTTTCTTCGCCGTGCAGGCTGGAGCTGCTTC	CGCGTTTCGTGCATGTTAGCCCCCCGTGACTGGCGGGAAAAACGCCATATGAATATCCTCCTTAG	873007	873197	mapped	SGD_049/050_Kan	G11	yes		mapped	SGD_049/050_Cm	G11	yes		molybdopterin synthase small subunit
998	STM14_0934	CDS	moaE		-	873230	873682	STM0806	TCACGGGGGGCTAACATGCACGAAACGCGAATTGTAGTCGGCCCTGTGCAGGCTGGAGCTGCTTC	GCGTATCACATTCTGCTACCAACGTTTCGCCAACTGCTGGTCGCTCATATGAATATCCTCCTTAG	873260	873651	mapped	SGD_051/052_Kan	E02	yes		mapped	SGD_051/052_Cm	E02	yes		molybdopterin synthase large subunit
999	STM14_0935	CDS	ybhL		-	873730	874434	STM0807	ACACAGGAGTTCATCATGGACAGATTTCCACGATCTGATTCAATAGTGCAGGCTGGAGCTGCTTC	AAGAGATCGCTATAATTAGCGGCGATTACCAAAAATACGCAGTAACATATGAATATCCTCCTTAG	873760	874403	mapped	SGD_055/056_Kan	H04	yes		mapped	SGD_055/056_Cm	H04	no		putative permease
1001	STM14_0936	CDS			-	874479	874667						deleted in an MGD					deleted in an MGD					hypothetical protein
1002	STM14_0937	CDS	tnpA_2		-	874624	875082						deleted in an MGD					deleted in an MGD					transposase
1003	STM14_0938	CDS	ybhM		-	875292	875999	STM0808	TCCCTCGACAATGTTATCCCTTACCTATTGGTATACTGCGGTGCAGGCTGGAGCTGCTTC	CCTGCAACGCCTACGGCCTGAAAGATAATAGTATTTCCAGCATATGAATATCCTCCTTAG	875376	875968	mapped	SGD_005/006_Kan	G08	yes		mapped	SGD_001/002_Cm	B11	yes		putative integral membrane protein
1004	STM14_0939	CDS			-	876023	876631	STM0809	CAGGTTGGTGATGATGGGTATAATGAGTAAATTATGTGGCGTGCAGGCTGGAGCTGCTTC	CATGGGCTTATCATTTCCTTGTCTGTGAGGTGAGATATTTCATATGAATATCCTCCTTAG	876059	876600	mapped	SGD_005/006_Kan	H08	yes		mapped	SGD_001/002_Cm	A11	yes		putative inner membrane protein
1006	STM14_0940	CDS			-	876639	877199	STM0810	GGAAATGATAAGCCCATGAACCTGATGACGTGGCTAACAGGAAAAGTGCAGGCTGGAGCTGCTTC	GATGGCGAAATAAATTTAAGCAGACGCGTTTTCGCTTTCCAGCACCATATGAATATCCTCCTTAG	876669	877168	mapped	SGD_009/010_Kan	F09	yes		mapped	SGD_009/010_Cm	F09	yes		putative inner membrane protein
1007	STM14_0941	CDS	ybhN		+	877202	878164	STM0811	AGGAGTGAAGCCCTAATGGCTAAATCGCATCCGCGCTGGCGGCTGGTGCAGGCTGGAGCTGCTTC	CGCGTCTGCTTAAATTTATTTCGCCATCGCCCGCTCGTTTTTCGCCATATGAATATCCTCCTTAG	877232	878133	mapped	SGD_055/056_Kan	H05	yes		mapped	SGD_055/056_Cm	H05	yes		hypothetical protein
1008	STM14_0942	CDS	ybhO		+	878164	879405	STM0812	CGCGGAGATCCATCTATGAAATGCGGCTGGCGTGAAGGTAATCAAGTGCAGGCTGGAGCTGCTTC	GATGCGATTTAGCCATTAGGGCTTCACTCCTGTATTTTCTGGATCCATATGAATATCCTCCTTAG	878194	879374	mapped	SGD_049/050_Kan	A04	yes		mapped	SGD_049/050_Cm	A04	yes		cardiolipin synthase 2
1009	STM14_0943	CDS	ybhP		+	879402	880160	STM0813					deleted in an MGD			no		deleted in an MGD			no		putative cytoplasmic protein
1010	STM14_0944	CDS	ybhQ		-	880293	880703	STM0814	TTCAGGAGAAAAGCCATGAAGTGGCAACAACGCGTTCGTGTCGCAGTGCAGGCTGGAGCTGCTTC	GCGGCCACCACGGGTTCAGCGGCGTATGCGATGTTTAGACGCAAACATATGAATATCCTCCTTAG	880323	880672	mapped	SGD_043/044_Kan	F12	yes		no			no		putative inner membrane protein
1011	STM14_0945	CDS	ybhR	bioH homolog	+	880665	881771	STM0815	ACTGAGAGGACGGACATGTTTCATCGCTTATGGACGTTAATTCGCGTGCAGGCTGGAGCTGCTTC	GCGAAAGATAAAAAGCTACATCACTTTGCGTCTAAACATCGCATACATATGAATATCCTCCTTAG	880695	881740	mapped	SGD_055/056_Kan	H07	yes		mapped	SGD_055/056_Cm	H07	yes		putative transport protein
1012	STM14_0946	CDS			+	881747	881884						deleted in an MGD					deleted in an MGD					hypothetical protein
1013	STM14_0947	CDS	ybhS	bioC homolog	+	881887	883017	STM0816	ATAAGGAGCATACGCATGAGTAAGTCTCTCTCCTGGCGCCGCGTGGTGCAGGCTGGAGCTGCTTC	TATCCATACACATATTTAATCCAGCCGTCGTTTGGTTTTTAGCCACATATGAATATCCTCCTTAG	881917	882986	mapped	SGD_055/056_Kan	H08	yes		no	SGD_055/056_Cm	H08	yes		putative transport protein
1014	STM14_0948	CDS	ybhF		+	883010	884746	STM0817	ATGACGAGGCACGGCATGAGTGAGGCCGTTATTACGCTGCACGGTGTGCAGGCTGGAGCTGCTTC	CGCCAGGAGAGAGACTTACTCATGCGTATGCTCCTTATCCCAGTCCATATGAATATCCTCCTTAG	883040	884715	mapped	SGD_055/056_Kan	H02	yes		mapped	SGD_055/056_Cm	H02	yes		putative ABC-type multidrug transport system ATPase component
1015	STM14_0949	CDS		ybhG homolog	+	884739	885734	STM0818	AAGGAGTCTGGACTGATGAAAAAACCTGTCGTTATCGGACTGGCAGTGCAGGCTGGAGCTGCTTC	AGCGTAATAACGGCCTCACTCATGCCGTGCCTCGTCATTAAATTTCATATGAATATCCTCCTTAG	884769	885703	mapped	SGD_053/054_Kan	D04	yes		mapped	SGD_053/054_Cm	D04	yes		hypothetical protein
1016	STM14_0950	CDS	ybiH		+	885734	886408	STM0819	AAATTAGGGCGTGTGATGAATATTCCCACCACGACCACCAAGGGCGTGCAGGCTGGAGCTGCTTC	CGACAGGTTTTTTCATCAGTCCAGACTCCTTTGCGTTAAACCGTGCATATGAATATCCTCCTTAG	885764	886377	mapped	SGD_055/056_Kan	H10	yes		mapped	SGD_055/056_Cm	H10	yes		putative DNA-binding transcriptional regulator
1017	STM14_0951	CDS	rhlE		-	886638	888002	STM0820	CGGTCCGGAGTAGTTATGTCTTTTGATTCCCTGGGATTAAACCCTGTGCAGGCTGGAGCTGCTTC	GTTGCCGGATAAAATTTACTGGGCAGGCGTGATTCTGCGCGGGCGCATATGAATATCCTCCTTAG	886668	887971	mapped	SGD_150/151_Kan	E06	yes		mapped	SGD_150/151_Cm	E06	yes		ATP-dependent RNA helicase RhlE
1018	STM14_0952	CDS			+	888006	888110						deleted in an MGD					deleted in an MGD					hypothetical protein
1019	STM14_0953	CDS	dinG		-	888210	890354	STM0821	ACTTCAGGTTTTCTCATGGCATTGACCGCTGCGCTGAAAGCGCAAGTGCAGGCTGGAGCTGCTTC	AGTGTGCTCACAGCATTAACGCCGTCGGCGGCGTGCAGGTTTTGCCATATGAATATCCTCCTTAG	888240	890323	mapped	SGD_166/167_Kan	F01	yes		mapped	SGD_166/167_Cm	F01	yes		ATP-dependent DNA helicase DinG
1020	STM14_0954	CDS	ybiB	trpD1 homolog	-	890384	891358	STM0822	TTCAAGGAGCTTTCAATGGATTATCGCAAGATCATCAAAGAGATCGTGCAGGCTGGAGCTGCTTC	CTGGACGGGCTTTTTTTATTCGCTAAAAGCCTGTTCGACGCGCGCCATATGAATATCCTCCTTAG	890414	891327	mapped	SGD_055/056_Kan	H09	yes		mapped	SGD_055/056_Cm	H09	yes		hypothetical protein
1021	STM14_0955	CDS	ybiJ		+	891514	891774	STM0823	TGCGAGAGATTAATCATGAAAACCATTAAATATGCTGTTGCAGCCGTGCAGGCTGGAGCTGCTTC	TGGCGGGCAGGTAAATTATTTATAAATCACCGCAGTGCCGCTCATCATATGAATATCCTCCTTAG	891544	891743	mapped	SGD_055/056_Kan	H11	yes		mapped	SGD_055/056_Cm	H11	yes		hypothetical protein
1022	STM14_0956	CDS			-	891948	892067						deleted in an MGD					deleted in an MGD					hypothetical protein
1023	STM14_0957	CDS	ybiI		+	892059	892325	STM0825	AATCAGGAGAGCGTGATGGCATCCGGCTGGGCAAATGACGACGCAGTGCAGGCTGGAGCTGCTTC	TTCGGTAAAGAAAAGTCAGCGTAACTGGCTGTCTTTTGAACCTCTCATATGAATATCCTCCTTAG	892089	892294	mapped	SGD_045/046_Kan	F01	yes		mapped	SGD_045/046_Cm	F01	yes		hypothetical protein
1024	STM14_0958	CDS			+	892325	892444						nd					nd					hypothetical protein
1025	STM14_0959	CDS	ybiN		-	892530	893456	STM0826	TAAAAGGAGAATGCCATGTCCGCCCAGAAACCGGGGTTACACCCGGTGCAGGCTGGAGCTGCTTC	GCGCGAACCGACGATTTAGCGTTTACGGGTGATAAAACGGCGACGCATATGAATATCCTCCTTAG	892560	893425	mapped	SGD_055/056_Kan	H12	yes		mapped	SGD_055/056_Cm	H12	yes		putative SAM-dependent methyltransferase
1026	STM14_0960	CDS	ybiO	kefA homolog	+	893453	895675	STM0827	CTCACTGGAGGAGTCATGCGGTGGACCCTGTTCATCCTTTTTTGTGTGCAGGCTGGAGCTGCTTC	TATCACCCGTAAACGCTAAATCGTCGGTTCGCGCGGCGGCAGCGACATATGAATATCCTCCTTAG	893483	895644	mapped	SGD_057/058_Kan	A01	yes		mapped	SGD_057/058_Cm	A01	yes		hypothetical protein
1028	STM14_0961	CDS			-	895674	895811						nd					deleted in an MGD					hypothetical protein
1029	STM14_0962	CDS	glnQ		+	895794	896516	STM0828	AAGGATGAAAATCCTGTGATTGAATTTAAAAACGTCTCCAAGCACGTGCAGGCTGGAGCTGCTTC	TGGAAGGGCGATATCTCAGGAGACGTGCTGTAAAAATTCCTGTAACATATGAATATCCTCCTTAG	895824	896485	mapped	SGD_166/167_Kan	G12	yes		mapped	SGD_166/167_Cm	G12	yes		glutamine ABC transporter ATP-binding protein
1030	STM14_0963	CDS	glnP		+	896513	897172	STM0829	TAACAGGAACGACATATGCAGTTTGACTGGAGCGCCATCTGGCCCGTGCAGGCTGGAGCTGCTTC	CGTTTTTAAATTCAATCACAGGATTTTCATCCTTCTTTCAAGACGCATATGAATATCCTCCTTAG	896543	897141	no			no		mapped	SGD_166/167_Cm	G11	yes		glutamine ABC transporter permease protein
1031	STM14_0964	CDS	glnH		+	897316	898062	STM0830	AGAAAAGGAAATGCTATGAAGTCTCTATTAAAAGTTTCACTGGCTGTGCAGGCTGGAGCTGCTTC	CAACATCAGGTCGTTTTATTTAGGTTCTGTACCGAACCATTTTTTCATATGAATATCCTCCTTAG	897346	898031	mapped	SGD_152/153_Kan	B09	yes		mapped	SGD_152/153_Cm	B09	yes		glutamine ABC transporter periplasmic protein
1032	STM14_0965	CDS			+	898059	898181						nd					deleted in an MGD					hypothetical protein
1033	STM14_0966	CDS	dps		+	898539	899042	STM0831	AGAGGATATGAGATTATGAGTACCGCTAAACTGGTAAAAACAAAAGTGCAGGCTGGAGCTGCTTC	AGGGTAGAGATAGATTTATTCGATGTTGGATTCGATAAACCACAGCATATGAATATCCTCCTTAG	898569	899011	mapped*	SGD_170/171_Kan	H06			mapped	SGD_170/171_Cm	H06			DNA starvation/stationary phase protection protein Dps
1034	STM14_0967	CDS			+	899158	899316						nd					deleted in an MGD					conserved hypothetical protein
1035	STM14_0968	CDS	ybiF		+	899345	900232	STM0832	TTGACAGGAGAAAGGATGCCGGGGTCAACACGTAAACTACCAGTCGTGCAGGCTGGAGCTGCTTC	ATGCAGAATAAGAAACTATTTTACGTCAACTTGTTTAATTTGCGGCATATGAATATCCTCCTTAG	899375	900201	mapped	SGD_053/054_Kan	B09	yes		mapped	SGD_053/054_Cm	B09	no		threonine and homoserine efflux system
1036	STM14_0969	CDS			+	900254	900415						nd					deleted in an MGD					hypothetical protein
1037	STM14_0970	CDS			+	900375	900506						nd					deleted in an MGD					hypothetical protein
1038	STM14_0971	CDS	ompX		-	900586	901101	STM0833	TGAAGCACATTTGAGGTGGTTATGAAAAAAATTGCATGTCTTTCAGTGCAGGCTGGAGCTGCTTC	TTTTCACCGACGTGATTAGAAGCGGTAACCTACGCCAGCAATCCACATATGAATATCCTCCTTAG	900610	901070	mapped	SGD_170/171_Kan	H07			mapped	SGD_170/171_Cm	H07			outer membrane protein X
1039	STM14_0972	CDS	ybiP		+	901164	902744	STM0834	TTGCAATAGTGGCATATGAATTCAACCCTTATCGATTCACTTCTGGTGCAGGCTGGAGCTGCTTC	TGCCTGAAACGTGCATTATTTTAGTGAAAAAATATCGCTGCCCAGCATATGAATATCCTCCTTAG	901194	902713	mapped	SGD_057/058_Kan	A02	yes		mapped	SGD_057/058_Cm	A02	yes		putative integral membrane protein
1040	STM14_0973	CDS			-	902910	903080						nd					deleted in an MGD					hypothetical protein
1041	STM14_0974	CDS			+	903009	903137		CACAACATAGAGAGCAGCATTAACCGGACTTTAAAGGGAGAGTGAGTGCAGGCTGGAGCTGCTTC	AATAGCTATAAAACATAGCCTGTGCTATATCTGTATGTAATGCAGCATATGAATATCCTCCTTAG	903103	903180	mapped	SGD_025/026_Kan	B10	yes		mapped	SGD_025/026_Cm	B10	yes		conserved hypothetical protein	additional mutant for the gene present in collection
1042	STM14_0974	CDS			+	903009	903137		ATCTGTATGTAATGCAGACATCCCTCACGGATCGATGGGATAGAAGTGCAGGCTGGAGCTGCTTC	GCATTAACCGGACTTTAAAGGGAGAGTGACTGAACACGCGTATACCATATGAATATCCTCCTTAG	903119	903152	mapped	SGD_150/151_Kan	A08	yes		mapped	SGD_150/151_Cm	A08	yes		conserved hypothetical protein	additional mutant for the gene present in collection
1043	STM14_0975	CDS		mntR	-	903323	903796	STM0835	AAACGAGGAAGCAAAATGGGTCGTCGCGCAGGTACGCCAACAACAGTGCAGGCTGGAGCTGCTTC	GTAAAAAGGCCAGACTCATTCTGCAGATGTTCCATGCTGTTGCGTCATATGAATATCCTCCTTAG	903353	903765	no			yes		mapped	SGD_053/054_Cm	C12	yes		manganese transport regulator MntR
1044	STM14_0976	CDS	ybiR		-	903793	904905	STM0836	TGGAACATCTGCAGAATGAGTCTGGCCTTTTTACGGGCGCTGCGGGTGCAGGCTGGAGCTGCTTC	ACTATCGGGCTTCTCTTACGGCATCAGTTGCAATAATCCATATCCCATATGAATATCCTCCTTAG	903823	904874	mapped	SGD_051/052_Kan	H07	yes		no			no		putative transporter
1045	STM14_0977	CDS	ybiS	erfK homolog	+	904949	905869	STM0837	AGAATCTCGCATAACATGAATATGAAATTAACAACGCTTTTCGCGGTGCAGGCTGGAGCTGCTTC	CGCAGGCAGAGTCTGTCAGTTCAGACGAACCGGCATCCCGGAACGCATATGAATATCCTCCTTAG	904979	905838	mapped	SGD_057/058_Kan	A03	yes		mapped	SGD_057/058_Cm	A03	yes		hypothetical protein
1046	STM14_0978	CDS	ybiT		-	906088	907680	STM0838	TTTCAGGATAAGCTTGTGTTAGTTTCCAGCAACGTTACCATGCAGGTGCAGGCTGGAGCTGCTTC	GTTACAGACAATAACTTACTCGATCCCTTTACTACGCAAATAATCCATATGAATATCCTCCTTAG	906118	907649	no	SGD_170/171_Kan	H08			made	SGD_170/171_Cm	H08			putative ABC transporter ATPase component
1048	STM14_0979	CDS			-	908136	909032	STM0839	TCATTCCAGTATGAAACAGGCAACGTGTGAACTTGTCCCTGTGCAGGCTGGAGCTGCTTC	CCCCGATTTCTCAATGAGCATTACACTCATCTTCTTCAATCATATGAATATCCTCCTTAG	908343	909001	mapped	SGD_005/006_Kan	A09	yes		mapped	SGD_001/002_Cm	H10	yes		putative inner membrane protein
1049	STM14_0980	CDS	ybiV(2)		+	909061	909780	STM0840					no			no		deleted in an MGD			no		putative hydrolase
1050	STM14_0981	CDS	ybiU		+	909985	911250	STM0841	GATGATGAGGTTGATATGACGACTCCTTTTACCCACGAAACGCTGGTGCAGGCTGGAGCTGCTTC	AGGGCGGTACGACCGTCAAACATCTATACCTAATGCCCGTTTACCCATATGAATATCCTCCTTAG	910015	911219	mapped	SGD_057/058_Kan	A05	yes		mapped	SGD_057/058_Cm	A05	yes		putative cytoplasmic protein
1051	STM14_0982	CDS			-	911396	911509						nd					deleted in an MGD					hypothetical protein
1052	STM14_0983	CDS	ybiV(1)		-	911512	912321	STM0842	GCCAGGAGCTTAAGTATGACCGTTAACGTTGTCGTTACAGATATGGTGCAGGCTGGAGCTGCTTC	ACGCAGGCCTGTTAATCAGAAGGGATCGGTGCCGTCAAGCACGGCCATATGAATATCCTCCTTAG	911542	912290	no			no		mapped	SGD_057/058_Cm	A06	yes		putative hydrolase
1053	STM14_0984	CDS	pflF		+	912399	914831	STM0843	ACGAGGATAATTATCATGACCCAACTGAAACTGGACACGCTCAGTGTGCAGGCTGGAGCTGCTTC	TGGCGCCAGGGTAAATTACAGCATATGTTCGGTACGGGCGATGATCATATGAATATCCTCCTTAG	912429	914800	mapped	SGD_166/167_Kan	G10	yes		mapped	SGD_166/167_Cm	G10	yes		putative pyruvate formate lyase
1054	STM14_0985	CDS	pflE		+	914837	915736	STM0844	TAAGAGAGGCCGTTTATGATCTTCAATATTCAGCGCTATTCTACCGTGCAGGCTGGAGCTGCTTC	GTTGGGTCATGATAATTATCCTCGTAGGGTCGCGGTTAAACCTTTCATATGAATATCCTCCTTAG	914867	915705	no			no		mapped	SGD_166/167_Cm	G09	yes		putative pyruvate formate lyase activating enzyme
1055	STM14_0986	CDS			+	915878	916033						nd					nd					hypothetical protein
1056	STM14_0987	CDS	moeB		+	916014	916763	STM0845	GTTCGGAGGCCTGTAATGGCGGAACTTAGCGACCAGGAGATGCTGGTGCAGGCTGGAGCTGCTTC	TTATCCGTAAAGTGGCTACTGCCCGCAGACCTCACAGCCGGGGTTCATATGAATATCCTCCTTAG	916044	916732	mapped	SGD_166/167_Kan	G08	yes		mapped	SGD_166/167_Cm	G08	yes		molybdopterin biosynthesis protein MoeB
1057	STM14_0988	CDS	moeA		+	916763	918004	STM0846	TTGCCTCGCAGGAGTATGTTCATGGAATTTTCCGCCGGATTGATGGTGCAGGCTGGAGCTGCTTC	CGCTAAGTTCCGCCATTACAGGCCTCCGAACAGAGCATTAAACGGCATATGAATATCCTCCTTAG	916793	917973	mapped	SGD_166/167_Kan	G07	yes		mapped	SGD_166/167_Cm	G07	yes		molybdopterin biosynthesis protein MoeA
1058	STM14_0989	CDS			-	917997	918137						nd					nd					hypothetical protein
1059	STM14_0990	CDS	ybiK		-	918201	919142	STM0847	GACCCTAAAAATGAATAAAGCAGTGATTGCGATTCACGGCGTGCAGGCTGGAGCTGCTTC	CTGCGGCTCCTTATTCCCGGTAAATTCCTGTGGTCGGCGTCATATGAATATCCTCCTTAG	918231	919111	mapped	SGD_005/006_Kan	B09	yes		mapped	SGD_001/002_Cm	G10	yes		L-asparaginase
1060	STM14_0991	CDS	yliA		-	919153	921024	STM0848	AATAAGGAGCCGCAGGTGCCGCACAGCGATGAACTGGATAGCCGCGTGCAGGCTGGAGCTGCTTC	CTGCCTGTCTGAATGTTATAAGCGCGAGAGCGCATTATCCTGCAGCATATGAATATCCTCCTTAG	919183	920993	mapped	SGD_045/046_Kan	E07	yes		mapped	SGD_045/046_Cm	E07	yes		glutathione transporter ATP-binding protein
1062	STM14_0992	CDS	yliB		-	921057	922595	STM0849	GGAGAACAACATGACGCAATTTATTACGCATAAATGGCTGGTGCAGGCTGGAGCTGCTTC	ATCGCATTACTTACTTCAAATCCGCATCGTCAAAGCTGAACATATGAATATCCTCCTTAG	921087	922564	mapped	SGD_003/004_Kan	F03	yes		mapped	SGD_003/004_Cm	F03	yes		putative ABC transporter periplasmic binding protein
1063	STM14_0993	CDS	yliC	dppB-1 homolog	-	922656	923576	STM0850	TAAAAGGTTCGTGTGATGCTTAACTATGTTCTCAAGCGCCTGCTGGTGCAGGCTGGAGCTGCTTC	TAAATAATCGCATCCTTACTTATACCTGATAGCCGGATTAATGGCCATATGAATATCCTCCTTAG	922686	923545	mapped	SGD_065/066_Kan	C03	yes		mapped	SGD_065/066_Cm	C03	yes		putative ABC transporter periplasmic binding protein
1064	STM14_0994	CDS	yliD	dppC	-	923579	924490	STM0851					deleted in an MGD			no		deleted in an MGD			no		putative ABC transporter inner membrane component
1065	STM14_0995	CDS			+	924480	924599						deleted in an MGD					deleted in an MGD					hypothetical protein
1066	STM14_0996	CDS	yliG	rimO homolog	+	924581	925906	STM0852					deleted in an MGD			no		deleted in an MGD			no		putative FeS oxidoreductase
1067	STM14_0997	CDS			-	925933	926067						deleted in an MGD					deleted in an MGD					hypothetical protein
1069	STM14_0998	CDS	bssR		-	926137	926520	STM0853	AGGAGGAAAAAAGGTATGGTCGTTGACAGACTGAGAACCGATCTTGTGCAGGCTGGAGCTGCTTC	GTCGCCTCCCCTTGTTCAGACCTGTGTAAGCGGTGAATGTGCTTTCATATGAATATCCTCCTTAG	926167	926489	mapped	SGD_033/034_Kan	G04	yes		mapped	SGD_033/034_Cm	G04	yes		biofilm formation regulatory protein BssR
1070	STM14_0999	CDS			-	926622	926762						deleted in an MGD					deleted in an MGD					hypothetical protein
1071	STM14_1000	CDS			-	926970	927134						deleted in an MGD					deleted in an MGD					hypothetical protein
1072	STM14_1001	CDS			-	927233	927748	STM0854	AGAGACGAGAATGCAAACGTTAGAACGGTTTTTTCTTTTCGTGCAGGCTGGAGCTGCTTC	CATATATTTACTAAATGCTATGAGCCAAAATCCTTTTTGCCATATGAATATCCTCCTTAG	927263	927717	mapped	SGD_001/002_Kan	G02	yes		no			no		putative cytoplasmic protein
1073	STM14_1002	CDS		etfB homolog	-	927666	928520	STM0855	CAATATCCCCATGGAGCGTTCAGTCATGAAGGGCAAATGGGTGCAGGCTGGAGCTGCTTC	ATTTTCCTCCTTAAATTACTTTTTCTTCGTTTTTTAATTTCATATGAATATCCTCCTTAG	927696	928489	no			no		mapped	SGD_001/002_Cm	F10	yes		putative electron transfer protein beta subunit
1074	STM14_1003	CDS		etfA homolog	-	928531	929478	STM0856	GGAGGAAAATATGGCTTCTTTAGTTATTGCTGAACATAACGTGCAGGCTGGAGCTGCTTC	AAAATATGATTTATAATTTATCGATAAGTTCAGGTACAGCCATATGAATATCCTCCTTAG	928561	929447	mapped	SGD_005/006_Kan	D09	yes		mapped	SGD_001/002_Cm	E10	yes		putative electron transfer protein alpha subunit
1075	STM14_1004	CDS			-	929511	929775						deleted in an MGD					deleted in an MGD
1076	STM14_1005	CDS		acd-6 homolog	-	929772	930935	STM0857	GGAAAAAATTATGAAAAGTATTGAAAAGGATAAATATCAGGTGCAGGCTGGAGCTGCTTC	TGATTTGACATCAGAATGAACGTGGCATCTCCAGCACATGCATATGAATATCCTCCTTAG	929802	930904	mapped	SGD_005/006_Kan	E09	yes		mapped	SGD_001/002_Cm	D10	yes		putative acyl-CoA dehydrogenase
1077	STM14_1006	CDS			+	931103	931243						deleted in an MGD					deleted in an MGD					hypothetical protein
1078	STM14_1007	CDS			-	931384	933069	STM0858	GGAGTTAATAATGAACGATACACTTTCTAATACCCAGCAAGTGCAGGCTGGAGCTGCTTC	AGTGATAGCGTTACATCCCTGTATAATTTGGTCCGTTGCCCATATGAATATCCTCCTTAG	931414	933038	mapped	SGD_005/006_Kan	F09	yes		mapped	SGD_001/002_Cm	C10	yes		putative dehydrogenase
1079	STM14_1008	CDS		gltC homolog	+	933075	933965	STM0859	AGCCACAACGATGCACTTTGATATAAAAGATTTAAAATTAGTGCAGGCTGGAGCTGCTTC	TGTAACGCTATCACTCAGTCTGAGCTGTGAGCATAGTAACCATATGAATATCCTCCTTAG	933105	933934	mapped	SGD_005/006_Kan	G09	yes		mapped	SGD_001/002_Cm	B10	yes		putative transcriptional regulator
1080	STM14_1009	CDS			+	934230	934655	STM0860	AAGACAATGAATGTATTCATTACTGATGCTGGTCGCTTATGTGCAGGCTGGAGCTGCTTC	GTTAACCCGTTTACAGCGGTTTTTTCAGCCCCGGCAGATTCATATGAATATCCTCCTTAG	934260	934624	mapped	SGD_005/006_Kan	H09	yes		mapped	SGD_001/002_Cm	A10	yes		putative inner membrane protein
1081	STM14_1010	CDS			-	934780	934917						deleted in an MGD					deleted in an MGD					hypothetical protein
1082		CDS (LT2)	yliI					STM0861	ATCGCAGGATTTATGATGGCTAAAGTCGATGTGAAATGCCCGTTTGTGCAGGCTGGAGCTGCTTC	GATGATCCCGGTGACCTAACGCGTGGCTGCAGGACTTACCTTGAGCATATGAATATCCTCCTTAG	935032	935651	mapped	SGD_035/036_Kan	C03	yes		mapped	SGD_035/036_Cm	C03	yes
1083	STM14_1012	CDS	yliJ		+	935679	936305	STM0862	ACGGAAGGGGTTAATATGATTACGCTGTGGGGCCGGAACAACTCGGTGCAGGCTGGAGCTGCTTC	TCCTGCAGCCACGCGTTAGGTCACCGGGATCATCACCACTTTGCGCATATGAATATCCTCCTTAG	935709	936274	made*	SGD_045/046_Kan	G06	yes		mapped	SGD_045/046_Cm	G06	yes		putative glutathione S-transferase
1084	STM14_1013	CDS	dacC		-	936549	937751	STM0863	GGTTTCTTTAACGTCGTGAGTGCGTTATTACTCACCGCACTTATTGTGCAGGCTGGAGCTGCTTC	GGCTACGGAGTTATTTTACGAGAACCAACTGCCAAACCACTGATGCATATGAATATCCTCCTTAG	936501	937720	mapped	SGD_152/153_Kan	B10	yes		mapped	SGD_152/153_Cm	B10	yes		D-alanyl-D-alanine carboxypeptidase fraction C
1085	STM14_1014	CDS	deoR		+	937796	938554	STM0864	CTCTCCAGGGGAACTATGGAAACGCGACGCGACGAGCGTATTGGTGTGCAGGCTGGAGCTGCTTC	TCCGGCTACGGGCGGTTAATACATCAGAGTAATTTGTTGCGCTTTCATATGAATATCCTCCTTAG	937826	938523	mapped	SGD_049/050_Kan	B07	yes		mapped	SGD_049/050_Cm	B07	yes		DNA-binding transcriptional repressor DeoR
1087	STM14_1015	CDS	ybjG		+	938626	939234	STM0865	CCGAGCCTGGATGTTATGCTGGAAAACCTTAACAACTCGCTGTTTGTGCAGGCTGGAGCTGCTTC	TCTTTTTTTCGCTATTTAGTCACGTACCCAGCCTTTTCGAATGGGCATATGAATATCCTCCTTAG	938656	939203	mapped	SGD_057/058_Kan	A09	yes		mapped	SGD_057/058_Cm	A09	yes		undecaprenyl pyrophosphate phosphatase
1088	STM14_1016	CDS	mdfA		-	939547	940779	STM0866	TGGCGAAGAGATGGTATGCAGAATCGTTTACAATCAGGCGGCAGGGTGCAGGCTGGAGCTGCTTC	GGCGTAGCCGCTCTCTCAGACTGTTTGCAAATTCCCCGTCCGCTTCATATGAATATCCTCCTTAG	939577	940748	mapped	SGD_166/167_Kan	G06	yes		mapped	SGD_166/167_Cm	G06	yes		multidrug translocase
1089	STM14_1017	CDS		ybjI	+	940833	941648	STM0867	GATGGAGCATAACGCATGAGTATCAAATTAATCGCCGTCGACATGGTGCAGGCTGGAGCTGCTTC	ATAGAGAGGCATCCGCTAGACGTTGAACGGCGGCTCGTTGTTTAACATATGAATATCCTCCTTAG	940863	941617	mapped	SGD_039/040_Kan	B02	yes		mapped	SGD_039/040_Cm	B02	yes		putative hydrolase
1090	STM14_1018	CDS			+	941645	942856	STM0868	TTCTGGCCTGACGCTATGACCGTCCTCTCCTCACGTAACGCCTTAGTGCAGGCTGGAGCTGCTTC	CGATTAATTTGATACTCATGCGTTATGCTCCATCACCGGTTGCGGCATATGAATATCCTCCTTAG	941675	942825	no			no		mapped	SGD_053/054_Cm	G05	yes		putative transport protein/regulator
1091	STM14_1019	CDS			-	942902	943027						deleted in an MGD					deleted in an MGD					hypothetical protein
1092	STM14_1020	CDS			-	943024	943644	STM0869	GATGTGGAACTCATCATGAAAGAAAATGCCGTAAGACGCGCCAATGTGCAGGCTGGAGCTGCTTC	ATTTTGTGGAGCCCATCAACCCCGCCATTTCGGTTCAAGGTTGGTCATATGAATATCCTCCTTAG	943054	943613	mapped	SGD_039/040_Kan	B05	yes		no	SGD_039/040_Cm	B05	yes		putative regulatory protein	additional mutant for the gene present in collection
1093	STM14_1020	CDS			-	943024	943644	STM0869	GGAGTGTCAATGTCGTGTCACTCTGCGTTGGGCAACAAAAAACCCGTGCAGGCTGGAGCTGCTTC	GAAGTTTGCCTTTAAGTGAAAAAATTTTGCCAATAGGTCGAACTTCATATGAATATCCTCCTTAG	943615	943710	mapped	SGD_025/026_Kan	B11	yes		mapped	SGD_025/026_Cm	B11	yes		putative regulatory protein	additional mutant for the gene present in collection
1094	STM14_1020	CDS			-	943024	943644	STM0869	AAAGCATCAGTCATACCTATTGCCACTGCTTTTCTTTGATGTCCCGTGCAGGCTGGAGCTGCTTC	TGTCACTCTGCGTTGGGCAACAAAAAACCCACCAACCTTGAACCGCATATGAATATCCTCCTTAG	943630	943659	mapped	SGD_150/151_Kan	A09	yes		mapped	SGD_150/151_Cm	A09	yes		putative regulatory protein	additional mutant for the gene present in collection
1095	STM14_1021	CDS		trkA homolog	+	943761	945446	STM0870	AAGAAGTTAGTCTCCGTGAATATAAACGTCGCAGATTTGTTAAATGTGCAGGCTGGAGCTGCTTC	AGGCAAACTTCAGTTTTATCCTAACCCCGGCCAGATGATGACAATCATATGAATATCCTCCTTAG	943791	945415	no			no		mapped	SGD_053/054_Cm	D03	yes		hypothetical protein
1096	STM14_1022	CDS	ybjM		-	945717	946094	STM0871	TGTCAGGAGGAACGATTGAAACATAAACACGGGTGGGCAAGCGTTGTGCAGGCTGGAGCTGCTTC	CTCTGACGGAGGGCGCTATCGGCGTTTTTTTCGCCGGTGGCTAAACATATGAATATCCTCCTTAG	945747	946063	mapped	SGD_043/044_Kan	D09	yes		no	SGD_043/044_Cm	D09	yes		putative inner membrane protein
1097	STM14_1023	CDS	grxA		+	946126	946389	STM0872	TGTTCGAGGAGAGATATGTTTACTGTTATTTTTGGCCGTCCAGGGGTGCAGGCTGGAGCTGCTTC	GCGTTGCCAGAGCAATCAGGCGAAAAGATTCAGATTTTCTTTTGCCATATGAATATCCTCCTTAG	946156	946358	mapped	SGD_031/032_Kan	C02	yes		mapped	SGD_031/032_Cm	C02	yes		glutaredoxin 1
1098	STM14_1024	CDS	ybjC		-	946559	946849	STM0873	ACCGGGAGGCTTGATATGCGCACGATTGGCGTGTTACCCAAAAGCGTGCAGGCTGGAGCTGCTTC	TGGCCACAAAGAAGTTCAATGGTCGGACTCATTATGCTTTTCTCTCATATGAATATCCTCCTTAG	946589	946818	mapped	SGD_029/030_Kan	C11	yes		mapped*	SGD_029/030_Cm	C11	yes		hypothetical protein
1099	STM14_1025	CDS	mdaA		-	946833	947555	STM0874	ATAGAGAAAAGCATAATGAGTCCGACCATTGAACTTCTTTGTGGCGTGCAGGCTGGAGCTGCTTC	ACTGGCCCGCAGGTTTTAGCGCGTCGCCCAGCCCTGTTTATGCAACATATGAATATCCTCCTTAG	946863	947524	mapped	SGD_166/167_Kan	G05	yes		mapped	SGD_166/167_Cm	G05	yes		nitroreductase A
1100	STM14_1026	CDS	rimK		-	947613	948515	STM0875	TCAGCGAGGTGCAGGGTGAAAATTGCCATATTGTCCAGGGATGGAGTGCAGGCTGGAGCTGCTTC	AATCCACGATTGCGATTAGCCGCCGATTTTAAGGCAAAATTCAGGCATATGAATATCCTCCTTAG	947643	948484	mapped	SGD_150/151_Kan	E07	yes		made	SGD_150/151_Cm	E07	yes		ribosomal protein S6 modification protein
1101	STM14_1027	CDS	ybjN		-	948612	949088	STM0876	AGGTAGCACTTTATTATGATATCACTGGTCGTTCCCACTCTGGATGTGCAGGCTGGAGCTGCTTC	GATTATCGGAAGGGATTAGTGAAGAAAATGGTCAACTGCGCTGGTCATATGAATATCCTCCTTAG	948642	949057	mapped	SGD_057/058_Kan	A10	yes		mapped	SGD_057/058_Cm	A10	yes		putative cytoplasmic protein
1102	STM14_1028	CDS	potF		-	949437	950549	STM0877	TTCAGAAGGAAAGCGATGATGACCGCCTTAAAGAAAAAATGGCTAGTGCAGGCTGGAGCTGCTTC	CATACCGTTAATAAATTACTTACCGCTTTTCACCTTCGTCCATGCCATATGAATATCCTCCTTAG	949464	950518	mapped	SGD_152/153_Kan	B11	yes		mapped	SGD_152/153_Cm	B11	yes		putrescine ABC transporter periplasmic substrate-binding protein
1103	STM14_1029	CDS	potG		-	950637	951770	STM0878	GCCGGAGAGCGCCTTGTGAATGATGTCCCCCACCGCCCGCAGGTGGTGCAGGCTGGAGCTGCTTC	GCTCATGTTTCCCCCTTATACCGTCAGGACCACGCAGCTATCCGCCATATGAATATCCTCCTTAG	950667	951739	mapped	SGD_166/167_Kan	G04	yes		mapped	SGD_166/167_Cm	G04	yes		putrescine transporter ATP-binding subunit
1104	STM14_1030	CDS	potH		-	951780	952733	STM0879	GTATAAGGGGGAAACATGAGCACACTTGAACCTCCGGCACGCATCGTGCAGGCTGGAGCTGCTTC	CGACCGGTAAGTTATTCATCCGTGCTCCCCCACACTTTTTTGCTGCATATGAATATCCTCCTTAG	951810	952702	mapped	SGD_152/153_Kan	B12	yes		mapped	SGD_152/153_Cm	B12	yes		putrescine ABC transporter membrane protein
1107	STM14_1031	CDS	potI		-	952730	953575	STM0880	TGTGGGGGAGCACGGATGAATAACTTACCGGTCGTTCGCTCGCCCGTGCAGGCTGGAGCTGCTTC	AAGATTTTAGTGGCTTCAGCCGCGTCTTGCACGCTGGATATCGCGCATATGAATATCCTCCTTAG	952760	953544	mapped	SGD_152/153_Kan	C01	yes		mapped	SGD_152/153_Cm	C01	yes		putrescine ABC transporter membrane protein
1108	STM14_1032	CDS	ybjO		-	953649	954122	STM0881	CAGGGAAGACATTCATTGGGATTTATAAAGCAATCAACCTCATCAGTGCAGGCTGGAGCTGCTTC	CGACGATTATACACATTATTGCAGCCGGAAGAACCGACGGCTGGGCATATGAATATCCTCCTTAG	953679	954091	mapped	SGD_057/058_Kan	A11	yes		mapped	SGD_057/058_Cm	A11	yes		putative inner membrane protein
1109	STM14_1033	CDS	rumB		-	954165	955295	STM0882	TGAAGGTTTTTTGGTATGCAGTGCGCACTCTATGACGCGGGTCGCGTGCAGGCTGGAGCTGCTTC	AATATTGTGAATAGATTATATTGACCTGCGCAGTAACGCTAAAACCATATGAATATCCTCCTTAG	954195	955264	mapped	SGD_043/044_Kan	A05	maybe		mapped	SGD_043/044_Cm	A05	no		23S rRNA methyluridine methyltransferase
1110	STM14_1034	CDS			-	955378	955569						deleted in an MGD					deleted in an MGD					conserved hypothetical protein
1111	STM14_1035	CDS	ulaA_1		-	955578	956921	STM0884	CGAATAGGCACGCTTATGGAGGGCGTTCAGACGATGTTTGCCAAAGTGCAGGCTGGAGCTGCTTC	TATAAACCGAATCAATTAAATGGAATAAGGACCAAGATGGAACGTCATATGAATATCCTCCTTAG	955608	956890	mapped	SGD_009/010_Kan	G09	yes		mapped	SGD_009/010_Cm	G09	yes		ascorbate-specific PTS system enzyme IIC
1112	STM14_1036	CDS			-	956951	957271	STM0885	ATAAAGGATTTTATTATGAAAGATTCTGTAAATATTTTATTCGTAGTGCAGGCTGGAGCTGCTTC	TTTCATGACTCACCCTCATTTGTTGAGCAGGTGCGGAAAATTTTTCATATGAATATCCTCCTTAG	956981	957240	mapped	SGD_009/010_Kan	H09	yes		mapped	SGD_009/010_Cm	H09	yes		putative inner membrane protein
1113	STM14_1037	CDS		betC homolog	-	957281	958768	STM0886	AAATGAGGGTGAGTCATGAAAGCGATTATTCTGCTGTTTGACAGTGTGCAGGCTGGAGCTGCTTC	AACATTGTTACGTTTTTAGACAACATCCAGACCCAGACGGCGATACATATGAATATCCTCCTTAG	957311	958737	mapped	SGD_031/032_Kan	F01	yes		mapped	SGD_031/032_Cm	F01	yes		putative sulfatase
1114	STM14_1038	CDS			+	958765	958965						deleted in an MGD					deleted in an MGD					hypothetical protein
1115	STM14_1039	CDS	artJ		+	958987	959718	STM0887	TACGGGAGTGACATCATGAAAAAGTTAGTTCTGGCTGCATTACTCGTGCAGGCTGGAGCTGCTTC	CTAATCACATACGTCTTACTGCGGGAACCACTGATCGCTGATTTTCATATGAATATCCTCCTTAG	959017	959687	mapped	SGD_152/153_Kan	C02	yes		mapped	SGD_152/153_Cm	C02	yes		arginine transport system component
1116	STM14_1040	CDS	artM		+	959955	960623	STM0888	GCGGAGGCCGGACTAATGCTTGAGTATTTACCTGAACTGCTAAAAGTGCAGGCTGGAGCTGCTTC	CCTTATCCTGCCTGGTTAATTGCGCCGCTCAAACGCCAGAGCTTTCATATGAATATCCTCCTTAG	959985	960592	mapped	SGD_166/167_Kan	G03	yes		mapped	SGD_166/167_Cm	G03	yes		arginine transporter permease subunit ArtM
1117	STM14_1041	CDS	artQ		+	960623	961339	STM0889	CAGAAGTAATCTTTGATGAACGAATTTTTTCCTTTAGCAAGCGCCGTGCAGGCTGGAGCTGCTTC	GTAAATACTCAAGCATTAGTCCGGCCTCCGCTCAAAACGTGTCGCCATATGAATATCCTCCTTAG	960653	961308	mapped	SGD_166/167_Kan	G02	yes		mapped	SGD_166/167_Cm	G02	yes		arginine transporter permease subunit ArtQ
1118	STM14_1042	CDS	artI		+	961346	962077	STM0890	TTCGGGACAATGACAATGAAAAAAGTTCTGATTGCCGCGCTAATTGTGCAGGCTGGAGCTGCTTC	TTCGTTCATCAAAGATTACTTCTGGAACCATTTGTTATAGATGGTCATATGAATATCCTCCTTAG	961376	962046	mapped	SGD_152/153_Kan	C03	yes		mapped	SGD_152/153_Cm	C03	yes		arginine transport system
1119	STM14_1043	CDS	artP		+	962095	962823	STM0891	TGTATACGAGTGTCAATGAGTATTCAATTAAACGGCATTAATTGCGTGCAGGCTGGAGCTGCTTC	TCATTGTCCCGAATCTTAGTGAGAGAGATAGTTTTTGAACGCTTCCATATGAATATCCTCCTTAG	962125	962792	mapped	SGD_166/167_Kan	G01	yes		mapped	SGD_166/167_Cm	G01	yes		arginine transporter ATP-binding subunit
1120	STM14_1044	CDS	ybjP		+	963053	963568	STM0892	TATAAGGAAATCATCATGCGCTATTCTAAACTCTCTTTGCTCATCGTGCAGGCTGGAGCTGCTTC	GGGGAATACTGTCTGTTAACGGTTTTCTATCGACTGGCGCAGCGTCATATGAATATCCTCCTTAG	963083	963537	mapped	SGD_057/058_Kan	A12	yes		mapped	SGD_057/058_Cm	A12	yes		putative lipoprotein
1121	STM14_1045	CDS	orfB		-	963696	964019	STM0930					deleted in an MGD			no		deleted in an MGD			no		hypothetical protein
1122	STM14_1046	CDS	ybjR		-	964016	964846	STM0931	GGTGAAAACGCGCCGATGAAAGCGCTACTGTGGCTGGTGGGTCTCGTGCAGGCTGGAGCTGCTTC	CGGAAATTTACCGCGTTAATCCTGGCCGTACTTCTCCAGTAATGCCATATGAATATCCTCCTTAG	964046	964815	mapped	SGD_057/058_Kan	B01	yes		mapped	SGD_057/058_Cm	B01	yes		putative aminidase
1123	STM14_1047	CDS			+	964843	965856	STM0932	ACACAGTGGATTGATATGAAGGTACTGGTTACCGGCGCCACCAGCGTGCAGGCTGGAGCTGCTTC	GAAGTACGGCCAGGATTAACGCGGTAAATTTCCGTGATCGCGCAGCATATGAATATCCTCCTTAG	964873	965825	no			no		mapped	SGD_053/054_Cm	D09	yes		putative nucleoside-diphosphate-sugar epimerase
1124	STM14_1048	CDS	ybjT		+	965952	967385	STM0933	GCTAAGGAGAGCAACGTGGCGCAACGCATTCTGGTTCTCGGCGCCGTGCAGGCTGGAGCTGCTTC	TACAGCAACTTTTTCTCATTTTTCTGTGATTTGTTCTGCAAGTCGCATATGAATATCCTCCTTAG	965982	967354	mapped	SGD_057/058_Kan	B02	yes		mapped	SGD_057/058_Cm	B02	yes		putative nucleoside-diphosphate-sugar epimerase
1125	STM14_1049	CDS	ltaA		+	967396	968397	STM0934	ATCCAGGGATGTGCCATGATTGATTTACGCAGTGATACCGTTACCGTGCAGGCTGGAGCTGCTTC	GCCACGTTGCTCTCCTTAGCGGGCTAAAAAGGCGCGCCAGTGGGCCATATGAATATCCTCCTTAG	967426	968366	mapped	SGD_166/167_Kan	H11	yes		mapped	SGD_BLUES	H05	yes		L-threonine aldolase
1126	STM14_1050	CDS	poxB		+	968436	970154	STM0935	AGGAGATGGAGAACCATGAAACAAACCGTTGCTGCTTTTATCGCCGTGCAGGCTGGAGCTGCTTC	GTGATGTGCACTGTTTTACCTTAGCCAGTTCGTTTTCGCCAGTTCCATATGAATATCCTCCTTAG	968466	970123	mapped	SGD_166/167_Kan	H10	yes		mapped	SGD_166/167_Cm	H10	yes		pyruvate dehydrogenase
1127	STM14_1051	CDS	hcr		+	970312	971283	STM0936	CGCGTAAGGAGGTCAATGATGACGATGCCAACCTCACAGTGTCCCGTGCAGGCTGGAGCTGCTTC	TGGAACGTTTACCGATTATGCGAGAACAAGATCGCCCTGCGGATGCATATGAATATCCTCCTTAG	970342	971252	mapped	SGD_166/167_Kan	H09	yes		mapped	SGD_166/167_Cm	H09	yes		HCP oxidoreductase, NADH-dependent
1128	STM14_1052	CDS	hcp		+	971292	972944	STM0937	TTAAAAGGTGTGACCATGTTTTGTGTGCAATGTGAACAAACCATCGTGCAGGCTGGAGCTGCTTC	TCATCATTGACCTCCTTACGCGCTCAGCAATTGCTTCATGTCTTCCATATGAATATCCTCCTTAG	971322	972913	mapped	SGD_166/167_Kan	H08	yes		mapped	SGD_166/167_Cm	H08	yes		hydroxylamine reductase
1129	STM14_1053	CDS			-	972908	973111						part deleted with adjacent gene					part deleted with adjacent gene					hypothetical protein
1131	STM14_1054	CDS	ybjE		+	973088	973987	STM0938	AGGGCCCGGCTGTTCATGTTTTCAGGACTTTTAATCATTCTGGTTGTGCAGGCTGGAGCTGCTTC	ACCGCCAAAGAGGTATCAGGCCGAGAAGAACGCCATTAAGAGGGGCATATGAATATCCTCCTTAG	973118	973956	mapped	SGD_057/058_Kan	A08	yes		mapped	SGD_057/058_Cm	A08	yes		putative inner membrane protein
1132	STM14_1055	CDS			-	973986	974153						deleted in an MGD					deleted in an MGD					hypothetical protein
1133	STM14_1056	CDS	ybjD		-	974189	975847	STM0939	TTTTCTGGAGGAAGCATGATTCTCGAACGCGTTGAAATAGTAGGAGTGCAGGCTGGAGCTGCTTC	GGCCACATTCAAACGCTAATCCGCCCGGCCCCGCGCCAGCCAAACCATATGAATATCCTCCTTAG	974219	975816	mapped	SGD_057/058_Kan	A07	yes		mapped	SGD_057/058_Cm	A07	yes		hypothetical protein
1134	STM14_1057	CDS	ybjX	virK	+	975844	976812	STM0940	AATCTCGACAATCTTATGTCGCGGATTACGATCATGACACAGCTTGTGCAGGCTGGAGCTGCTTC	GCGGGGCCGGGCGGATTAGCGTTTGAATGTGGCCGGAACCTGTTCCATATGAATATCCTCCTTAG	975874	976781	mapped	SGD_031/032_Kan	H11	yes		mapped	SGD_031/032_Cm	H11	yes		VirK-like protein
1135	STM14_1058	CDS	ybjY	macA	-	976940	978058	STM0941					deleted in an MGD			no		deleted in an MGD			no		macrolide transporter subunit MacA
1136	STM14_1059	CDS	ybjZ	macB homolog	-	978055	980001	STM0942	GCCAGGAGCGACGCCATGACGGCATTGCTTGAACTGTGCAATGTGGTGCAGGCTGGAGCTGCTTC	ATGACGTCAGCAAGATTACTCCCTTGCCAGCGCATCCACCGGGTCCATATGAATATCCTCCTTAG	978085	979970	no			no		mapped	SGD_057/058_Cm	B03	yes		macrolide transporter ATP-binding /permease protein
1137	STM14_1060	CDS			+	980013	980138						part deleted with adjacent gene					part deleted with adjacent gene					hypothetical protein
1138	STM14_1061	CDS			-	980033	980176						part deleted with adjacent gene					part deleted with adjacent gene					hypothetical protein
1139	STM14_1062	CDS	cspD		+	980131	980352	STM0943	TAAAGTGGTTCAACAATGCCAAAGGGTTTGGTTTCATCTGCCCTGGTGCAGGCTGGAGCTGCTTC	GTAATCTTGCTGACGTCATTTGTCGGCCTGATAAGATGCAACAGTCATATGAATATCCTCCTTAG	980043	980290	mapped	SGD_166/167_Kan	H07	yes		mapped	SGD_166/167_Cm	H07	yes		stress response protein
1140	STM14_1063	CDS	clpS		-	980676	980996	STM0944	TAATGACGACTGACAATGGGTAAGACGAACGATTGGCTGGATTTTGTGCAGGCTGGAGCTGCTTC	TTTTTATACCTGCATTCAGGCTTTTTCCAGCGTACACAGCAACGGCATATGAATATCCTCCTTAG	980706	980965	mapped	SGD_166/167_Kan	H06	yes		mapped	SGD_166/167_Cm	H06	yes		ATP-dependent Clp protease adaptor protein ClpS
1141	STM14_1064	CDS	clpA		-	981027	983303	STM0945	TTGGGGGAGGTGCCTATGCTCAATCAAGAACTGGAACTCAGTTTAGTGCAGGCTGGAGCTGCTTC	ACAGTGAAACGAAGATTAGTGCGCGGCTTCCGGCTTGTGCTTTTGCATATGAATATCCTCCTTAG	981057	983272	mapped	SGD_166/167_Kan	H05	yes		mapped	SGD_166/167_Cm	H05	yes		ATP-dependent Clp protease ATP-binding subunit
1142	STM14_1065	CDS			-	983350	983538		CTTTTCGTCCCCCATTGGGACCCCCTTTTGATTTCTTGTTGAACTGTGCAGGCTGGAGCTGCTTC	GAAGCCGCGCACTAATCTTCGTTTCACTGTCGTACAAACCGGGCCCATATGAATATCCTCCTTAG	983334	983463	mapped	SGD_150/151_Kan	A10	yes		mapped	SGD_150/151_Cm	A10	yes		hypothetical protein
1143	STM14_1066	CDS	tnpA_3		-	983495	983953	STM0946					nd					nd					transposase
1144	STM14_1067	CDS			+	984062	984343						nd					nd					hypothetical protein
1145	STM14_1068	CDS			+	984416	985099	STM0947					no			no		no			no		putative integrase
1146	STM14_1069	CDS			+	985102	985260						nd					nd					hypothetical protein
1147	STM14_1070	CDS			+	985270	985671	STM0948	AATCCGGAGAACGTGATGATGACTGAGTTCAAACGCACCCAACGCGTGCAGGCTGGAGCTGCTTC	ATGCACGCGTAACTGTTATTTTGGGGGCCTGACTTTGCGTGAGGACATATGAATATCCTCCTTAG	985300	985640	mapped	SGD_067/068_Kan	C06	yes		mapped	SGD_067/068_Cm	C06	yes		putative cytoplasmic protein
1148	STM14_1071	tRNA	serW		+	985772	985859	STM0949					nd					nd					tRNA-Ser
1149	STM14_1072	CDS		slsA homolog	+	986008	986685	STM0950	ATGAAGGAGAATACGATGTCAAGTCCTGCTAATTTTAATGGTTTGGTGCAGGCTGGAGCTGCTTC	GCGCGGGGAGGCAAATTAACGCTGTGAATCCAACATTTCGTTGTTCATATGAATATCCTCCTTAG	986038	986654	mapped	SGD_035/036_Kan	C07	yes		mapped	SGD_035/036_Cm	C07	yes		SlsA
1150	STM14_1073	CDS			+	986705	987565	STM0951	ACTGAGGAGAACACCATGAAACAGATTACAGGCGTCTATACCGCAGTGCAGGCTGGAGCTGCTTC	TTCTCCTTCATGTTTTCAGATTTGGCCAAAACGGCCGGAGTTGAACATATGAATATCCTCCTTAG	986735	987534	mapped	SGD_033/034_Kan	D06	yes		mapped	SGD_033/034_Cm	D06	yes		putative cytoplasmic protein
1151	STM14_1074	CDS			-	987674	988585	STM0952	TAATAGGACAATGTAATGATAAAAACGGATCTCAATGATTTTGCGGTGCAGGCTGGAGCTGCTTC	TGAATGACGAGCAGGTTACTCTTCCACCATTCGCGCATACTCTTCCATATGAATATCCTCCTTAG	987704	988554	mapped	SGD_041/042_Kan	D07	yes		mapped	SGD_041/042_Cm	D07	yes		putative transcriptional regulator
1152	STM14_1075	CDS	infA		+	988676	988894	STM0953					nd					nd					translation initiation factor IF-1
1153	STM14_1076	CDS			+	988822	989205	STM0954					no			maybe		no			no		putative inner membrane protein
1154	STM14_1077	CDS	aat		+	989206	989910	STM0955	TGGAGTTTCGCCGTCATGCGTCTGGTTCAGCTTTCCCGACATTCTGTGCAGGCTGGAGCTGCTTC	ATGTGCCGAAAACATTCACTTCCGGGGCAAAAATAATGTCCGCGGCATATGAATATCCTCCTTAG	989236	989879	mapped	SGD_051/052_Kan	H08	yes		mapped	SGD_051/052_Cm	H08	yes		leucyl/phenylalanyl-tRNA--protein transferase
1155	STM14_1078	CDS	cydC		+	989955	991676	STM0956	CAGGAGGATATTTAAATGCGCGCGCTACTCCCTTATCTGACGCTTGTGCAGGCTGGAGCTGCTTC	TCGTTCAATAATAGCTTACAGACGTTGTTTAAACTGATAATAGCGCATATGAATATCCTCCTTAG	989985	991645	mapped	SGD_170/171_Kan	H09	no	duplication test: mutant confirmed, no duplication detected	no			no		cysteine/glutathione ABC transporter membrane/ATP-binding component
1156	STM14_1079	CDS	cydD		+	991677	993443	STM0957	CCTGCTAAGCGTGCAATGAATAAAACCCGTCAAAAAGAGCTGACCGTGCAGGCTGGAGCTGCTTC	GAGTAGCGCGCGCATTTAAATATCCTCCTGACGGTGAGCCAATAACATATGAATATCCTCCTTAG	991707	993412	no			no		mapped	SGD_170/171_Cm	H10	no		cysteine/glutathione ABC transporter membrane/ATP-binding component
1157	STM14_1080	CDS	trxB		+	993557	994525	STM0958	GCCGTTCATCGGTTCATGCTATTACACATATTGTTAACAAAATCGGTGCAGGCTGGAGCTGCTTC	ACTGATTTGTAAAAACTATTTGCTCGCGTCGGCCAGACCATCGAGCATATGAATATCCTCCTTAG	993587	994596	mapped	SGD_166/167_Kan	H04	yes		mapped	SGD_166/167_Cm	H04	yes		thioredoxin reductase
1158	STM14_1081	CDS			+	994689	994946						nd					nd					hypothetical protein
1159	STM14_1082	CDS			+	994867	995142						part deleted with adjacent gene					part deleted with adjacent gene					hypothetical protein
1160	STM14_1083	CDS	lrp		-	995071	995565	STM0959	AGAGAGACAATAATAATGGTAGATAGCAAGAAGCGCCCTGGCAAAGTGCAGGCTGGAGCTGCTTC	TGCACCTGTTCCGTGTTAGCGTGTCTTAATAACCAGACGATTACTCATATGAATATCCTCCTTAG	995101	995534	mapped	SGD_100/101_Kan	B07	yes		mapped	SGD_100/101_Cm	B07	yes		leucine-responsive transcriptional regulator
1161	STM14_1084	CDS	ftsK		-	995700	999785	STM0960					no			no		no			no		DNA translocase FtsK
1162	STM14_1085	CDS	lolA		-	999925	1000539	STM0961					nd					nd					outer-membrane lipoprotein carrier protein
1163	STM14_1086	CDS	ycaJ		-	1000549	1001892	STM0962	CCGCTGGCCGCGCGAATGCGGCCGGAAAATTTAGCGCAGTATATCGTGCAGGCTGGAGCTGCTTC	ACCGCAACGTTTACACTAGCGGTAGCGTTTTGTGGGGCTATTTTGCATATGAATATCCTCCTTAG	1000636	1001861	mapped	SGD_057/058_Kan	B05	yes		mapped	SGD_057/058_Cm	B05	yes		recombination factor protein RarA
1164	STM14_1087	CDS			-	1001941	1002111						nd					nd					hypothetical protein
1165	STM14_1088	CDS	serS		-	1002151	1003443	STM0963					no			no		no			no		seryl-tRNA synthetase
1166	STM14_1089	CDS	dmsA		-	1003680	1006124	STM0964	GCAGAGTGAGCCCTTATGAAAACTAAGATCCCTGATGCCGTGCTGGTGCAGGCTGGAGCTGCTTC	GTCATCGGTTACTCCTTACGCCTTTTCAACCTGAACGAGGTTCGTCATATGAATATCCTCCTTAG	1003710	1006093	mapped	SGD_166/167_Kan	H03	yes		mapped	SGD_166/167_Cm	H03	yes		anaerobic dimethyl sulfoxide reductase subunit A
1167	STM14_1090	CDS	dmsB		-	1006135	1006752	STM0965					deleted in an MGD					deleted in an MGD					anaerobic dimethyl sulfoxide reductase subunit B
1169	STM14_1091	CDS	dmsC		-	1006754	1007617	STM0966					deleted in an MGD					deleted in an MGD					anaerobic dimethyl sulfoxide reductase subunit C
1170	STM14_1092	CDS			-	1007647	1007754						deleted in an MGD					deleted in an MGD					hypothetical protein
1171	STM14_1093	CDS			+	1007837	1007968						deleted in an MGD					deleted in an MGD					hypothetical protein
1172	STM14_1094	CDS	ycaD		-	1007967	1009115	STM0968	TCACGGTTTTTATTCATGTCCACCTATACCCGTCCCGTCATGCTTGTGCAGGCTGGAGCTGCTTC	CGATTCAGAGAACAGTCAGATGTGGGCGACAGGATTAGGCGTCTGCATATGAATATCCTCCTTAG	1007997	1009084	mapped	SGD_057/058_Kan	B04	yes		mapped	SGD_057/058_Cm	B04	yes		MFS family transporter
1173	STM14_1095	CDS	ycaM	xasA homolog	-	1009333	1010754	STM0969	ACGAAGGATCGCGTTATGCCGAATGTGCAGGAAAAACAGTTGCGAGTGCAGGCTGGAGCTGCTTC	TGGAAAAGAGCGTCGTTATGTGTTTCTACGCGCCAGCAGTGGGAACATATGAATATCCTCCTTAG	1009363	1010723	mapped	SGD_033/034_Kan	C08	yes		mapped	SGD_033/034_Cm	C08	yes		putative amino-acid transporter
1174	STM14_1096	CDS	pflA		+	1011047	1011844	STM0970	CCGCTTTTTTACAGGATGCAACCCCCTTACCAGGGTGCTCAACATGTGCAGGCTGGAGCTGCTTC	TAAGATAGCAGGCGATTAATACATCACTTTATGACCATACTGCTCCATATGAATATCCTCCTTAG	1011077	1011894	mapped	SGD_166/167_Kan	H02	yes		mapped	SGD_166/167_Cm	H02	yes		pyruvate formate lyase-activating enzyme 1
1175	STM14_1097	CDS			+	1011963	1012289	STM0971	CAGATTTACACCTGATTGCGCGTTGAATGCGACGCCAGGCGCTGGGTGCAGGCTGGAGCTGCTTC	AGCGTAAATTTTGGACTACAGAATGTGTGGCTGTTCCAGAATGTGCATATGAATATCCTCCTTAG	1011993	1012258	mapped	SGD_009/010_Kan	D10	yes		mapped	SGD_009/010_Cm	D10	yes		putative cytoplasmic protein
1176	STM14_1098	CDS		sopD-2 homolog	-	1012420	1013379	STM0972	GGGAGTTATTATGCCAGTTACGTTAAGTTTTGGTAATCGTGTGCAGGCTGGAGCTGCTTC	TAATGACTTTTTATATAAGCATATTGCGACAACTCGACTTCATATGAATATCCTCCTTAG	1012450	1013348	mapped	SGD_003/004_Kan	G03	yes		no			no		SopD-like protein
1177	STM14_1099	CDS	pflB		+	1013455	1015737	STM0973	GAAGGTAGGTGTTACATGTCCGAGCTTAATGAAAAGTTAGCCACAGTGCAGGCTGGAGCTGCTTC	TTTCAGTCAAACCCATTACATGGTCTGCGTGAAGGTACGAGTAATCATATGAATATCCTCCTTAG	1013485	1015706	mapped	SGD_166/167_Kan	H01	yes		mapped	SGD_166/167_Cm	H01	yes		pyruvate formate lyase I
1179	STM14_1100	CDS	focA		+	1015797	1016774	STM0974	AAAGAGAGAGTTAGTGTGAAAGCTGACAACCCTTTTGACCTTTTAGTGCAGGCTGGAGCTGCTTC	ATGGGCATCAACAGATTAATGATGCTCGTTACCACGCAGGTAAATCATATGAATATCCTCCTTAG	1015827	1016623	mapped	SGD_164/165_Kan	H12	yes		no			no		formate transporter
1180	STM14_1101	CDS	ycaO		+	1017059	1018819	STM0975	ACAAAAGTGATTTTCATGACGCAAACATTTATTCCCGGCAAAGACGTGCAGGCTGGAGCTGCTTC	GTCACTCATATGGCCTTATTTTGACCAGTATGCCGCTTTCGCGCGCATATGAATATCCTCCTTAG	1017089	1018788	mapped	SGD_057/058_Kan	B06	yes		mapped	SGD_057/058_Cm	B06	yes		putative cytoplasmic protein
1181	STM14_1102	CDS			-	1018831	1018959						nd					deleted in an MGD					hypothetical protein
1182	STM14_1103	CDS	ycaP		-	1018956	1019648	STM0976	GGAAGAGCATAAAAAATGAAAGCATTTGATTTGCAACGAATGGCGGTGCAGGCTGGAGCTGCTTC	CCGATATTTTCGCTGTTAAACAACGCGTTTAGCCCGGCTTGCCTTCATATGAATATCCTCCTTAG	1018986	1019617	made	SGD_049/050_Kan	F05	yes		mapped	SGD_049/050_Cm	F05	yes		putative inner membrane protein
1183	STM14_1104	CDS			-	1019641	1019754						nd					deleted in an MGD					hypothetical protein
1184	STM14_1105	CDS	serC		-	1019834	1020922	STM0977					no			no		deleted in an MGD			no		phosphoserine aminotransferase
1185	STM14_1106	CDS	aroA		-	1020993	1022276	STM0978	TGAGAGTTGAGTTTCATGGAATCCCTGACGTTACAACCCATCGCGGTGCAGGCTGGAGCTGCTTC	GGCGCAACAGAAGACTTAGGCAGGCGTACTCATTCGCGCCAGTTGCATATGAATATCCTCCTTAG	1021023	1022245	mapped	SGD_019/020_Kan	C03	yes		mapped	SGD_019/020_Cm	C03	yes		3-phosphoshikimate 1-carboxyvinyltransferase
1186	STM14_1107	CDS	ycaL		-	1022419	1023180	STM0979	CAACGGAAGATTAGTATGAAAAATAAATCATTACTACTGGCGGTGGTGCAGGCTGGAGCTGCTTC	AAAGATGACAATGATTTACTTTTTATCTTCGGCAATTCTGTCGCGCATATGAATATCCTCCTTAG	1022449	1023149	mapped	SGD_035/036_Kan	E10	yes		mapped	SGD_035/036_Cm	E10	yes		putative Zn-dependent protease
1187	STM14_1108	CDS			+	1023127	1023381						part deleted with adjacent gene					part deleted with adjacent gene					hypothetical protein
1188	STM14_1109	CDS	cmk		-	1023353	1024036	STM0980					nd					nd					cytidylate kinase
1189	STM14_1110	CDS	rpsA		-	1024150	1025823	STM0981					no			no		no			no		30S ribosomal protein S1
1190	STM14_1111	CDS	ihfB		-	1025979	1026263	STM0982	GGAACCGGAGGAATCATGACCAAGTCAGAATTGATTGAAAGACTTGTGCAGGCTGGAGCTGCTTC	GTTTTGCGTTAAAACTTAACCGTAAATATTGGCGCGATCGCGCAGCATATGAATATCCTCCTTAG	1026009	1026232	mapped	SGD_049/050_Kan	F04	yes		no	SGD_049/050_Cm	F04	yes		integration host factor subunit beta
1191	STM14_1112	CDS	ycaI		-	1026487	1028757	STM0983	CACAGGGAGGTGTCTATGAAGATAACGACGGTCAGCGTATGCGTAGTGCAGGCTGGAGCTGCTTC	AAATAGCCGCATATTCTACCCGTTATCCTCGGACACGCCAAACCACATATGAATATCCTCCTTAG	1026523	1028726	mapped	SGD_035/036_Kan	F03	yes		mapped	SGD_035/036_Cm	F03	yes		hypothetical protein
1192	STM14_1113	CDS	msbA		-	1028794	1030542	STM0984					nd					nd					lipid transporter ATP-binding/permease protein
1193	STM14_1114	CDS	lpxK		-	1030539	1031516	STM0985					nd					nd					tetraacyldisaccharide 4'-kinase
1194	STM14_1115	CDS	ycaQ		-	1031560	1032792	STM0986					no			no		no			no		putative cytoplasmic protein
1195	STM14_1116	CDS	ycaR		-	1032844	1033026	STM0987	CCATCTGGAGGAACTATGGATCATCGTCTGCTTGAAATCATCGCCGTGCAGGCTGGAGCTGCTTC	TGATGACGACGAAACTCATGATTTACTCTCATCAGATGTCAGGGCCATATGAATATCCTCCTTAG	1032874	1032995	mapped	SGD_057/058_Kan	B07	yes		mapped	SGD_057/058_Cm	B07	yes		hypothetical protein
1196	STM14_1117	CDS	kdsB		-	1033023	1033769	STM0988					nd					nd					3-deoxy-manno-octulosonate cytidylyltransferase
1197	STM14_1118	CDS			+	1033792	1033944						nd					nd					hypothetical protein
1198	STM14_1119	CDS		mucF	-	1033980	1034873	STM0989	TGGGGGTAATCTGGAATGGAACAGTTGCGGGCCGAACTCAGTCATGTGCAGGCTGGAGCTGCTTC	TGGCTGAAAGGCATATCAGGCAAGCCAGGGGAGTAATGATTTCGCCATATGAATATCCTCCTTAG	1034010	1034842	mapped	SGD_053/054_Kan	G02	yes		mapped	SGD_053/054_Cm	G02	yes		hypothetical protein
1199	STM14_1120	CDS	ycbC	kicA homolog	+	1034853	1035629	STM0990	AAGGAACCAAAAAGGATGCTTTTTACGCTAAAGAAAGTGATTGGCGTGCAGGCTGGAGCTGCTTC	CTTGCGGCGAAATCATTACTCCCCTGGCTTGCCTGATATGCCTTTCATATGAATATCCTCCTTAG	1034883	1035598	mapped	SGD_057/058_Kan	B09	yes		mapped	SGD_057/058_Cm	B09	yes		hypothetical protein
1200	STM14_1121	CDS	smtA		-	1035765	1036568	STM0991	CCTGTGGAGAGTCCGATGCAGGATCGCAATTTTGATGACATTGCTGTGCAGGCTGGAGCTGCTTC	ACTGTCTGGGAAAATTCACTCATAGGTTATCCTTGCATCTGCGGCCATATGAATATCCTCCTTAG	1035795	1036537	mapped	SGD_172/173_Kan	H01	yes		no			no		putative metallothionein SmtA
1201	STM14_1122	CDS	mukF		-	1036561	1037883	STM0992					nd					nd					condesin subunit F
1202	STM14_1123	CDS	mukE		-	1037864	1038568	STM0993					nd					nd					condesin subunit E
1203	STM14_1124	CDS	mukB		-	1038568	1043034	STM0994					no			no		no			no		cell division protein MukB
1204	STM14_1125	CDS	ycbB		-	1043379	1045220	STM0995	AACAGGGGGCAAGGGATGTTGCTTAATAAGATGTGTGGTCGTTGTGTGCAGGCTGGAGCTGCTTC	CCAGAACTTCTTCATTTACCTGATTAATTGTTCAACCTTTGGCACCATATGAATATCCTCCTTAG	1043409	1045189	mapped	SGD_057/058_Kan	B08	yes		mapped	SGD_057/058_Cm	B08	yes		hypothetical protein
1205	STM14_1126	CDS	ycbK		-	1045480	1046028	STM0996	GTAGACCTGATTATCATGGACAAATTTGACGCTAATCGCCGCAAGGTGCAGGCTGGAGCTGCTTC	ATTAAGCCTCGCTGATTACCAGTGCCGCGCCGGCCCGGTATCAATCATATGAATATCCTCCTTAG	1045510	1045997	mapped	SGD_049/050_Kan	H10	yes		mapped	SGD_049/050_Cm	H10	yes		putative outer membrane protein
1207	STM14_1127	CDS	ycbL		-	1046056	1046703	STM0997	AATCAAAGGAGCAGTATGAACTATCGTATTATTCCGGTCACCGCGGTGCAGGCTGGAGCTGCTTC	GCTTTTTCATTCTGCTTACCAGACCGGCATCTCATCTTGCAAGAACATATGAATATCCTCCTTAG	1046086	1046672	mapped	SGD_057/058_Kan	B10	yes		mapped	SGD_057/058_Cm	B10	yes		putative metallo-beta-lactamase
1208	STM14_1128	CDS	aspC		+	1046765	1047955	STM0998					deleted in an MGD			no		deleted in an MGD			no		aromatic amino acid aminotransferase
1209	STM14_1129	CDS			+	1047995	1048126						deleted in an MGD					deleted in an MGD					hypothetical protein
1210	STM14_1130	CDS	ompF		+	1048140	1049231	STM0999	TGAGGGTAATAAATAATGATGAAGCGCAAAATCCTGGCAGCGGTGGTGCAGGCTGGAGCTGCTTC	AAAGGGGTCTGCTGATCAGAACTGGTAAGTAATACCGACAGCCGCCATATGAATATCCTCCTTAG	1048170	1049200	mapped	SGD_027/028_Kan	G04	yes		mapped	SGD_027/028_Cm	G04	yes		outer membrane protein F precursor
1211	STM14_1131	CDS			-	1049521	1049673						nd					nd					hypothetical protein
1212	STM14_1132	CDS	asnS		+	1049838	1051238	STM1000					no			no		no			no		asparaginyl-tRNA synthetase
1213	STM14_1133	CDS			+	1051307	1051426						nd					nd					hypothetical protein
1214	STM14_1134	CDS			+	1051439	1051900	STM1001	GAGGTTATTTGCGATATGAAGCTTGACGCCTGGGATAAAAACATTGTGCAGGCTGGAGCTGCTTC	CAAGCTTTGCGCACGTTACTCGATCAGGACGCGCATCTCTTGCTTCATATGAATATCCTCCTTAG	1051469	1051869	mapped	SGD_039/040_Kan	A05	yes		mapped	SGD_039/040_Cm	A05	yes		putative leucine response regulator
1215	STM14_1135	CDS			+	1051897	1052118						nd					deleted in an MGD					hypothetical protein
1217	STM14_1136	CDS			-	1052217	1053431	STM1002	ACAAAAGGTATCATTATGCATGAGCTTATTAAATATCAGTTTAATGTGCAGGCTGGAGCTGCTTC	TTTTAGTCGTAATGTTTAAGCACTGCGTCCGTTCCAGACTATATCCATATGAATATCCTCCTTAG	1052247	1053400	mapped	SGD_009/010_Kan	E10	yes		mapped	SGD_009/010_Cm	E10	yes		diaminopropionate ammonia-lyase
1218	STM14_1137	CDS			-	1053504	1053662						nd					deleted in an MGD					conserved hypothetical protein
1219	STM14_1138	CDS			-	1053676	1055112	STM1003	CGAGGTCATTATGTTAGAGCAACTTTCACAACTCTTTGAAGTGCAGGCTGGAGCTGCTTC	GCCGCGATGGTTACTCCTCTTTCCCTTCACTCTTCGACATCATATGAATATCCTCCTTAG	1053706	1055081	mapped	SGD_005/006_Kan	A10	yes		mapped	SGD_001/002_Cm	H09	yes		putative transcriptional regulator
1220	STM14_1139	CDS	pncB		+	1055190	1056392	STM1004					no			no		deleted in an MGD			no		nicotinate phosphoribosyltransferase
1221	STM14_1140	CDS			+	1056587	1057879	STM1005	CGTCAGGAGGGATTAATGGCTAATGCATCATACCCGACAGGCGTCGTGCAGGCTGGAGCTGCTTC	TGAATTTAAGGATTTCTACTGCGCTGCTACCATGCTTTGGGGCAGCATATGAATATCCTCCTTAG	1056617	1057848	mapped	SGD_009/010_Kan	F10	yes		no			no		integrase
1222	STM14_1141	CDS			+	1057924	1058172	STM1006	CCACTGGAGAAAACGATGAGCAACATTATCCAACTGACGCCAAACGTGCAGGCTGGAGCTGCTTC	CGAGTGTACAGCTTTTCATGTTGTCTTCGCACCTGGTTGATTTTTCATATGAATATCCTCCTTAG	1057954	1058141	mapped	SGD_164/165_Kan	H08	yes		mapped	SGD_164/165_Cm	H08	yes		excisionase
1223	STM14_1142	CDS			+	1058213	1058452	STM1007					nd					deleted in an MGD					hypothetical protein
1224	STM14_1143	CDS		recT homolog	+	1058495	1059604	STM1008.S					no			no		deleted in an MGD			no		hypothetical protein
1226	STM14_1144	CDS			+	1059615	1062500	STM1009					nd					deleted in an MGD					exodeoxyribonuclease
1227	STM14_1145	CDS			+	1062627	1062926	STM1010					no			maybe		deleted in an MGD	SGD_017/018_Cm	H01	yes		hypothetical protein
1228	STM14_1146	CDS			+	1062948	1063106	STM1010.1n					nd					deleted in an MGD					hypothetical protein
1229	STM14_1147	CDS			+	1063099	1063359	STM1011					nd					deleted in an MGD					hypothetical protein
1230	STM14_1148	CDS			+	1063409	1063819	STM1012					no			no		deleted in an MGD			no		regulatory protein
1231	STM14_1149	CDS			-	1063939	1064178						nd					deleted in an MGD					conserved hypothetical protein
1232	STM14_1150	CDS			-	1064144	1064518	STM1013	ACCCAAACCCAACCGATGGCTTACCAAGCCAAGAGGCATCAGCCAGTGCAGGCTGGAGCTGCTTC	TAGTTGCTGCCATTTTCAGTCCCACCCCAGCGCATCCGGCCTGGCCATATGAATATCCTCCTTAG	1064174	1064487	no	SGD_100/101_Kan	D08			mapped	SGD_BLUES	E02			regulatory protein
1233	STM14_1151	CDS			-	1064603	1065586	STM1014					nd					deleted in an MGD					regulatory protein
1235	STM14_1152	CDS			-	1065589	1066338	STM1015					nd					deleted in an MGD					putative replication protein
1236	STM14_1153	CDS			-	1066349	1066696	STM1016	AATAAGGGGTTAAAAATGGCCCGACCTAAAACACAAAGCGAACGGGTGCAGGCTGGAGCTGCTTC	GTTTGTCGATGTTGCTCATTGGGCTCCCCCCTTGTTGATGCTCATCATATGAATATCCTCCTTAG	1066379	1066665	mapped	SGD_009/010_Kan	G10	yes		mapped	SGD_009/010_Cm	G10	yes		hypothetical protein
1237	STM14_1154	CDS			-	1066693	1067004	STM1017					nd					deleted in an MGD					hypothetical protein
1238	STM14_1155	CDS			-	1067082	1067372	STM1018					nd					deleted in an MGD					hypothetical protein
1239	STM14_1156	CDS			-	1067664	1067897	STM1019					nd					deleted in an MGD					hypothetical protein
1240	STM14_1157	CDS			-	1068009	1068230						nd					deleted in an MGD					hypothetical protein
1241	STM14_1158	CDS			-	1068313	1068915	STM1020					nd					deleted in an MGD					hypothetical protein
1242	STM14_1159	CDS			-	1068921	1069121						nd					deleted in an MGD					hypothetical protein
1243	STM14_1160	CDS			-	1069124	1069735	STM1021					nd					deleted in an MGD					hypothetical protein
1244	STM14_1161	CDS			-	1069732	1069878	STM1021.1n					no			no		deleted in an MGD			no		hypothetical protein
1245	STM14_1162	CDS			-	1069868	1070665	STM1022	AACGGGAGCATCGAAATGAATCTTGAGTCCTTACCGAAATATTTTGTGCAGGCTGGAGCTGCTTC	GCTAAATTATTTTGGTCATCGAGTCACGTTTCCCAGAACCTTTTCCATATGAATATCCTCCTTAG	1069898	1070634	mapped	SGD_164/165_Kan	H06	yes		mapped	SGD_164/165_Cm	H06	yes		putative molecular chaperone
1246	STM14_1163	CDS			-	1070732	1071049	STM1023	CAACGATGGGTTATTATGCCTGTGACGTTACAAGAATTAAGAACCGTGCAGGCTGGAGCTGCTTC	GCCAAGTTAAATCCGTTAAAGCCTATTAAGAGATTCAGCCTGTACCATATGAATATCCTCCTTAG	1070762	1071018	mapped	SGD_164/165_Kan	H05	yes		no			no		hypothetical protein
1247	STM14_1164	CDS			-	1071223	1071348	STM1024	TCGGAGGTGAGGCTTATGAAAATGCACAACGATCCCCATTCAATGGTGCAGGCTGGAGCTGCTTC	AAATCGGACGTGGACTCACGCTAAGTGAGAGCGAAATCCGACGCTCATATGAATATCCTCCTTAG	1071253	1071317	mapped	SGD_009/010_Kan	H10	yes		mapped	SGD_009/010_Cm	H10	yes		hypothetical protein
1248	STM14_1165	CDS			+	1071484	1071933	STM1025	AATAGGTAGGAACTAATGAAAAACACCGCTCTGGGTAAGTTCATTGTGCAGGCTGGAGCTGCTTC	AGGTGGCGTTATGTGCTAGAAACCGAAATTCTTGAACATCTCATTCATATGAATATCCTCCTTAG	1071514	1071902	mapped	SGD_029/030_Kan	A07	yes		mapped	SGD_029/030_Cm	A07	yes		hypothetical protein
1249	STM14_1166	CDS	gtgA		+	1072294	1072980	STM1026	GCTGGAACCAATGTGTCTTGCTGAATACCTTATCTCTGGAGTGCAGGCTGGAGCTGCTTC	TTGATGAGTGTCAATTACTAAATTCGTAGGCGATTCTTGGCATATGAATATCCTCCTTAG	1072324	1072775	made*	SGD_005/006_Kan	B10	yes		made*	SGD_001/002_Cm	G09	yes		bacteriophage virulence determinant
1250	STM14_1167	CDS			-	1073337	1073585	STM1027	GTGAGGCTTATGAAAATGAATGACAAGACTCCTGAATTCTGGGCTGTGCAGGCTGGAGCTGCTTC	AGGGTAATGCCTTTTTCACTGATTCTCATCATTAACCCCTGCACGCATATGAATATCCTCCTTAG	1073286	1073554	mapped	SGD_029/030_Kan	H08	yes		mapped	SGD_029/030_Cm	H08	yes		hypothetical protein
1251	STM14_1168	CDS			-	1073569	1074021	STM1028	AACGTGCAGGGGTTAATGATGAGAATCAGTGAAAAAGGCATTACCGTGCAGGCTGGAGCTGCTTC	TTTTCCAGTTGAACATCATGACAGGAACAGAGCACGCTCCGCCTCCATATGAATATCCTCCTTAG	1073599	1073990	mapped	SGD_009/010_Kan	A11	yes		mapped	SGD_009/010_Cm	A11	yes		lysozyme
1252	STM14_1169	CDS			-	1074039	1074518	STM1029	TTCAACTGGAAAACGATGTTTGTTGGCCTGTTGCTTGTCTCGCTAGTGCAGGCTGGAGCTGCTTC	ACCTTTTTAATACAGTCACCATTGGTTACTAGTTTTTCCTGCATTCATATGAATATCCTCCTTAG	1074069	1074487	mapped	SGD_043/044_Kan	F08	yes		mapped	SGD_043/044_Cm	F08	yes		hypothetical protein
1253	STM14_1170	CDS			-	1074726	1075259	STM1030	GAAAAGAGCACGACTGTGGATCAGGAAATTAAAAGCCTCGAATTAGTGCAGGCTGGAGCTGCTTC	ACGGCAGAGGCTAAACTATTCCTGCTCTTCCTCTTGCCCTTCGTCCATATGAATATCCTCCTTAG	1074756	1075228	mapped	SGD_029/030_Kan	G02	yes		mapped	SGD_029/030_Cm	G02	yes		hypothetical protein
1254	STM14_1171	CDS			-	1075216	1077354	STM1031	CTATAAACGGAGATGATGATGACAACGGTGACGAAGGGCAAGAGGGTGCAGGCTGGAGCTGCTTC	GTAGCCCTGCCCTGGTCATAACCACCCTCCTCCGGAACCACCGCCCATATGAATATCCTCCTTAG	1075246	1077323	mapped	SGD_164/165_Kan	H04	yes		mapped	SGD_164/165_Cm	H04	yes		hypothetical protein
1255	STM14_1172	CDS			-	1077554	1079101	STM1032	CCGGGCGAGGTTGTCATGAATTTTATCGATAAAGCTATCAGCATGGTGCAGGCTGGAGCTGCTTC	ATGGAATACCAGCTATTACTGCTTCCCTCCCCGCGTCCGTTCCCTCATATGAATATCCTCCTTAG	1077584	1079070	mapped	SGD_164/165_Kan	H03	yes		mapped	SGD_164/165_Cm	H03	yes		phage portal protein, lambda family
1256	STM14_1173	CDS			-	1079025	1081106	STM1033	CGGGGGAACAGGATAATGCCGGAAGTGAAGACAACAGTGGCGGCGGTGCAGGCTGGAGCTGCTTC	TCTGCTTTTAGTGGGTTATACGGTGCATTTCACCATGCCGCGATACATATGAATATCCTCCTTAG	1079046	1081075	mapped	SGD_164/165_Kan	H02	yes		mapped	SGD_164/165_Cm	H02	yes		Clp protease-like protein
1257	STM14_1174	CDS			-	1081197	1081520	STM1034	GAAAGGAGAATAACCGTGGCTAAGAATTACGTGGAAGACGGCAAAGTGCAGGCTGGAGCTGCTTC	ATCCCGTCAAAAAGGTCAGCCATTAATTTTTACCGGAACGGTTTCCATATGAATATCCTCCTTAG	1081227	1081489	mapped	SGD_164/165_Kan	H01	yes		mapped	SGD_164/165_Cm	H01	yes		putative RecA/RadA recombinase
1258	STM14_1175	CDS			-	1081513	1081812	STM1035	TTCCGGTAAAAATTAATGGCTGACCTTTTTGACGGGATGAAAAGGGTGCAGGCTGGAGCTGCTTC	ACTGAAATGGCCTCTTTAAGCCCCTTTACCTCCATTGTTCTCCTCCATATGAATATCCTCCTTAG	1081543	1081781	no			yes		mapped	SGD_164/165_Cm	G12	yes		ATP-binding sugar transporter-like protein
1259	STM14_1176	CDS			-	1081793	1082359	STM1036	CTCTGGAGGAGAACAATGGAGGTAAAGGGGCTTAAAGAGGCCATTGTGCAGGCTGGAGCTGCTTC	CTGCACTGTGTCGGGTCATTTTTTAGTGAATCTCCTCAGTTCATACATATGAATATCCTCCTTAG	1081823	1082328	mapped	SGD_164/165_Kan	G11	yes		mapped	SGD_164/165_Cm	G11	yes		minor tail protein
1260	STM14_1177	CDS			-	1082356	1082757	STM1037	GAGATTCACTAAAAAATGACCCGACACAGTGCAGTACGGCAGGCCGTGCAGGCTGGAGCTGCTTC	TCATTCTCTTTTCCTCTACATGGAATAGGTGATGTCGTAACTCAGCATATGAATATCCTCCTTAG	1082386	1082726	mapped	SGD_164/165_Kan	G10	yes		mapped	SGD_164/165_Cm	G10	yes		minor tail protein
1261	STM14_1178	CDS			-	1082769	1083518	STM1038	GTAGAGGAAAAGAGAATGACAGACACGACAATTCCTAATCCACTTGTGCAGGCTGGAGCTGCTTC	AGGACGAGAGGTGGGTTATGCCTGAACAGTAATATCCGCAATAGCCATATGAATATCCTCCTTAG	1082799	1083487	mapped	SGD_164/165_Kan	G09	yes		mapped	SGD_164/165_Cm	G09	yes		major tail protein
1262	STM14_1179	CDS			-	1083564	1083962	STM1039	TTTCAGGAATAAATCATGTTTTTAAAGAAAGAGACGTTTACCCGGGTGCAGGCTGGAGCTGCTTC	AATGAAGCTCATTATTCAGGACTTTTCCGGCGTCATGTCCTCTGACATATGAATATCCTCCTTAG	1083594	1083931	mapped	SGD_009/010_Kan	B11	yes		mapped	SGD_009/010_Cm	B11	yes		minor tail protein
1263	STM14_1180	CDS			-	1083959	1084288	STM1040	GACGCCGGAAAAGTCCTGAATAATGAGCTTCATTTTGTCCGGCAAGTGCAGGCTGGAGCTGCTTC	ATGTTGATGACGATATCACCGACTTTCTGGCTCAAATCTCACTCCCATATGAATATCCTCCTTAG	1083989	1084257	mapped	SGD_009/010_Kan	C11	yes		mapped	SGD_009/010_Cm	C11	yes		minor tail protein
1264	STM14_1181	CDS			-	1084368	1087355	STM1041	GGGCTGGGGAAGCTGGTGGACAGCAGTGATCTCGTTGAAAAACGCGTGCAGGCTGGAGCTGCTTC	AGTGAAAGGTTTTCATCATCGATATGCCCCGCTCAGCCTGCCGCCCATATGAATATCCTCCTTAG	1084398	1087324	mapped	SGD_164/165_Kan	G08	yes		mapped	SGD_164/165_Cm	G08	yes		minor tail protein
1265	STM14_1182	CDS			-	1087352	1087684	STM1042	GAGCGGGGCATATCGATGATGAAAACCTTTCACTGGAAAGTTGACGTGCAGGCTGGAGCTGCTTC	TTTCGATCAAAAATACTAAGAAATAACCTGCTCAAATGTCGCGGTCATATGAATATCCTCCTTAG	1087382	1087653	mapped	SGD_164/165_Kan	G07	yes		mapped	SGD_164/165_Cm	G07	yes		minor tail protein
1266	STM14_1183	CDS			-	1087783	1088280	STM1043	AAAAAAGGAAATGTTATGAAAAAGATTGTCGTGGCGGTTTTAGTTGTGCAGGCTGGAGCTGCTTC	CTAGGCGCCAAGCACCTAGGTTCCAGCTTTGACGTCACTGTCAGCCATATGAATATCCTCCTTAG	1087813	1088249	mapped	SGD_009/010_Kan	D11	yes		mapped	SGD_009/010_Cm	D11	yes		attachment/invasion protein
1267	STM14_1184	CDS	sodC_1		+	1088397	1088930	STM1044	GAGGTAACTAATGAAATACACAATATTGTCGCTGGTAGCTGTGCAGGCTGGAGCTGCTTC	TATGTTGCTGTTATTTCTCAATGACACCACAGGCAAAACGCATATGAATATCCTCCTTAG	1088427	1088899	mapped	SGD_005/006_Kan	C10	yes		mapped	SGD_001/002_Cm	F09	yes		superoxide dismutase precursor
1269	STM14_1185	CDS			-	1089020	1089715	STM1045	AAGGATCTCTCATATATGCAGGATATACCACAGGAAACCCTGAGCGTGCAGGCTGGAGCTGCTTC	AATCATGGGAACCTGTTAAGACAGTTTGTTGATGGAAGCGAAAAACATATGAATATCCTCCTTAG	1089050	1089684	made*	SGD_029/030_Kan	E02	yes		no			no		minor tail protein
1270	STM14_1186	CDS			-	1089725	1090462	STM1046					no			no		deleted in an MGD			no		tail assembly protein
1271	STM14_1187	CDS			-	1090360	1091064	STM1047	GGGGTATAACGACAAATGGCAACGACGGACACACTCAATATGGCGGTGCAGGCTGGAGCTGCTTC	ATGTTGTCATGATTATCACTGCCGGATGACGACAGACGGTCTGGTCATATGAATATCCTCCTTAG	1090390	1091033	made	SGD_029/030_Kan	H06	yes		mapped	SGD_029/030_Cm	H06	yes		tail assembly protein
1272	STM14_1188	CDS			-	1091136	1094486	STM1048	TATGGAGCCAGGAGAATGAGCAAAGGTGGAGGGAAGGGGCATACAGTGCAGGCTGGAGCTGCTTC	GATACGTCTCCGTAATCAGTCCCTTAAAAAAATCCAGATACCCTTCATATGAATATCCTCCTTAG	1091166	1093553	mapped	SGD_009/010_Kan	E11	yes		mapped	SGD_009/010_Cm	E11	yes		host specificity protein J
1273	STM14_1189	CDS			-	1094525	1094767	STM04985					nd					deleted in an MGD					conserved hypothetical protein
1274	STM14_1190	CDS			-	1094821	1097259	STM1049	TTTTATGGAGGCAATATGCCAGTACTTATTTCCGGCGTACTGAAGGTGCAGGCTGGAGCTGCTTC	TCATTTTAAAAGTCATTATGCCAGCCTCACTATGTAGTTAAATGCCATATGAATATCCTCCTTAG	1094851	1097228	made	SGD_164/165_Kan	G05	yes		mapped	SGD_164/165_Cm	G05	yes		tail fiber protein
1275	STM14_1191	CDS		mig-3 homolog	-	1097259	1097840	STM1050	AGTGAGGCTGGCATAATGACTTTTAAAATGAGCGAACAGGCGCAGGTGCAGGCTGGAGCTGCTTC	TTACCACAGTAACGCCTACTGGCTGGCTGGTCTTTCCGGCCAGTCCATATGAATATCCTCCTTAG	1097289	1097809	no			no		mapped	SGD_033/034_Cm	H09	yes		tail fiber assembly like-protein
1276	STM14_1192	CDS			+	1097844	1097951						nd					deleted in an MGD					caudovirales tail fibre assembly protein
1278	STM14_1193	CDS	sseI		-	1098316	1099284	STM1051	GTTTTTTGTTATGCCCTTTCATATTGGAAGCGGATGTCTTGTGCAGGCTGGAGCTGCTTC	CACGGTGCGCTTACATTTTACCTATTAAGGAATATTTTTGCATATGAATATCCTCCTTAG	1098346	1099253	mapped	SGD_003/004_Kan	H03	yes		mapped	SGD_003/004_Cm	H03	yes		secreted effector protein
1279	STM14_1194	CDS			-	1099352	1099800	STM1052	TCCACTTAAATTTTGATGGACACTATCACAGATGACAGAGTCCACGTGCAGGCTGGAGCTGCTTC	GACGTAGCGTAAGGATTATTTTACGGTTTCGAGGTTCCAGGGCAGCATATGAATATCCTCCTTAG	1099382	1099769	mapped	SGD_031/032_Kan	A07	yes		no			no
1280	STM14_1195	CDS			+	1099932	1100558	STM1053	GACTGGCGGTTTCATATGTGTGGACGCTTTGCACAAGCACAGACCGTGCAGGCTGGAGCTGCTTC	GTCATCCGTTTTTAACTATTGGCATGGATTGGTATCTTTTCGCATCATATGAATATCCTCCTTAG	1099962	1100527	mapped	SGD_037/038_Kan	H10	yes		no			no		hypothetical protein
1281	STM14_1196	CDS			+	1100627	1100926	STM1054	GTACCATTTTATGATAGTTAACCTTTACCAAGATAATTATGTGCAGGCTGGAGCTGCTTC	CGGTAATGATTTACAGGGAATTTATACAGTAATTCGAAATCATATGAATATCCTCCTTAG	1100657	1100883	mapped	SGD_005/006_Kan	D10	yes		mapped	SGD_005/006_Cm	D10	yes		hypothetical protein
1282	STM14_1197	CDS			+	1100911	1101597	STM1055	CGAGTATATTATGTTAAGACACATTCAAAATAGTTTAGGCGTGCAGGCTGGAGCTGCTTC	AGGTTAACTATCATAAAATGGTACACCAGTCTTTCCAGGACATATGAATATCCTCCTTAG	1100941	1101566	mapped	SGD_005/006_Kan	E10	yes		mapped	SGD_001/002_Cm	D09	yes		hypothetical protein
1283	STM14_1198	CDS			+	1101868	1102059	STM1056	CGAAACACGTATGTTCGTAGAACTGGTTTATGACAAGCGTGTGCAGGCTGGAGCTGCTTC	TTTTAATAAGCTATCTGTTCAAATTTTCGCGATCGCTTTTCATATGAATATCCTCCTTAG	1101898	1102028	mapped	SGD_001/002_Kan	H02	yes		made	SGD_001/002_Cm	A03	no		MsgA-like protein
1284	STM14_1199	CDS	pepN		-	1102354	1105098	STM1057	TCGATTTTAAAAACTATGAGTACATATTATAAAAATGTAGCAAATGTGCAGGCTGGAGCTGCTTC	TTATAACGGATACTGTCAGGCTAACGCTTTAGTTATCTTCTCGTACATATGAATATCCTCCTTAG	1102384	1105067	no			no		mapped	SGD_164/165_Cm	G04	yes		aminopeptidase N
1285	STM14_1200	CDS	pyrD		-	1105306	1106316	STM1058	AATCCAGGAGAGTTCATGTACTATCCCTTCGTTCGTAAAGCCCTTGTGCAGGCTGGAGCTGCTTC	GATAAAGGGTAAAGTTTAGATGTGCGTTACGATTTCTTTAATCAACATATGAATATCCTCCTTAG	1105336	1106285	mapped	SGD_172/173_Kan	H04	yes		mapped	SGD_172/173_Cm	H04	yes		dihydroorotate dehydrogenase 2
1286	STM14_1201	CDS			+	1106320	1106445						nd					nd					hypothetical protein
1287	STM14_1202	CDS	ycbW		-	1106482	1107024	STM1059	AGCGGGAGAGAGGTAATGCGAATTAAACCTGACGATAACTGGCGCGTGCAGGCTGGAGCTGCTTC	GTTACGACTGGAAAATTAAACCGCTTGTTCAAGGCTGAAACTGTGCATATGAATATCCTCCTTAG	1106512	1106993	mapped	SGD_057/058_Kan	B11	yes		mapped	SGD_057/058_Cm	B11	yes		putative cytoplasmic protein
1288	STM14_1203	CDS			+	1107021	1108130	STM1060					no			no		no			no		putative iron-sulfur protein
1289	STM14_1204	CDS	ycbY	rlmL	-	1108229	1110337	STM1061	CGTAAAAGTGACAATATGAATTCTCTGTTTGCCAGTACGGCCCGCGTGCAGGCTGGAGCTGCTTC	CATTTACTTTTCCTTTCAGGCGGCGCGGATCAGCCAGCAGTTATGCATATGAATATCCTCCTTAG	1108259	1110306	mapped	SGD_057/058_Kan	B12	yes		mapped	SGD_057/058_Cm	B12	yes		23S rRNA m(2)G2445 methyltransferase
1290	STM14_1205	CDS	uup		-	1110350	1112257	STM1062	TGAAAGGAAAAGTAAATGTCATTAATCAGTATGCATGGCGCATGGGTGCAGGCTGGAGCTGCTTC	TAGGCGCTCCTTTCGTTATGCCCCGTTTTTCAGGCCTTCAAGATACATATGAATATCCTCCTTAG	1110380	1112226	mapped	SGD_164/165_Kan	G03	yes		mapped	SGD_164/165_Cm	G03	yes		ABC transporter ATPase component
1292	STM14_1206	CDS	pqiA		-	1112272	1113525	STM1063	ACGAAAGGAGCGCCTATGTGTGAACATCACCATGCTGCGAAGCACGTGCAGGCTGGAGCTGCTTC	TTAGGTTCCATGCTATCAGGACTCCTCATGGCCTGGTTCGTACTCCATATGAATATCCTCCTTAG	1112302	1113494	mapped	SGD_164/165_Kan	G02	yes		mapped	SGD_164/165_Cm	G02	yes		paraquat-inducible protein A
1293	STM14_1207	CDS	pqiB		-	1113530	1115170	STM1064	AGGAGTCCTGATAGCATGGAACCTAAAAAAGGGGAAGCCAAAGTAGTGCAGGCTGGAGCTGCTTC	CGACTAGCCATTTTTTCATTGTTTCGCCCTCTTAGGCTCAGGATCCATATGAATATCCTCCTTAG	1113560	1115139	mapped	SGD_164/165_Kan	G01	yes		mapped	SGD_164/165_Cm	G01	yes		paraquat-inducible protein B
1294	STM14_1208	CDS	ymbA		-	1115167	1115730	STM1065					no			no		deleted in an MGD			no		putative outer membrane protein
1295	STM14_1209	CDS			+	1115818	1116021						part deleted with adjacent gene					nd					hypothetical protein
1296	STM14_1210	CDS	rmf		-	1115985	1116152	STM1066	TGAGGGAAACGAGGCATGAAGAGACAAAAACGAGATCGCCTGGAAGTGCAGGCTGGAGCTGCTTC	TCTAAAGAGACAGAATCAGGCCATTACCGCCCTGTCCTCCATGGCCATATGAATATCCTCCTTAG	1116015	1116121	mapped	SGD_051/052_Kan	G09	yes		no			no		ribosome modulation factor
1297	STM14_1211	CDS	fabA		+	1116252	1116770	STM1067					nd					nd					3-hydroxydecanoyl-(acyl carrier protein) dehydratase
1298	STM14_1212	CDS	lonH		+	1116839	1118599	STM1068					no			no		no			no		putative protease
1299	STM14_1213	CDS	ycbG		-	1118785	1119237	STM1069	AACATTGGGATCACAATGAAATATCAACAACTTGAAAATCTTGAAGTGCAGGCTGGAGCTGCTTC	CAACGCCTTTCAGCGTTACTTCTTGCCTAATAACGCCTGTAAATCCATATGAATATCCTCCTTAG	1118815	1119206	mapped	SGD_045/046_Kan	F12	yes		mapped	SGD_045/046_Cm	F12	yes		hypothetical protein
1300	STM14_1214	CDS	ompA		+	1119309	1120361	STM1070	GTGAAGGATTTAACCGTGTTATCTCGTTGGAGATATTCATGGCGTGTGCAGGCTGGAGCTGCTTC	TTATCAGACGGAAACTTAAGCCTGCGGCTGAGTTACCACGTCTTTCATATGAATATCCTCCTTAG	1119339	1120387	mapped	SGD_152/153_Kan	C04	yes		mapped	SGD_152/153_Cm	C04	yes		outer membrane protein A
1301	STM14_1215	CDS	sulA		+	1120718	1121227	STM1071	AGGGCTGGATTGATTATGTACACTTCAGGTTATGCAAATCGTTCTGTGCAGGCTGGAGCTGCTTC	AAATCCTAATTTTACTTAATGATACAAATTAGAGTGAATTTTTAGCATATGAATATCCTCCTTAG	1120748	1121196	mapped	SGD_047/048_Kan	A07	yes		mapped	SGD_047/048_Cm	A07	yes		SOS cell division inhibitor
1302	STM14_1216	CDS			+	1121248	1121352						deleted in an MGD					nd					hypothetical protein
1304	STM14_1217	CDS	yccR	tfoX homolog	-	1121444	1122049	STM1072	TTTAAAAGGAATTTTATGAGAGCACTCTCTTATGACAGGATCTATGTGCAGGCTGGAGCTGCTTC	CGATTTCTACATTAATTACCCAGCCGTAAGCGAATGAGCCCAGTCCATATGAATATCCTCCTTAG	1121474	1122018	mapped	SGD_043/044_Kan	H04	yes		mapped	SGD_043/044_Cm	H04	yes		putative DNA transformation protein
1305	STM14_1218	CDS	yccS		+	1122036	1124189	STM1073	GGACAAATAGCCTTTATGTTAAGTCCGTTGATTCGCCGTTATACCGTGCAGGCTGGAGCTGCTTC	ACTGGGCTCATTCGCTTACGGCTGGGTAATTAATGTAGAAATCGGCATATGAATATCCTCCTTAG	1122066	1124158	no			no		mapped	SGD_057/058_Cm	C05	yes		putative transporter
1306	STM14_1219	CDS	yccF		+	1124208	1124654	STM1074					deleted in an MGD			no		no			no		hypothetical protein
1307	STM14_1220	CDS	helD		-	1124778	1126832	STM1075					deleted in an MGD			no		no			no		DNA helicase IV
1308	STM14_1221	CDS	mgsA		+	1126868	1127326	STM1076					deleted in an MGD			no		no			no		methylglyoxal synthase
1309	STM14_1222	CDS	yccT		+	1127421	1128083	STM1077	GGACAGGAGAACCTTATGAAAACCGGCGCGCTAGCCACCTTCCTTGTGCAGGCTGGAGCTGCTTC	CTGGGACAACTCATATCAAGAGGGCGGCTGTTTTTCCGCCCATTGCATATGAATATCCTCCTTAG	1127451	1128052	mapped	SGD_039/040_Kan	F04	yes		mapped	SGD_039/040_Cm	F04	yes		hypothetical protein
1310	STM14_1223	CDS			-	1128254	1128670	STM1078	ACAGCCAGGAGAAAGATGATGAAAGAGACCGATATTGCTGATGTTGTGCAGGCTGGAGCTGCTTC	CGGCCATTTAAACTTTTATTTCGCCAGCCCCAGGCGAGGGATCTCCATATGAATATCCTCCTTAG	1128284	1128639	no			no		mapped	SGD_053/054_Cm	D10	yes		putative cytoplasmic protein
1311	STM14_1224	CDS	yccV	hspQ homolog	+	1128715	1129032	STM1079	TCCCGGGAGGTGACTATGATAGCCAGCAAATTCGGTATCGGCCAAGTGCAGGCTGGAGCTGCTTC	GCCTTTTAAATACAATCAGTTACGTAGTCGCGGCGCCTGAAGCTGCATATGAATATCCTCCTTAG	1128745	1129001	mapped	SGD_057/058_Kan	C06	yes		mapped	SGD_057/058_Cm	C06	yes		putative inner membrane protein
1312	STM14_1225	CDS	yccW	rlmI homolog	+	1129090	1130457	STM1080	GAGAGGTTACTCCGCATGACTGAATCTACATTTCCGCAATATCCCGTGCAGGCTGGAGCTGCTTC	ATTCCACTTTTCAAGTTACATGACGCGACAGGCAAACCCTTTCAGCATATGAATATCCTCCTTAG	1129120	1130270	mapped	SGD_057/058_Kan	C07	yes		mapped	SGD_057/058_Cm	C07	yes		putative SAM-dependent methyltransferase
1314	STM14_1226	CDS			-	1130516	1131064	STM1081	GAAGAAGGAAATACAATGAAAACAGTCTTCTCTTTGACCGCAGCCGTGCAGGCTGGAGCTGCTTC	GTGCCGTCCTCTGTTTTATCTTCCGTATGTGGCCGTGAATTTTGCCATATGAATATCCTCCTTAG	1130546	1131033	mapped	SGD_027/028_Kan	D12	yes		mapped	SGD_027/028_Cm	D12	yes		putative outer membrane protein
1315	STM14_1227	CDS			-	1131090	1131869	STM1082	GGCACGGTGCAGGAGATGCATATTCGACATCAGGATCTTACGACGGTGCAGGCTGGAGCTGCTTC	TCATACAGGACATACTTAACGTACCTGACTGGGCAGACACCCATACATATGAATATCCTCCTTAG	1131120	1131838	no			no		mapped	SGD_029/030_Cm	H03	yes		regulatory protein
1316	STM14_1228	CDS	yccX		-	1131918	1132199	STM1083	GAAAGGAGAACCATCATGTCGAACGTCTGCATTATCGCCTGGGTTGTGCAGGCTGGAGCTGCTTC	GCCGGTAAAATGTATTTAATACCGAATACTAAAGCCTGTTAACGTCATATGAATATCCTCCTTAG	1131948	1132168	mapped	SGD_049/050_Kan	C10	yes		mapped	SGD_049/050_Cm	C10	yes		putative phosphohydrolase
1317	STM14_1229	CDS	yccK		+	1132196	1132525	STM1084	ACGCAGTGAAACGTTATGTTGATCTTTGAAGGTAAAGAAATCAGTGTGCAGGCTGGAGCTGCTTC	CTTTAGTATTCGGTATTAAATACATTTTACCGGCTTGGGCAGACCCATATGAATATCCTCCTTAG	1132226	1132494	mapped	SGD_057/058_Kan	C04	no		no			no		sulfurtransferase TusE
1318	STM14_1230	CDS	yccA		+	1132612	1133271	STM1085	ATAAGAGAGTGACTAATGGATCGTATCATTACATCATCGCGTGATGTGCAGGCTGGAGCTGCTTC	AGAGGGGAATGTCGATTAGTCGCGGCTGGCGAAGCCCAGAATGCTCATATGAATATCCTCCTTAG	1132642	1133240	mapped	SGD_057/058_Kan	C01	yes		no			no		hypothetical protein
1319	STM14_1231	tRNA	serT		-	1133666	1133753	STM1086					nd					nd					tRNA-Ser
1320	STM14_1232	CDS	pipA		+	1133892	1134572	STM1087	AGGAAATAAGAAGTTATGCTTCCGGTCACCTACAGATTAATACCTGTGCAGGCTGGAGCTGCTTC	CGTTTCCCGATGTGTCTATTTATTGAAGATGTAGACCATTCTGGGCATATGAATATCCTCCTTAG	1133922	1134541	mapped	SGD_017/018_Kan	A02	yes		mapped	SGD_017/018_Cm	A02	yes		pathogenicity island-encoded protein A
1321	STM14_1233	CDS	pipB		+	1134794	1135669	STM1088	AGGAATCAAAATGCCAATAACTAACGCGTCCCCAGAAAATGTGCAGGCTGGAGCTGCTTC	TTTATCTCGACTAAAATATCGGATGGGGGAAAAGAGTTCTCATATGAATATCCTCCTTAG	1134824	1135638	mapped	SGD_001/002_Kan	A03	yes		no			no		secreted effector protein
1323	STM14_1234	CDS			-	1135671	1135796						deleted in an MGD					deleted in an MGD					hypothetical protein
1324	STM14_1235	CDS			-	1135887	1136207	STM1089	AGATTATCCTTGCTATTGACTTCCTTCATTTCCAGCATAGCTTACGTGCAGGCTGGAGCTGCTTC	GCATAATTTAATACGTCAACATACTTTCTTAATGAGATAAAACGCCATATGAATATCCTCCTTAG	1135917	1136176	mapped	SGD_017/018_Kan	B02	yes		no			no	well contaminated with 017/018 B01, double resistant	putative inner membrane protein
1325	STM14_1236	CDS	pipC		+	1136217	1136558	STM1090	TCTTGAGGTAACTATATGGAAAGTCTATTAAATCGTTTATATGACGTGCAGGCTGGAGCTGCTTC	TGTTGACGTATTAAATTATGCATAATGCTCTTTCAATTGCTTCACCATATGAATATCCTCCTTAG	1136247	1136527	mapped	SGD_017/018_Kan	C02	yes		mapped	SGD_017/018_Cm	C02	yes		pathogenicity island-encoded protein C
1326	STM14_1237	CDS	sopB		+	1136575	1138260	STM1091	TAAAAACGCTATGCAAATACAGAGCTTCTATCACTCAGCTGTGCAGGCTGGAGCTGCTTC	ACCTCAAGACTCAAGATGTGATTAATGAAGAAATGCCTTTCATATGAATATCCTCCTTAG	1136605	1138229	mapped	SGD_001/002_Kan	B03	yes		made	SGD_001/002_Cm	C03	no		secreted effector protein
1327	STM14_1238	CDS	orfX		-	1138592	1138762	STM1092	AGGTGTGTGTATGCCAGCAAAGCCCCGGACAAGTAAGACCGTGCAGGCTGGAGCTGCTTC	AAGACGATAACTACAGCTTATGTCCCGTGTTACATAACTTCATATGAATATCCTCCTTAG	1138622	1138731	mapped	SGD_003/004_Kan	A04	yes		mapped	SGD_003/004_Cm	A04	yes		putative cytoplasmic protein
1328	STM14_1239	CDS			+	1138763	1138873	STM1093	TAGAGAGGATAGTTTATGACACTCCAGGCAAATATCAGCAGAGAGGTGCAGGCTGGAGCTGCTTC	GGACATAAGCTGTAGTTATCGTCTTATGTAAGAGGGGGCGGCCATCATATGAATATCCTCCTTAG	1138793	1138842	made*	SGD_017/018_Kan	D02	yes		mapped	SGD_017/018_Cm	D02	yes		putative cytoplasmic protein
1329	STM14_1240	CDS	pipD		+	1138982	1140544	STM1094	GGGAACCTTTATGAAAAAGTATCTTGCATTCGCCGTTACGGTGCAGGCTGGAGCTGCTTC	GTCATTAAATTTATGGCTGCGTACTTGAAAAGTGATATTTCATATGAATATCCTCCTTAG	1139012	1140420	mapped	SGD_003/004_Kan	B04	yes		mapped	SGD_003/004_Cm	B04	yes		pathogenicity island-encoded protein D
1330	STM14_1241	CDS	copS		+	1140624	1141988	STM1095	CGGAAACGTCGCAGAATGGTTAAGTTATCAATGACGCTGCGCCTGGTGCAGGCTGGAGCTGCTTC	GAACCTGTCCTGACCTTAGCTATCACCACTATCAGGCAGACGAACCATATGAATATCCTCCTTAG	1140654	1141957	mapped	SGD_027/028_Kan	C12	yes		no	SGD_027/028_Cm	C12	yes		copper resistance protein
1331	STM14_1242	CDS	copR		+	1141981	1142661	STM1096	TAACCTTACACGGACATGACAATTATGTCATCTTGTTGGAGATTTGTGCAGGCTGGAGCTGCTTC	AGCGTCATTGATAACTTAACCATTCTGCGACGTTTCCGCCTGTAACATATGAATATCCTCCTTAG	1142011	1142696	mapped	SGD_041/042_Kan	C10	yes		mapped	SGD_041/042_Cm	C10	yes		transcriptional regulatory protein YedW
1332	STM14_1243	CDS			-	1142797	1143207	STM1097	GTAAAGGAGTGAAGCATGAAACGATATATACTGGCTACCGTGATAGTGCAGGCTGGAGCTGCTTC	GGGATAGGCTCTAAATTAGCTCCCGCGATAGGTTGAATAACCATACATATGAATATCCTCCTTAG	1142827	1143176	mapped	SGD_039/040_Kan	H10	yes		mapped	SGD_039/040_Cm	H10	yes		hypothetical protein
1333	STM14_1244	CDS			+	1143230	1143337						deleted in an MGD					deleted in an MGD					hypothetical protein
1334	STM14_1245	CDS			-	1143361	1143543						deleted in an MGD					deleted in an MGD					hypothetical protein
1335	STM14_1246	CDS	hpaC		+	1143540	1144052	STM1098	CGGCAGGAGGTTCTCATGCAAGTAGATGAACAACGTCTGCGTTTTGTGCAGGCTGGAGCTGCTTC	GGGCATGAGTGACGGTTAAACAGGCGCTTCCATCTCAAGTCTGACCATATGAATATCCTCCTTAG	1143570	1144021	no			no		mapped	SGD_037/038_Cm	C09	yes		4-hydroxyphenylacetate catabolism
1336	STM14_1247	CDS	hpaB		+	1144070	1145632	STM1099	GAGGAAGAGGCCGCAATGAAACCTGAAGATTTTCGTACTGATAACGTGCAGGCTGGAGCTGCTTC	GAACCTCCTGCCGCGTTATTTCAGCAGCTTATCCAGTTGATTGATCATATGAATATCCTCCTTAG	1144100	1145601	mapped	SGD_039/040_Kan	A01	yes		mapped	SGD_039/040_Cm	A01	yes		4-hydroxyphenylacetate catabolism
1337	STM14_1248	CDS	hpaR		+	1145850	1146290	STM1100	AAAAGAGAAACGCTTATGCATGATTCATTAACCATCGCATTGCTTGTGCAGGCTGGAGCTGCTTC	GGGAAGGTAAGAATACTATGCTTCCGCTTCGCTATCAGGATGCTGCATATGAATATCCTCCTTAG	1145880	1146259	mapped	SGD_031/032_Kan	D05	yes		mapped	SGD_031/032_Cm	D05	yes		4-hydroxyphenylacetate catabolism
1338	STM14_1249	CDS			+	1146275	1146388						nd					nd					hypothetical protein
1339	STM14_1250	CDS	hpaG		-	1146565	1147854	STM1101	CTGAGGAGTTTATGTATGAAGGGTACTGTTTTCGCCGTTGCGTTAGTGCAGGCTGGAGCTGCTTC	AATGATTTATTTTCTTCATTTTGCGCTCTCCTCACTGACGATTCGCATATGAATATCCTCCTTAG	1146595	1147823	no			no		mapped	SGD_037/038_Cm	F07	yes		4-hydroxyphenylacetate catabolism
1340	STM14_1251	CDS	hpaE		-	1147851	1149317	STM1102	TGAGGAGAGCGCAAAATGAAGAAAATAAATCATTGGATTAACGGCGTGCAGGCTGGAGCTGCTTC	GCTAACTTGCCCATATCAAACTCCCCATTTTGGGATAGGATGGTCCATATGAATATCCTCCTTAG	1147881	1149286	mapped	SGD_043/044_Kan	A12	yes		mapped	SGD_043/044_Cm	A12	yes		4-hydroxyphenylacetate catabolism
1341	STM14_1252	CDS	hpaD		-	1149319	1150170	STM1103	AATGGGGAGTTTGATATGGGCAAGTTAGCGTTAGCAGCAAAAATTGTGCAGGCTGGAGCTGCTTC	CGGCATAAACACCCCTTACGCAGGCAGCGGGAAAACAGCGTTTACCATATGAATATCCTCCTTAG	1149349	1150139	mapped	SGD_033/034_Kan	A03	yes		mapped	SGD_033/034_Cm	A03	yes		4-hydroxyphenylacetate catabolism
1342	STM14_1253	CDS	hpaF		-	1150180	1150560	STM1104	GCGTAAGGGGTGTTTATGCCGCACTTTATTGCTGAATGTACTGAAGTGCAGGCTGGAGCTGCTTC	GGGCGAAAGAGTGTGCTATTTAAATAACGCGTGTACGTTGTTTTGCATATGAATATCCTCCTTAG	1150210	1150529	mapped	SGD_039/040_Kan	E03	yes		mapped	SGD_039/040_Cm	E03	yes		4-hydroxyphenylacetate catabolism
1343	STM14_1254	CDS			+	1150549	1150701						nd					nd					hypothetical protein
1344	STM14_1255	CDS	hpaH		-	1150703	1151506	STM1105	GTAACAGGAAACACTATGCTCGATAAACAGACCCATACCCTGATCGTGCAGGCTGGAGCTGCTTC	TTCATCGTTTTTTCCTTACACAAACCGGCAACTGATCGCGCCCATCATATGAATATCCTCCTTAG	1150733	1151475	mapped	SGD_039/040_Kan	H11	yes		mapped	SGD_039/040_Cm	H11	yes		4-hydroxyphenylacetate catabolism
1345	STM14_1256	CDS	hpaI		-	1151517	1152308	STM1106	TGTAAGGAAAAAACGATGAAAAATGCTTTCAAAGACGCGTTAAAAGTGCAGGCTGGAGCTGCTTC	CTTACGGGGCCAGGCTTAATAGACGCCGGACGCACCGGACAGTTTCATATGAATATCCTCCTTAG	1151547	1152277	mapped	SGD_043/044_Kan	D06	yes		mapped	SGD_043/044_Cm	D06	yes		4-hydroxyphenylacetate catabolism
1346	STM14_1257	CDS	hpaX		-	1152380	1153756	STM1107	ATCAGAGGAAAAAAAATGAGCGACACATCATCTGCACTTCCGGAAGTGCAGGCTGGAGCTGCTTC	GCACATAGTTTCTCCTCAAGGGGTGGCGCGCGGACGCGATGCTTTCATATGAATATCCTCCTTAG	1152410	1153725	mapped	SGD_035/036_Kan	B11	yes		no			no		4-hydroxyphenylacetate catabolism
1347	STM14_1258	CDS	hpaA		-	1153766	1154662	STM1108					no			no		no			no		4-hydroxyphenylacetate catabolism
1348	STM14_1259	CDS		atsH homolog	-	1154676	1155614	STM1109	AAGAAGAGTAAAAACATGATGAAAAAAAGCGTCGCTATGCTGGCGGTGCAGGCTGGAGCTGCTTC	TCCCTGCTCTGATACCTACGGTACGCTTATCGTCATATTGTCATGCATATGAATATCCTCCTTAG	1154706	1155583	mapped	SGD_009/010_Kan	F11	yes		mapped	SGD_009/010_Cm	F11	yes		putative periplasmic protein
1349	STM14_1260	CDS			+	1155618	1155782						nd					deleted in an MGD					hypothetical protein
1351	STM14_1261	CDS			+	1156022	1156384	STM1110	TAAAAGGTTTCTGTAATGGAATGGAAGGTCGTTGATACAGTTATAGTGCAGGCTGGAGCTGCTTC	TGCATACTTTATTTCCTAAACTTTCTTATTATCTATTTGAATATTCATATGAATATCCTCCTTAG	1156052	1156353	mapped	SGD_017/018_Kan	E02	yes		mapped	SGD_017/018_Cm	E02	yes		hypothetical protein
1352	STM14_1262	CDS			-	1156832	1156987						deleted in an MGD					deleted in an MGD					conserved hypothetical protein
1354	STM14_1263	CDS	yccD	cbpM	+	1157038	1157343	STM1111	ATGGGGGAAAGCATAATGGCTAACATCACTGTCACCTTTACCATCGTGCAGGCTGGAGCTGCTTC	TGCCTTTATCGTGGATTAGGGATGCGAGATAAAGCGAGAAAGGCGCATATGAATATCCTCCTTAG	1157068	1157312	mapped	SGD_047/048_Kan	C11	yes		mapped	SGD_047/048_Cm	C11	yes		chaperone-modulator protein CbpM
1355	STM14_1264	CDS	cbpA		+	1157343	1158263	STM1112	TAGCGAGATGATGCTATGGAACTTAAGGATTATTACGCCATTATGGTGCAGGCTGGAGCTGCTTC	CAGTGATGTTAGCCATTATGCTTTCCCCCATTGCTGGCGTGGGTCCATATGAATATCCTCCTTAG	1157373	1158232	mapped	SGD_100/101_Kan	B09	yes		no			no		curved DNA-binding protein CbpA
1356	STM14_1265	CDS			+	1158383	1158577						part deleted with adjacent gene					part deleted with adjacent gene					hypothetical protein
1357	STM14_1266	CDS	scsA		-	1158498	1158860	STM1113	AACAGTGAGGGCGCAATGGCGAAACAACAACGGATGGGCTGGTGGGTGCAGGCTGGAGCTGCTTC	GCAATAACCGGTCTGTCATTCACGGAAGACACAAAATCGTAGATGCATATGAATATCCTCCTTAG	1158528	1158829	mapped	SGD_027/028_Kan	A05	yes		mapped	SGD_027/028_Cm	A05	yes		suppression of copper sensitivity protein A
1358	STM14_1267	CDS	scsB		-	1158909	1160795	STM1114	TCACGGAGAAAAAATATGATGATTTTGTTCAGGCGGATACTGTTCGTGCAGGCTGGAGCTGCTTC	AAACAATCATGTATTTCATTGGGTTATTCCTTTCGCTTTTTTCAACATATGAATATCCTCCTTAG	1158939	1160764	mapped	SGD_029/030_Kan	C05	yes		made	SGD_029/030_Cm	C05	yes		suppression of copper sensitivity protein
1359	STM14_1268	CDS	scsC		-	1160792	1161415	STM1115	GAAAGGAATAACCCAATGAAATACATGATTGTTTTACTGCTGGCGGTGCAGGCTGGAGCTGCTTC	AGCCAACGCCGCAGTTTACCCGCCATTGGCAGACGCCAGTTTTTCCATATGAATATCCTCCTTAG	1160822	1161384	mapped	SGD_027/028_Kan	D10	yes		no			no		suppression of copper sensitivity protein
1360	STM14_1269	CDS	scsD		-	1161405	1161911	STM1116	AACTGGCGTCTGCCAATGGCGGGTAAACTGCGGCGTTGGCTGCGTGTGCAGGCTGGAGCTGCTTC	AACCCCGGCGCATATTCAGAACGTTTTTGCCCACCATAGCCGAAGCATATGAATATCCTCCTTAG	1161435	1161880	mapped	SGD_009/010_Kan	G11	yes		mapped	SGD_009/010_Cm	G11	yes		suppression of copper sensitivity protein
1362	STM14_1270	CDS	agp		-	1162044	1163285	STM1117	CAAGAGGTCATAGGGATGAAAAAATCATTACTCGCTGTTGCTGTGGTGCAGGCTGGAGCTGCTTC	CGCGGGGGCATATGGCTATTTTGCAGCAGTGTTCATGACGTTATCCATATGAATATCCTCCTTAG	1162074	1163254	mapped	SGD_152/153_Kan	C05	yes		mapped	SGD_152/153_Cm	C05	yes		glucose-1-phosphatase/inositol phosphatase
1363	STM14_1271	CDS	yccJ		+	1163319	1163546	STM1118	AACAGGAGGATTCGAATGCCAACTCAAGAAGCAAAAGCGCACCGCGTGCAGGCTGGAGCTGCTTC	GCGGGGGCGTTTGTGTTATACGTTTTTACGTTCGATGATTTGTTCCATATGAATATCCTCCTTAG	1163349	1163515	mapped	SGD_057/058_Kan	C03	yes		no			no		hypothetical protein
1364	STM14_1272	CDS	wraB	wrbA	+	1163567	1164163	STM1119	TGAGGAGTAGTACAAATGGCAAAGATTCTGGTGCTCTATTATTCCGTGCAGGCTGGAGCTGCTTC	TCCTCCTGTTGAAGATTAGCCGTTGAGTTTGACTGCCAGACCGGCCATATGAATATCCTCCTTAG	1163597	1164132	mapped	SGD_164/165_Kan	F09	yes		mapped	SGD_164/165_Cm	F09	yes		TrpR binding protein WrbA
1365	STM14_1273	CDS			-	1164294	1164521						deleted in an MGD					deleted in an MGD					hypothetical protein
1366	STM14_1274	CDS	ycdF		-	1164511	1164618	STM1120	TACTCCTCATTACCTATGCAATATGATGTCTAATCTATGACGGAGGTGCAGGCTGGAGCTGCTTC	CTGTGCTGACCACCTTTACGACCTGCTTCTGATGCTCTTTCGCGGCATATGAATATCCTCCTTAG	1164541	1164587	mapped	SGD_051/052_Kan	C05	yes		mapped	SGD_051/052_Cm	C05	yes
1367	STM14_1275	CDS	ymdF		-	1164548	1164715	STM1121	TGACGGAGGTCAGTAATGGCAAACCATCGTGGCGGTTCCGGTAATGTGCAGGCTGGAGCTGCTTC	CTGTTGTGACGCAGGCTAGCTATTACGGTTACTGCTTTTGCCCCCCATATGAATATCCTCCTTAG	1164578	1164684	mapped	SGD_051/052_Kan	G04	yes		mapped	SGD_051/052_Cm	G04	yes		putative cytoplasmic protein
1368	STM14_1276	CDS	ycdC		-	1164852	1165490	STM1122	AAAAGGAGAGGGCGCATGTCGCAACGCACAGAGAAAAAAATCGGGGTGCAGGCTGGAGCTGCTTC	ACTGCCGCCAGCCGGTTAACGCACGCGAATCCCTTCAATAATAATCATATGAATATCCTCCTTAG	1164882	1165459	mapped	SGD_057/058_Kan	C08	yes		mapped	SGD_057/058_Cm	C08	yes		putative transcriptional repressor
1369	STM14_1277	CDS			+	1165487	1165882	STM1123	GCGTCAGAGGACCGTATGAAACGAATTTTCCTTACCTGCGCGGCGGTGCAGGCTGGAGCTGCTTC	AGGGATTCGCGTGCGTTAACCGGCTGGCGGCAGTGGGCAGCTCAACATATGAATATCCTCCTTAG	1165517	1165851	mapped	SGD_039/040_Kan	E04	yes		mapped	SGD_039/040_Cm	E04	yes		putative periplasmic protein
1370									ACAGGAGTAGAGGGTATGGGAACCACCACGATGGGGGTTAAGCTGGTGCAGGCTGGAGCTGCTTC	TAATTAACCACAGTATTAGCCAATTGTCATCAGGCTGGCATTACCCATATGAATATCCTCCTTAG	1165971	1169872	mapped	SGD_164/165_Kan	F08	yes		mapped	SGD_164/165_Cm	F08	yes
1371	STM14_1279	CDS			+	1170030	1170278						deleted in an MGD					nd					hypothetical protein
1372	STM14_1280	CDS			+	1170167	1170286						deleted in an MGD					nd					hypothetical protein
1373	STM14_1281	CDS	putP		-	1170325	1171833	STM1125					deleted in an MGD			no		no			no		major sodium/proline symporter
1374	STM14_1282	CDS			-	1172347	1172457						deleted in an MGD					nd					hypothetical protein
1375	STM14_1283	CDS			-	1172451	1172747	STM05010					deleted in an MGD					nd					hypothetical protein
1376									CTCAAGGTGCTATCCATGGGAAGACAAAAAGCAGTGATCAAAGCTGTGCAGGCTGGAGCTGCTTC	AAAGTCAATGCTATATTAGCTGTATGCGTGAAGCGTTCGCTGACACATATGAATATCCTCCTTAG	1172756	1173483	mapped	SGD_164/165_Kan	F06	yes		mapped	SGD_164/165_Cm	F06	yes
1377	STM14_1285	CDS			+	1173620	1174501	STM1127	AAGAGCAGGAACTATATGGAGCCTCAACCCCCACGTCTTAAACCCGTGCAGGCTGGAGCTGCTTC	TGTACGTGAAGGGAATTATTTTGTCATGTCCAGGGCATTCATTGTCATATGAATATCCTCCTTAG	1173650	1174470	mapped	SGD_009/010_Kan	H11	yes		mapped	SGD_009/010_Cm	H11	yes		putative transcriptional regulator
1378	STM14_1286	CDS			-	1174679	1174783		AAGGTGACATTATGATTTCATGATACCACGCTATACCGACACAGCGTGCAGGCTGGAGCTGCTTC	GGGTTGAGGCTCCATATAGTTCCTGCTCTTGAGGGCTGATTGCGGCATATGAATATCCTCCTTAG	1174532	1174754	mapped	SGD_150/151_Kan	A11	yes		no			no		hypothetical protein
1379	STM14_1287	CDS			+	1174786	1176282	STM1128	GGAAAGAACTATGATTACACATTCTTTCGGCATCGTTAATGTGCAGGCTGGAGCTGCTTC	TATCATGAAATCATAATGTCACCTTTGGTTCAGGTTTTTCCATATGAATATCCTCCTTAG	1174816	1176251	mapped	SGD_005/006_Kan	F10	yes		mapped	SGD_001/002_Cm	C09	yes		putative sodium/glucose cotransporter
1380	STM14_1288	CDS			-	1176314	1176421						deleted in an MGD					nd					hypothetical protein
1381	STM14_1289	CDS			+	1176396	1176605						deleted in an MGD					nd					hypothetical protein
1382	STM14_1290	CDS		nanE homolog	+	1176619	1177299	STM1129	GCGGAACTGGATGTCACTATTAGCCAGGCTGGAACAAAGTGTGCAGGCTGGAGCTGCTTC	CTTTTCCTGTTCAGCGTTTTACTGCGTGACTGAACCACTGCATATGAATATCCTCCTTAG	1176649	1177268	mapped	SGD_003/004_Kan	C04	yes		mapped	SGD_003/004_Cm	C04	yes		N-acetylmannosamine-6-phosphate 2-epimerase
1383	STM14_1291	CDS			+	1177413	1177520						deleted in an MGD					nd					hypothetical protein
1384	STM14_1292	CDS			-	1177573	1177704						deleted in an MGD					nd					hypothetical protein
1385	STM14_1293	CDS		nanM	-	1177805	1178965	STM1130	ATTTCTTCGCATGGGGATGCAGATGAAAAATTTTAAGAAAGTGCAGGCTGGAGCTGCTTC	ATTTAAAAAATTATTTTATTAATAAATTACCATCACGCATCATATGAATATCCTCCTTAG	1177835	1178934	mapped	SGD_001/002_Kan	C03	yes		no			no		putative inner membrane protein
1386	STM14_1294	CDS			-	1179011	1179703	STM1131	GGAGTATTTTATGAAAATCAACAAATATCTTCTGGGTATGGTGCAGGCTGGAGCTGCTTC	TTAACCTTTCTCAAAAGTGGTATTGTAATCCAACGCGATACATATGAATATCCTCCTTAG	1179041	1179672	mapped	SGD_005/006_Kan	G10	yes		mapped	SGD_001/002_Cm	B09	yes		putative outer membrane protein
1387	STM14_1295	CDS		nanT homolog	-	1179986	1181266	STM1132	GGGTTTTATTGTGATAGCAAAATTCTTCCCGTGGTATAGCGTGCAGGCTGGAGCTGCTTC	TTATCCTCTATTAAAATTCTTTTGTTGATTGAAAACTTTCCATATGAATATCCTCCTTAG	1180016	1181235	mapped	SGD_005/006_Kan	H10	yes		mapped	SGD_001/002_Cm	A09	yes		putative sialic acid transporter
1388	STM14_1296	CDS		gfo homolog	-	1181277	1182383	STM1133	TTTAATAGAGGATAAATGATGACGAAATACGGTGTTGTAGGTACAGTGCAGGCTGGAGCTGCTTC	ATCCGGCTTTCAATTTTAGCCAAGAATTTCAGTGAGTTTTACTTTCATATGAATATCCTCCTTAG	1181307	1182352	mapped	SGD_009/010_Kan	A12	no		mapped	SGD_009/010_Cm	A12	yes		putative dehydrogenase
1390	STM14_1297	tRNA	serX		+	1182903	1182990	STM1134					deleted in an MGD					deleted in an MGD					tRNA-Ser
1391	STM14_1298	CDS			+	1183064	1183228	STM05015					deleted in an MGD					deleted in an MGD					hypothetical protein
1392	STM14_1299	CDS	ycdW		-	1183227	1184165	STM1135	TGCTCAGGAGATAACATGGAGATAATTTTTTATCACCCGACATTTGTGCAGGCTGGAGCTGCTTC	CCGCGCCGGGTTGTATCAATATCCTCTCGCCCGATCCACCTGCCCCATATGAATATCCTCCTTAG	1183257	1184134	no			no		mapped	SGD_051/052_Cm	H05	yes		putative oxidoreductase
1393	STM14_1300	CDS	ycdX		-	1184250	1184987	STM1136	CTACAGGAGAGAGCAATGTATCCCGTTGACCTGCATATGCATACCGTGCAGGCTGGAGCTGCTTC	TCCCGTAAATAACGATTAAAGTTCGGCAAATTCCGGTACAGGCGCCATATGAATATCCTCCTTAG	1184280	1184956	mapped	SGD_057/058_Kan	C09	yes		mapped	SGD_057/058_Cm	C09	yes		putative hydrolase
1394	STM14_1301	CDS	ycdY		-	1185011	1185565	STM1137	TACGGGAAGATATCAATGAATGAGTTTTCAATCCTGTGCCGTGTGGTGCAGGCTGGAGCTGCTTC	GTGATTTACATCACATTATTCTTCATCTTCTTCCTGAAGTTCATCCATATGAATATCCTCCTTAG	1185041	1185534	mapped	SGD_057/058_Kan	C10	yes		mapped	SGD_057/058_Cm	C10	yes		putative oxidoreductase component
1395	STM14_1302	CDS	ycdZ		-	1185618	1186148	STM1138					deleted in an MGD			no		deleted in an MGD			no		putative inner membrane protein
1396	STM14_1303	CDS	csgG		+	1186187	1187020	STM1139	GATATAAATCATGCCGCGCTTACTTATTTTGGTTGCCGTTGTGCAGGCTGGAGCTGCTTC	GTCGTATTCATCAGGATTCTGGCGGTACTGACAGCTCACGCATATGAATATCCTCCTTAG	1186217	1186989	mapped	SGD_005/006_Kan	A11	yes		mapped	SGD_001/002_Cm	H08	yes		putative curli operon transcriptional regulator
1397	STM14_1304	CDS	csgF		+	1187047	1187463	STM1140	GGAGGCTGTCATGCGTGTTAAACATGCAGTAGTGCTGCTCGTGCAGGCTGGAGCTGCTTC	TGACTGTAGCTTAAAAATCGGTTGACTGAGTTTGTAAACCCATATGAATATCCTCCTTAG	1187077	1187432	no			yes		mapped	SGD_003/004_Cm	D04	yes		curli assembly protein CsgF
1399	STM14_1305	CDS	csgE		+	1187490	1187885	STM1141	CGGTAAGGCCATGAAACGCTATCTGACCTGGATTGTAGCAGTGCAGGCTGGAGCTGCTTC	AAATCATGTTTTAGAATTCATCACGCGCTAAATCACTCGTCATATGAATATCCTCCTTAG	1187520	1187854	mapped	SGD_005/006_Kan	B11	yes		mapped	SGD_001/002_Cm	G08	yes		curli assembly protein CsgE
1400	STM14_1306	CDS	csgD		+	1187890	1188540	STM1142	GAGTTTCATCATGTTTAATGAAGTCCATAGTAGTCATGGTGTGCAGGCTGGAGCTGCTTC	TTTCATGGCCTTACCGCCTGAGATTATCGTTTGCCCATGACATATGAATATCCTCCTTAG	1187920	1188509	mapped	SGD_005/006_Kan	C11	yes		no			no		DNA-binding transcriptional regulator CsgD
1401	STM14_1307	CDS			+	1188559	1188696						deleted in an MGD					deleted in an MGD					hypothetical protein
1402	STM14_1308	CDS			+	1188894	1189040						deleted in an MGD					deleted in an MGD					hypothetical protein
1403	STM14_1309	CDS	csgB		-	1189295	1189750	STM1143	GGGTGACAGCATGAAAAACAAATTGTTATTTATGATGTTGGTGCAGGCTGGAGCTGCTTC	CGTAACGGTATTAGCGTTGGGTGACGCGAATAGCCATATGCATATGAATATCCTCCTTAG	1189325	1189719	mapped	SGD_003/004_Kan	E04	yes		mapped	SGD_003/004_Cm	E04	yes		curlin minor subunit
1404	STM14_1310	CDS	csgA		-	1189792	1190247	STM1144	GGGTTTTACCATGAAACTTTTAAAAGTGGCAGCATTCGCAGTGCAGGCTGGAGCTGCTTC	AGACGCTAAATTAATACTGGTTAGCCGTGGCGTTGTTGCCCATATGAATATCCTCCTTAG	1189822	1190216	mapped	SGD_005/006_Kan	D11	yes		mapped	SGD_001/002_Cm	E08	yes		cryptic curlin major subunit
1405	STM14_1311	CDS	csgC		-	1190309	1190635	STM1145	GGAGGAAATTATGCATACTTTATTGCTCCTTGCCGCACTTGTGCAGGCTGGAGCTGCTTC	CCATCAAAAACTACTGTGCAGAAGGCGGCCATTGTTGTGACATATGAATATCCTCCTTAG	1190339	1190604	mapped	SGD_005/006_Kan	E11	yes		mapped	SGD_001/002_Cm	D08	yes		putative autoagglutination protein
1406	STM14_1312	CDS	ymdA		-	1190766	1191086	STM1146	CATTGAGGAGTTAACATGTCCGTAATCAAGAAAAATATCCCTGCCGTGCAGGCTGGAGCTGCTTC	TCTATGACACCGCCGTTAACGGTACTCAATATTCATCACCGCCAGCATATGAATATCCTCCTTAG	1190796	1191055	mapped	SGD_009/010_Kan	B12	yes		mapped	SGD_009/010_Cm	B12	yes		putative periplasmic protein
1407	STM14_1313	CDS		ymdB homolog	-	1191175	1191714	STM1147	AAAGGGGGGGGGGTTATGACATCACGTCTTCAGGTCATACAGGGTGTGCAGGCTGGAGCTGCTTC	TCCAGGCGTGTTTTATCAGGCAGGGTCGTCGCCTTGCTGAGTAAGCATATGAATATCCTCCTTAG	1191205	1191683	made*	SGD_031/032_Kan	E09	yes		mapped	SGD_031/032_Cm	E09	yes		hypothetical protein
1408	STM14_1314	CDS	ymdC	cls homolog	-	1191650	1193137	STM1148	ACTTTGTCTGTTATGATGAAGAAACTGCCCGGCTTTACGCAAGATGTGCAGGCTGGAGCTGCTTC	TTTCCGCGCGTGGGTTCACAGCAACCATTCCACAGGTAAAATTGCCATATGAATATCCTCCTTAG	1191683	1193106	mapped	SGD_045/046_Kan	H04	yes		mapped	SGD_045/046_Cm	H04	yes		putative phospholipase
1409	STM14_1315	CDS	mdoC		+	1193154	1194308	STM1149	AATACGTGACCTTATATGAGCTCTGTACCCGCGCCGCGTGAATATGTGCAGGCTGGAGCTGCTTC	CCCACGCGCGGAAAACTACCCGATCGTGGCGCGACTTTCTCGTTTCATATGAATATCCTCCTTAG	1193184	1194277	mapped	SGD_045/046_Kan	D10	yes		no	SGD_045/046_Cm	D10	yes		glucans biosynthesis protein
1410	STM14_1316	CDS			+	1194339	1194509						deleted in an MGD					deleted in an MGD					hypothetical protein
1411	STM14_1317	CDS	mdoG		-	1194580	1196115	STM1150	AAGTGCTTACTTATTATGAAACATAAACGACAAATGATGAAAATGGTGCAGGCTGGAGCTGCTTC	ATATACTCAGTTGTTTTATTCATTGGCAGTTAACTGGTAGCTCCACATATGAATATCCTCCTTAG	1194592	1196084	mapped	SGD_152/153_Kan	C06	yes		mapped	SGD_152/153_Cm	C06	yes		glucan biosynthesis protein G
1412	STM14_1318	CDS	mdoH		-	1196108	1198651	STM1151	TTACCTGCCAATGAATAAAACAACTGAGTATATTGACGCAGTGCAGGCTGGAGCTGCTTC	CCTGAAGACCTTATCTCGCTGACGATGTTCGTCCCTGCAACATATGAATATCCTCCTTAG	1196138	1198620	mapped	SGD_003/004_Kan	F04	yes		mapped	SGD_003/004_Cm	F04	yes		glucosyltransferase MdoH
1413	STM14_1319	CDS	yceK		-	1198725	1198952	STM1152	TTCGCGGTGAGCATAATGGTGATTACCCTGAGCGGCTGCGGCAGTGTGCAGGCTGGAGCTGCTTC	TGGGATGAGCGTTAATTACTCATAAGGCCCGTGGTGAATATCGAGCATATGAATATCCTCCTTAG	1198779	1198921	mapped	SGD_057/058_Kan	D06	yes		mapped	SGD_057/058_Cm	D06	yes		hypothetical protein
1414	STM14_1320	CDS	msyB		+	1198953	1199327	STM1153					deleted in an MGD			no		deleted in an MGD			no		hypothetical protein
1415	STM14_1321	CDS	yceE	mdtG homolog	+	1199409	1200623	STM1154	ATACTGTGGAACGCTATGTCACCCTCTGATGTCCCCATAAACTGGGTGCAGGCTGGAGCTGCTTC	ATGAAAGCGCAAAAATTATTCTATTGCCAGTCTGCGCCGTCGTAACATATGAATATCCTCCTTAG	1199439	1200592	no			no		mapped	SGD_057/058_Cm	D02	yes		drug efflux system protein MdtG
1416	STM14_1322	CDS			-	1200601	1201062						nd					nd					hypothetical protein
1417	STM14_1323	CDS	htrB		+	1200778	1201698	STM1155					nd					nd					lipid A biosynthesis lauroyl acyltransferase
1418	STM14_1324	CDS	yceA		-	1201918	1202970	STM1156	CAGGATACGTACACCATGCCAGTGTTACACAACCGCATCTCTAATGTGCAGGCTGGAGCTGCTTC	CTATCCGGCAAAATATTACTCAGCCGGATCGGGAATGCTCAGTTTCATATGAATATCCTCCTTAG	1201948	1202939	mapped	SGD_057/058_Kan	C11	yes		no			no		hypothetical protein
1419	STM14_1325	CDS	yceI		+	1203022	1203597	STM1157					deleted in an MGD			no		deleted in an MGD			no		hypothetical protein
1421	STM14_1326	CDS			+	1203594	1204166	STM1158	TTCATTGGTGTGTTTATGCAATTTAAAAATACTCCACAGCGTTATGTGCAGGCTGGAGCTGCTTC	CCAGCAGGTTTTTTTTCATTTTTGAGCTCCATAGTCAGATGACGACATATGAATATCCTCCTTAG	1203624	1204135	mapped	SGD_009/010_Kan	C12	no		mapped	SGD_009/010_Cm	C12	yes		putative inner membrane protein
1422	STM14_1327	CDS			-	1204177	1204380						deleted in an MGD					deleted in an MGD					conserved hypothetical protein
1423	STM14_1328	CDS	yceO		+	1204429	1204542	STM1159	TTATTAAGGTAAGCTATGCGTCGTCTCTTTCATTTTCTGATGAATGTGCAGGCTGGAGCTGCTTC	GTCAATGAAAAGCAATCAGAAGAAAAGGAGATAAACAATATCCATCATATGAATATCCTCCTTAG	1204459	1204511	mapped	SGD_025/026_Kan	H07	yes		mapped	SGD_025/026_Cm	H07	yes		putative inner membrane protein
1424	STM14_1329	CDS	solA		+	1204583	1205701	STM1160	AGCAGAGAGAAGCTGATGAAATACGACCTTATTATTATCGGCAGCGTGCAGGCTGGAGCTGCTTC	TACGGGGCCGACAAATTATTGGCTAAAACGGGAAAGCCGGAACGGCATATGAATATCCTCCTTAG	1204613	1205670	mapped	SGD_045/046_Kan	A09	yes		mapped	SGD_045/046_Cm	A09	yes		N-methyltryptophan oxidase
1425	STM14_1330	CDS	bssS		+	1205814	1206068	STM1161.S	ACGTACCAGGGGGGCATGATGGAAAAGAATAATGAAGTCATTCAGGTGCAGGCTGGAGCTGCTTC	GGGGAGCGCGTCACGCTAATGGCGACGATACTCGTTTTCCTGGTACATATGAATATCCTCCTTAG	1205844	1206040	made*	SGD_172/173_Kan	H05			made	SGD_172/173_Cm	H05			biofilm formation regulatory protein BssS
1426	STM14_1331	CDS	dinI		+	1206358	1206603	STM1162	CAACAGGGGGCCATTATGCGTATTGAAGTCACTATAGCCAAAACGGTGCAGGCTGGAGCTGCTTC	ACTGCATATCATTTTTTATTCATTGATGAACCAGTCATCAGCGCTCATATGAATATCCTCCTTAG	1206388	1206572	no			no		mapped	SGD_047/048_Cm	D12	yes		DNA damage-inducible protein I
1427	STM14_1332	CDS	pyrC		+	1206677	1207723	STM1163	AGCCGGAGCTTATTAATGACTGCACCATCCCAGGTTTTAAAGATCGTGCAGGCTGGAGCTGCTTC	AGGTAAGCGCATTTTTTATTTTTTTACTGACCAGCGTACTGTTTCCATATGAATATCCTCCTTAG	1206707	1207692	mapped	SGD_164/165_Kan	F04	yes		no			no		dihydroorotase
1428	STM14_1333	CDS	yceB		+	1207828	1208388	STM1164					deleted in an MGD	SGD_057/058_Kan	C12	yes		deleted in an MGD			no		hypothetical protein
1429	STM14_1334	CDS	grxB		+	1208513	1209160	STM1165	TGCGTTAAAGCCCGCATGATTTTCGGCCTGAAGAACATCCCCGTTGTGCAGGCTGGAGCTGCTTC	GCCGCCTGGCGGGAGTTAGATAGCCATTGAGGAGAGTAAATTAATCATATGAATATCCTCCTTAG	1208543	1209081	mapped	SGD_043/044_Kan	B11	yes		mapped	SGD_043/044_Cm	B11	yes		glutaredoxin 2
1430	STM14_1335	CDS	yceL	mdtH homolog	+	1209224	1210432	STM1166					no			no		no			no		multidrug resistance protein MdtH
1431	STM14_1336	CDS	rimJ		-	1210669	1211253	STM1167	AGGAGTAGGTATAGAATGTTTGGCTATCGTAGTAACGTGCCAAAAGTGCAGGCTGGAGCTGCTTC	CATTCCGTAAGCCGCTCAACGCCCCGGCGTCCATAACGGCGTGGTCATATGAATATCCTCCTTAG	1210699	1211222	mapped	SGD_150/151_Kan	E08	yes		mapped	SGD_150/151_Cm	E08	yes		ribosomal-protein-S5-alanine N-acetyltransferase
1432	STM14_1337	CDS	yceH		-	1211289	1211936	STM1168	CAAAGGGAGAAAACGATGAAATATGAATTAACCGCCACTGAAGCGGTGCAGGCTGGAGCTGCTTC	CGTAATGTTCTCACATTACTCTCCCAGGTGAGCTAACAAAGAATCCATATGAATATCCTCCTTAG	1211319	1211905	no			no		mapped	SGD_057/058_Cm	D05	yes		hypothetical protein
1433	STM14_1338	CDS	mviM		-	1211938	1212861	STM1169					no			no		no			no		putative virulence protein
1434	STM14_1339	CDS			+	1212983	1213159						nd					nd					hypothetical protein
1435	STM14_1340	CDS	mviN		-	1213126	1214700	STM1170					nd					nd					putative virulence protein
1436	STM14_1341	CDS	flgN		+	1214782	1215204	STM1171	AGAGTAAATAAGCGTATGACTCGTTTGTCAGAAATACTTGACCAGGTGCAGGCTGGAGCTGCTTC	CGCATCCGGCAATGATTAGATAGAAATTTTTTTACCGCCGCGGTGCATATGAATATCCTCCTTAG	1214812	1215173	mapped	SGD_033/034_Kan	E10	yes		mapped	SGD_033/034_Cm	E10	yes		putative FlgK/FlgL export chaperone
1437	STM14_1342	CDS	flgM		+	1215209	1215502	STM1172	GATGAGGATAAATAAATGAGCATTGACCGTACCTCACCTTTGAAAGTGCAGGCTGGAGCTGCTTC	AAACGAGTCATACGCTTATTTACTCTGTAAGTAGCTCTGCGCCTCCATATGAATATCCTCCTTAG	1215239	1215471	mapped	SGD_039/040_Kan	B01	yes		mapped	SGD_039/040_Cm	B01	yes		anti-sigma28 factor FlgM
1439	STM14_1343	CDS	flgA		+	1215594	1216253	STM1173	CCAGGGGGAAGTACCATGCAAACGTTAAAACGAGGATTCGCCGTGGTGCAGGCTGGAGCTGCTTC	AAAATCTTTACACAATTATAGGTTAATAAGAATATTCCCATCAGACATATGAATATCCTCCTTAG	1215624	1216222	mapped	SGD_035/036_Kan	H11	yes		mapped	SGD_035/036_Cm	H11	yes		flagellar basal body P-ring biosynthesis protein FlgA
1440	STM14_1344	CDS			+	1216241	1216396						deleted in an MGD					deleted in an MGD					flagellar basal body P-ring biosynthesis protein FlgA
1441	STM14_1345	CDS	flgB		-	1216410	1216826	STM1174	ATTTGCGGAGGAGATATGCTCGACAGGCTCGATGCCGCCTTACGAGTGCAGGCTGGAGCTGCTTC	TAACAGCGCCACGAATTAGTTTCCTCCCTGTAGCACATTCATCATCATATGAATATCCTCCTTAG	1216440	1216795	mapped	SGD_035/036_Kan	E05	yes		mapped	SGD_035/036_Cm	E05	yes		flagellar basal body rod protein FlgB
1442	STM14_1346	CDS	flgC		-	1216830	1217234	STM1175	GGAGGAAACTAATTCGTGGCGCTGTTAAACATTTTTGATATTGCCGTGCAGGCTGGAGCTGCTTC	ACATACGCGCCTCCTTTACTGGCCTAATGTCAGCGTTTTAAGCATCATATGAATATCCTCCTTAG	1216860	1217203	mapped	SGD_039/040_Kan	F07	yes		mapped	SGD_039/040_Cm	F07	yes		flagellar basal body rod protein FlgC
1443	STM14_1347	CDS	flgD		-	1217246	1217944	STM1176	GTAAAGGAGGCGCGTATGTCTATTGCCGTAAATATGAATGACCCGGTGCAGGCTGGAGCTGCTTC	GATAAGTGTAAGGGCTTAGATTATTTGCCGAACTTCGTCGAGTGTCATATGAATATCCTCCTTAG	1217276	1217913	mapped	SGD_039/040_Kan	H09	yes		mapped	SGD_039/040_Cm	H09	yes		flagellar basal body rod modification protein
1444	STM14_1348	CDS	flgE		-	1217971	1219182	STM1177	GGAGTCAGTCATGTCTTTTTCTCAAGCGGTTAGCGGCCTGGTGCAGGCTGGAGCTGCTTC	CGTCAGGCGCTTAGCGCAGGTTAACCAGCGTATTGAGGATCATATGAATATCCTCCTTAG	1218001	1219151	mapped	SGD_003/004_Kan	G04	no		mapped	SGD_003/004_Cm	G04	yes		flagellar hook protein FlgE
1445	STM14_1349	CDS	flgF		-	1219203	1219958	STM1178	TGACGGGATAGCTTAATGGATCACGCAATTTATACCGCCATGGGGGTGCAGGCTGGAGCTGCTTC	ATAAAATGTCCTGTATTAACTCATCGACAGCAGTTGGTTAGCTCGCATATGAATATCCTCCTTAG	1219233	1219927	mapped	SGD_009/010_Kan	D12	no		mapped	SGD_009/010_Cm	D12	yes		flagellar basal body rod protein FlgF
1446	STM14_1350	CDS	flgG		-	1219972	1220754	STM1179	AATACAGGACATTTTATGATCAGTTCATTATGGATCGCCAAAACCGTGCAGGCTGGAGCTGCTTC	CCCACCGGCGGCCCCTTAGAGTTGCGTCAGTTTCTGCAGCATCTGCATATGAATATCCTCCTTAG	1220002	1220723	mapped	SGD_009/010_Kan	E12	no		mapped	SGD_009/010_Cm	E12	yes		flagellar basal body rod protein FlgG
1447	STM14_1351	CDS	flgH		-	1220809	1221507	STM1180	TTGAAGATGAAGGTAATGCAAAAATACGCGCTTCACGCTTACCCAGTGCAGGCTGGAGCTGCTTC	ACACATACACCTCGCTTACATCGGCGACAAATTAAGGAAGAAACGCATATGAATATCCTCCTTAG	1220839	1221476	mapped	SGD_043/044_Kan	H02	yes		mapped	SGD_043/044_Cm	H02	yes		flagellar basal body L-ring protein
1448	STM14_1352	CDS	flgI		-	1221519	1222616	STM1181	GTAAGCGAGGTGTATGTGTTTAAAGCTCTTGCAGGAATCGTTCTGGTGCAGGCTGGAGCTGCTTC	TACCGTCTCCGATCATCAGATGATTTCCAGTTTGGCGCGTAGACACATATGAATATCCTCCTTAG	1221549	1222585	mapped	SGD_039/040_Kan	H12	yes		mapped	SGD_039/040_Cm	H12	yes		flagellar basal body P-ring protein
1449	STM14_1353	CDS	flgJ		-	1222616	1223566	STM1182	ACTGGAAATCATCTGATGATCGGAGACGGTAAATTGCTGGCCAGCGTGCAGGCTGGAGCTGCTTC	GTGGACTTGAGCAATTTAAAAGAGATTGTCGAGATTCGCGCTGTACATATGAATATCCTCCTTAG	1222646	1223535	mapped	SGD_033/034_Kan	D10	yes		mapped	SGD_033/034_Cm	D10	yes		peptidoglycan hydrolase
1450	STM14_1354	CDS	flgK		-	1223631	1225292	STM1183					deleted in an MGD			no		deleted in an MGD			no		flagellar hook-associated protein FlgK
1451	STM14_1355	CDS	flgL		-	1225307	1226260	STM1184	AAGGAGAAGGATGACATGCGTATCAGTACCCAGATGATGTACGAAGTGCAGGCTGGAGCTGCTTC	TTTCAAAAAGAGGTGTTACCGGTTCAACTGGAAAAGCGACATTCCCATATGAATATCCTCCTTAG	1225337	1226229	made	SGD_031/032_Kan	G09	yes		no	SGD_031/032_Cm	G09	yes		flagellar hook-associated protein FlgL
1452	STM14_1356	CDS			+	1226280	1226474						nd					nd					hypothetical protein
1453	STM14_1357	CDS	rne		+	1226517	1229720	STM1185					nd					nd					ribonuclease E
1454	STM14_1358	CDS			-	1229811	1230185	STM1186	GCCTCGTGACTATTTCGCGTCGCCAACCTCACGGTTATCGTCAGCGTGCAGGCTGGAGCTGCTTC	CGGTTTTGCTGGTTATTAAAGCGATTGGCTCACGCTGGTGAAAAACATATGAATATCCTCCTTAG	1229841	1230154	no			no		mapped	SGD_039/040_Cm	C12	yes	duplication test: mutant confirmed, no duplication detected in single colony, probable contamination
1455	STM14_1359	CDS	rluC		-	1230210	1231253	STM1187	AAACCGCAGTGAAAAATGTTCATCCACTGGCGTAGACGTCTCTATGTGCAGGCTGGAGCTGCTTC	TGCCCGAAAGAGGAACTATTTTGCGTTACGCAGCACCTGCAGACACATATGAATATCCTCCTTAG	1230240	1231222	mapped	SGD_150/151_Kan	E09	yes		mapped	SGD_150/151_Cm	E09	yes		23S rRNA pseudouridylate synthase C
1456	STM14_1360	CDS			-	1231409	1232152	STM1188	GCCAATACTAGCTGGATGCGCTCATTTACTCAGCGTTGGGGAAAAGTGCAGGCTGGAGCTGCTTC	TCACGACACATTCCTTTAATTAACGCCGCCAGCATCAGCCGCATCCATATGAATATCCTCCTTAG	1231439	1232121	mapped	SGD_009/010_Kan	F12	no		mapped	SGD_009/010_Cm	F12	yes		putative inner membrane lipoprotein
1458	STM14_1361	CDS			-	1232358	1232582	STM05025					deleted in an MGD					deleted in an MGD					conserved hypothetical protein
1459	STM14_1362	CDS	maf_1		+	1232654	1233238	STM1189	TCTGAGGGAAAAAATATGCCCCGTCTCATCCTTGCGTCTACCTCTGTGCAGGCTGGAGCTGCTTC	TACAGAGTAGGCCGTTTATTGCTGTAGCGGGTTGAAGCCCTCCCGCATATGAATATCCTCCTTAG	1232684	1233207	mapped	SGD_057/058_Kan	D03	yes		mapped	SGD_057/058_Cm	D03	yes		Maf-like protein
1460		sRNA cand (LT2)	SraB						GGTAGACGCAAGGATGAGACGGGGCATATTTTTTCCCTCAGATATGTGCAGGCTGGAGCTGCTTC	TAGGGCGCGCATATTAACTTCGTAACGTCATATAGTCAAAGAAAACATATGAATATCCTCCTTAG	1233257	1233390	mapped	SGD_025/026_Kan	C11	yes		mapped	SGD_025/026_Cm	C11	yes
1461	STM14_1363	CDS	yceD		-	1233436	1233957	STM1190	TAATATGCGCGCCCTATGCAAAAGGTAAAATTACCCCTGACTCTTGTGCAGGCTGGAGCTGCTTC	CGCGGGGAAGACCTATTACTTACGCTTTAAGCTGGCTAATACGGCCATATGAATATCCTCCTTAG	1233466	1233926	no			no		mapped	SGD_057/058_Cm	D01	yes		hypothetical protein
1462	STM14_1364	CDS	rpmF		-	1234009	1234182	STM1191	TGAGGAGTAAGGTCCATGGCCGTACAACAGAATAAACCAACCCGTGTGCAGGCTGGAGCTGCTTC	TCGAGTATCGCGCGATTACTTAGCGATGACCTTACGGCCGCGGTACATATGAATATCCTCCTTAG	1234039	1234151	mapped	SGD_051/052_Kan	G07	yes		no			no		50S ribosomal protein L32
1463	STM14_1365	CDS	plsX		-	1234316	1235395	STM1192	GGCAGCGACGATACCTTGACACGTCTAACCCTGGCGTTAGATGTCGTGCAGGCTGGAGCTGCTTC	GGGGAGACAACGATATTATCTGTGCGCCCGCAGGTTTACGCCTTTCATATGAATATCCTCCTTAG	1234346	1235364	mapped	SGD_164/165_Kan	F03	yes		no			no		putative glycerol-3-phosphate acyltransferase PlsX
1464	STM14_1366	CDS	fabH		-	1235475	1236428	STM1193	AGTGACTGAGCGTACATGTATACGAAGATTATTGGTACTGGCAGCGTGCAGGCTGGAGCTGCTTC	GTTTAAATCCTTATACTAGAAACGAATCAGCGCGGAGCCCCAGGTCATATGAATATCCTCCTTAG	1235505	1236397	mapped	SGD_172/173_Kan	H06	maybe	duplication test: mutant confirmed, no duplication detected	no			no		3-oxoacyl-(acyl carrier protein) synthase III
1465	STM14_1367	CDS	fabD		-	1236444	1237373	STM1194					nd					nd					acyl carrier protein S-malonyltransferase
1466	STM14_1368	CDS	fabG		-	1237386	1238120	STM1195					nd					nd					3-ketoacyl-(acyl-carrier-protein) reductase
1467	STM14_1369	CDS	acpP		-	1238276	1238512	STM1196					nd					nd					acyl carrier protein
1468	STM14_1370	CDS	fabF		-	1238598	1239839	STM1197	CCCTGGAGGACAACCGTGTCTAAGCGTCGTGTAGTTGTGACCGGAGTGCAGGCTGGAGCTGCTTC	TGTCTCTGGCTTAACTTAGATCTTTTTAAAGATCAAGGAACCGTTCATATGAATATCCTCCTTAG	1238628	1239808	mapped	SGD_172/173_Kan	H07	yes		no			no		3-oxoacyl-(acyl carrier protein) synthase II
1469	STM14_1371	CDS	pabC		-	1239963	1240772	STM1198	GGATAAGGAGCCACTATGTTTTTAATTAATGGCCATGCGCAGGATGTGCAGGCTGGAGCTGCTTC	ACAATTTTTTCATAACTAATTCGGATGCTCACAAAATGGGGCTAACATATGAATATCCTCCTTAG	1239993	1240741	mapped	SGD_049/050_Kan	G05	yes		made*	SGD_049/050_Cm	G05	yes		4-amino-4-deoxychorismate lyase
1470	STM14_1372	CDS	yceG		-	1240775	1241797	STM1199	GCATCCGAATTAGTTATGAAAAAATTGTCAGGCGTTTTCCTTCTGGTGCAGGCTGGAGCTGCTTC	TCGATGACGATATAATTACTGCCCATTTTTTTCCTTAAGCACTTTCATATGAATATCCTCCTTAG	1240805	1241766	mapped	SGD_057/058_Kan	D04	yes		no			no		hypothetical protein
1471	STM14_1373	CDS	tdk_1		-	1241787	1242428	STM1200					nd					nd					thymidylate kinase
1472	STM14_1374	CDS	holB		-	1242425	1243429	STM1201					nd					nd					DNA polymerase III subunit delta'
1473	STM14_1375	CDS	ycfH		-	1243440	1244237	STM1202	TTTGAGAGAGACATTATGTTTTTAGTCGACTCACACTGCCATCTTGTGCAGGCTGGAGCTGCTTC	TTTAAAAAAACTCGTTTAACGGATTGATGACAGGCGAGACGCGTCCATATGAATATCCTCCTTAG	1243470	1244206	mapped	SGD_057/058_Kan	D12	yes		mapped	SGD_057/058_Cm	D12	yes		putative metallodependent hydrolase
1474	STM14_1376	CDS			+	1244261	1244398						deleted in an MGD					deleted in an MGD					hypothetical protein
1477	STM14_1377	CDS	ptsG		-	1244532	1245965	STM1203	GGAGCACTCTCAATTATGTTTAAGAATGCATTTGCTAACCTGCAAGTGCAGGCTGGAGCTGCTTC	CAACATCATTACTGCTTAGCTGTTACGGATGTACTCATCCATTTCCATATGAATATCCTCCTTAG	1244562	1245934	mapped	SGD_172/173_Kan	H08	yes		no			no		glucose-specific PTS system IIBC components
1478	STM14_1378	CDS	fhuE		+	1246050	1248224	STM1204	AGCAAGGATTTTCAGATGTCTTTCATTCAATACCGCCGGGACAAAGTGCAGGCTGGAGCTGCTTC	CTCTCCGACAGTCTGTCAGAACTGATAATTGGCGGTGAGGCTGACCATATGAATATCCTCCTTAG	1246080	1248193	mapped	SGD_033/034_Kan	F02	yes		mapped	SGD_033/034_Cm	F02	yes		ferric-rhodotorulic acid outer membrane transporter
1479	STM14_1379	CDS	ycfF		-	1248566	1248925	STM1205	AAAAAGGAAAACGTCGTGGCAGAAGAAACTATATTCAGCAAAATTGTGCAGGCTGGAGCTGCTTC	ATCCTTTGATCATACTTACAAGCCTTTATGCGCCAGCATCGGGCCCATATGAATATCCTCCTTAG	1248596	1248894	no			no		mapped	SGD_057/058_Cm	D11	yes		purine nucleoside phosphoramidase
1480	STM14_1380	CDS	ycfL		-	1248928	1249302	STM1206	TAAAGGCTTGTAAGTATGATCAAAGGATGCATCGCGGTTTCTCTGGTGCAGGCTGGAGCTGCTTC	ATCAAAATTCACTCCTCACAAATAAAGATAAAGCCTGACCTTATGCATATGAATATCCTCCTTAG	1248958	1249271	mapped	SGD_041/042_Kan	C07	yes		mapped	SGD_041/042_Cm	C07	yes		putative outer membrane lipoprotein
1481	STM14_1381	CDS	ycfM		-	1249316	1249954	STM1207	GAGGAGTGAATTTTGATGACAAAAATGCATCGCTACGCTGCCATTGTGCAGGCTGGAGCTGCTTC	TCGCGCGTTAAGGGATTATTGTTGTTGGACCGCACCTTTACCTGACATATGAATATCCTCCTTAG	1249346	1249923	mapped	SGD_049/050_Kan	D12	yes		mapped	SGD_049/050_Cm	D12	yes		putative outer membrane lipoprotein
1482	STM14_1382	CDS	thiK		-	1249935	1250759	STM1208	TCTGGTCAGGTAAAGGTGCGGTCCAACAACAATAATCCCTTAACGGTGCAGGCTGGAGCTGCTTC	CCCACACTGCTCTCCTTATCCTTTCATACGTAGCTGGCGCCAGGTCATATGAATATCCTCCTTAG	1249965	1250728	mapped	SGD_051/052_Kan	F06	yes		no			no		thiamine kinase
1483	STM14_1383	CDS	nagZ		-	1250770	1251795	STM1209	AGTGTGGGCCCAGTAATGTTGAATGTCGAAGGATGTGAGCTGGATGTGCAGGCTGGAGCTGCTTC	TCACGAAAACTCGAGTTAATGACCTGCTTTTTCTTCCTGCCAGCGCATATGAATATCCTCCTTAG	1250812	1251764	mapped	SGD_057/058_Kan	E02	yes		mapped	SGD_057/058_Cm	E02	yes		beta-hexosaminidase
1484	STM14_1384	CDS	ycfP		-	1251820	1252362	STM1210					no			no		deleted in an MGD			no		hypothetical protein
1485	STM14_1385	CDS	ndh		-	1252617	1253921	STM1211	CCATTAAAAAAGATCGTGATTGTCGGCGGCGGCGCTGGCGGGCTGGTGCAGGCTGGAGCTGCTTC	TGAGACGCAGAGAAATTAATGCAGTTTCAGGCGCGGACGAATGACCATATGAATATCCTCCTTAG	1252671	1253890	mapped	SGD_164/165_Kan	F02	yes		mapped	SGD_164/165_Cm	F02	yes		respiratory NADH dehydrogenase 2
1486	STM14_1386	CDS	ycfJ		-	1254100	1254639	STM1212	CCCGTGAATAAATCAATGTTGGCGGGTATAGGGATTGGCGTAGCGGTGCAGGCTGGAGCTGCTTC	CAGAGTACAGCTTTTTTATGCTTTGTTATTCAGAACCAGTTGGCCCATATGAATATCCTCCTTAG	1254142	1254608	mapped	SGD_057/058_Kan	E01	yes		mapped	SGD_057/058_Cm	E01	yes		hypothetical protein
1488	STM14_1387	CDS	ycfQ		+	1254714	1255349	STM1213	AGGTACAACGGCATCATGACAACGGATACCACGAGTTGCGCGAAGGTGCAGGCTGGAGCTGCTTC	CCGAAGCCGCGTCGTTCAGGACTTGATCAGTTCAGGCCAGATGCGCATATGAATATCCTCCTTAG	1254744	1255318	mapped	SGD_057/058_Kan	E04	yes		mapped	SGD_057/058_Cm	E04	yes		putative transcriptional repressor
1489	STM14_1388	CDS	ycfR		-	1255591	1255848	STM1214	CTAAAGGTCATCACTATGAAAAACGTAAAAACCCTCATCGCTGCTGTGCAGGCTGGAGCTGCTTC	AATGAGGGTTAATGCTTACTTATAGATTACCGCCGTACCGTGGAGCATATGAATATCCTCCTTAG	1255621	1255817	mapped	SGD_049/050_Kan	B03	yes		made	SGD_049/050_Cm	B03	yes		putative outer membrane protein
1490	STM14_1389	CDS	ycfS	srfK homolog	+	1255945	1256910	STM1215					deleted in an MGD			no		deleted in an MGD			no		putative periplasmic protein
1491	STM14_1390	CDS			+	1256910	1257065						deleted in an MGD					deleted in an MGD					hypothetical protein
1492	STM14_1391	CDS	mfd		+	1257058	1260504	STM1216	ATACTGACAACCGTTATGCCTGAAAAACAACGTTACACGCTGCCGGTGCAGGCTGGAGCTGCTTC	CGCCCGGCCTGACGCTTATGCAATAGCGTTTTCTTCCAGTTGCTGCATATGAATATCCTCCTTAG	1257088	1260473	mapped	SGD_100/101_Kan	B10	yes		mapped	SGD_100/101_Cm	B10	yes		transcription-repair coupling factor
1493	STM14_1392	CDS	ycfU	lolC homolog	-	1260731	1262041	STM1217.S					no			no		no			no		outer membrane-specific lipoprotein transporter subunit LolC
1494	STM14_1393	CDS	lolD		-	1262034	1262735	STM1218					no			no		no			no		lipoprotein transporter ATP-binding subunit
1495	STM14_1394	CDS	ycfW	lolE	-	1262735	1263979	STM1219					no			no		no			no		outer membrane-specific lipoprotein transporter subunit LolE
1496	STM14_1395	CDS	ycfX	gki homolog	-	1264008	1264919	STM1220	AAACAAGGAGCGGTGATGTATTACGGGTTTGACATTGGCGGAACAGTGCAGGCTGGAGCTGCTTC	AACCTCTTTTTTTGATTAGTCGGTAAGATGTAAAAAAGCAGCACCCATATGAATATCCTCCTTAG	1264038	1264888	mapped	SGD_057/058_Kan	E06	yes		mapped	SGD_057/058_Cm	E06	yes		N-acetyl-D-glucosamine kinase
1497	STM14_1396	CDS	cobB		-	1264938	1265759	STM1221	AAAAAAGAGGTTGTTATGCAGTCGCGTCGGTTTCATCGATTAAGCGTGCAGGCTGGAGCTGCTTC	ACCGGGCAAACAGCACTACAGCCCTTTCAGGAATTTATCAACAAACATATGAATATCCTCCTTAG	1264968	1265728	mapped	SGD_164/165_Kan	F01	yes		mapped	SGD_164/165_Cm	F01	yes		NAD-dependent deacetylase
1498	STM14_1397	CDS	potD		+	1265841	1266887	STM1222	TTCAGGGGACGTTAAATGAAAAAATGGTCACGCCACCTGCTCGCGGTGCAGGCTGGAGCTGCTTC	GGCGCTTTGGCTGAATTAGCGTCCTGCTTTTAGCTTCTGATAATACATATGAATATCCTCCTTAG	1265871	1266856	mapped	SGD_172/173_Kan	H10	yes		no			no		spermidine/putrescine ABC transporter periplasmic substrate-binding protein
1499	STM14_1398	CDS	potC		+	1266912	1267691	STM1223	GAAGGTGGAACTTGAATGATCGGTCGGCTGCTCCGTGGCGGTTTCGTGCAGGCTGGAGCTGCTTC	CCTGAATTACGGGCCTTATCGGCCCTTGGTTTTATCACGAGCAATCATATGAATATCCTCCTTAG	1266942	1267660	mapped	SGD_152/153_Kan	C07	yes		mapped	SGD_152/153_Cm	C07	yes		spermidine/putrescine ABC transporter membrane protein
1501	STM14_1399	CDS			+	1267794	1267916						deleted in an MGD					deleted in an MGD					hypothetical protein
1502	STM14_1400	CDS	sifA		+	1268007	1269017	STM1224	TGAGATTAATATGCCGATTACTATAGGGAATGGTTTTTTAGTGCAGGCTGGAGCTGCTTC	TCGTCTGATTTTATAAAAAACAACATAAACAGCCGCTTTGCATATGAATATCCTCCTTAG	1268037	1268986	mapped	SGD_003/004_Kan	H04	yes		mapped	SGD_003/004_Cm	H04	yes		secreted effector protein
1503	STM14_1401	CDS			+	1269076	1269240						deleted in an MGD					deleted in an MGD					conserved hypothetical protein
1505	STM14_1402	CDS	potB		+	1269346	1270209	STM1225	AGGTCGTACTGGCTGATGAAGAACACAAGTAAATTCCAGAATGTAGTGCAGGCTGGAGCTGCTTC	GTTAGCGTTGCGCAATTAATCGCTTATATCACTCACCTTCTTATTCATATGAATATCCTCCTTAG	1269376	1270178	mapped	SGD_152/153_Kan	C08	yes		mapped	SGD_152/153_Cm	C08	yes		spermidine/putrescine ABC transporter membrane protein
1506	STM14_1403	CDS	potA		+	1270193	1271329	STM1226	ATCCGTTGCGTTTACATGGGACAGAGTAAGAAATTGAATAATCAAGTGCAGGCTGGAGCTGCTTC	ACTACATTCTGGAATTTACTTGTGTTCTTCATCAGCCAGTACGACCATATGAATATCCTCCTTAG	1270223	1271298	mapped	SGD_164/165_Kan	E12	yes		mapped	SGD_164/165_Cm	E12	yes		putrescine/spermidine ABC transporter ATPase protein
1507	STM14_1404	CDS	pepT		-	1271580	1272809	STM1227	AGTGAGGGTGACTGCATGGATAAACTACTTGAGCGTTTTTTACACGTGCAGGCTGGAGCTGCTTC	AATGCGTAACATTCGCTACTGCCCGCGCTTAGCCGTCAGCTCCGCCATATGAATATCCTCCTTAG	1271610	1272778	mapped	SGD_164/165_Kan	E11	yes		mapped	SGD_164/165_Cm	E11	yes		peptidase T
1508	STM14_1405	CDS			-	1272813	1272876						part deleted with adjacent gene					nd
1509	STM14_1406	CDS	tnpA_4		-	1273020	1273478	STM1228	CGCGGGCAGTAGCGAATGTTACGCATTGTGGTGAAGCGTTTTATTGTGCAGGCTGGAGCTGCTTC	CCGGGCTGACGCAAACTATCCACAACGATCGCCGCCAGGTTTGGCCATATGAATATCCTCCTTAG	1272843	1274827	mapped	SGD_019/020_Kan	E03	yes		no	SGD_019/020_Cm	E03	yes		transposase
1510	STM14_1407	CDS	ycfD		+	1274898	1276019	STM1229					deleted in an MGD			no		deleted in an MGD			no		putative cytoplasmic protein
1511	STM14_1408	CDS	phoQ		+	1276100	1277563	STM1230	TTTTGAATTGCGCTAATGAATAAATTTGCTCGCCATTTTCTGCCGGTGCAGGCTGGAGCTGCTTC	AACGCACAGAAATGTTTATTCCTCTTTCTGTGTGGGATGCTGTCGCATATGAATATCCTCCTTAG	1276130	1277532	mapped	SGD_019/020_Kan	F03	yes		mapped	SGD_019/020_Cm	F03	yes		sensor protein PhoQ
1512	STM14_1409	CDS	phoP		+	1277563	1278237	STM1231	CACAAGGGAGAAGAGATGATGCGCGTACTGGTTGTAGAGGATAATGTGCAGGCTGGAGCTGCTTC	GAGCAAATTTATTCATTAGCGCAATTCAAAAAGATATCCTTGTCCCATATGAATATCCTCCTTAG	1277593	1278206	mapped	SGD_019/020_Kan	G03	yes		mapped	SGD_019/020_Cm	G03	yes		DNA-binding transcriptional regulator PhoP
1513	STM14_1410	CDS	purB		+	1278361	1279731	STM1232					nd					nd					adenylosuccinate lyase
1514	STM14_1411	CDS	ycfC		+	1279735	1280382	STM1233	TGATACAAGGAAGCAGTGATTGTGGCAAAGAATTATTATGACATCGTGCAGGCTGGAGCTGCTTC	GGATAATTCCATAGATCATAACTCCGGGGTTAAATGAGCAAGAATCATATGAATATCCTCCTTAG	1279765	1280351	mapped	SGD_057/058_Kan	D09	yes		no			no		hypothetical protein
1515	STM14_1412	CDS	trmU		+	1280463	1281569	STM1234.S					no			no		no			no		tRNA (5-methylaminomethyl-2-thiouridylate)-methyltransferase
1516	STM14_1413	CDS	ymfB		+	1281623	1282084	STM1235					no			no		no			no		putative MutT-like protein
1517	STM14_1414	CDS			+	1282096	1282425	STM1236	ACAGGAGAAAGACAGATGAAACGGCTTCTCATTGCTTTTGCTTTAGTGCAGGCTGGAGCTGCTTC	ACATAGGCATCCTTATTAAAGCGGTTTATCAATGTGGTCATAGATCATATGAATATCCTCCTTAG	1282126	1282394	mapped	SGD_027/028_Kan	B01	yes		mapped	SGD_027/028_Cm	B01	yes		putative periplasmic protein
1518	STM14_1415	CDS	ymfC	rluB homolog	+	1282422	1283087	STM1237	CATTATTGCGCTATAATGCGGCAATTAATAAGTTCTGAAAACACCGTGCAGGCTGGAGCTGCTTC	CAATGAGAAGCCGTTTCATCTGTCTTTCTCCTGTGCGATCTCGCGCATATGAATATCCTCCTTAG	1282452	1283056	mapped	SGD_065/066_Kan	C08	yes		no			no		putative ribosomal large subunit pseudouridine synthase
1519	STM14_1416	CDS	icdA		-	1283259	1284509	STM1238					nd					nd					isocitrate dehydrogenase
1520	STM14_1417	CDS			+	1284622	1285764						nd					nd					prophage lambda integrase
1521	STM14_1418	CDS			+	1285754	1285990						nd					nd					excisionase
1522	STM14_1419	CDS			+	1286040	1286591						nd					nd					Eaa protein
1523	STM14_1420	CDS			+	1286588	1286920						nd					nd					conserved hypothetical protein
1524	STM14_1421	CDS			+	1286913	1287239						nd					nd					conserved hypothetical protein
1525	STM14_1422	CDS			+	1287269	1288099						nd					nd					recombination and repair protein RecT
1526	STM14_1423	CDS			+	1288092	1290446						nd					nd					exodeoxyribonuclease 8
1527	STM14_1424	CDS			+	1290505	1290804						nd					nd					prophage RecE
1528	STM14_1425	CDS			+	1290945	1291115						nd					nd					hypothetical protein
1529	STM14_1426	CDS			+	1291108	1291224						nd					nd					conserved hypothetical prophage protein
1530	STM14_1427	CDS			-	1291515	1291721						nd					nd					conserved hypothetical protein
1531	STM14_1428	CDS			+	1291829	1292914						nd					nd					hypothetical protein
1532	STM14_1429	CDS			+	1293066	1293533						nd					nd					putative regulator
1533	STM14_1430	CDS			-	1293622	1293774						nd					nd					conserved hypothetical protein
1534	STM14_1431	CDS			-	1293794	1294114						nd					nd					prophage cI protein
1535	STM14_1432	CDS			-	1294206	1295111						nd					nd					phage replication protein O
1536	STM14_1433	CDS			-	1295108	1295800						nd					nd					phage replication protein P
1537	STM14_1434	CDS			-	1295815	1296480						nd					nd					Ead-like protein
1538	STM14_1435	CDS			-	1296482	1296952						nd					nd					DNA N-4 cytosine methyltransferase
1539	STM14_1436	CDS			-	1296955	1297608						nd					nd					Eaa-like protein
1540	STM14_1437	CDS			-	1297601	1297882						nd					nd					hypothetical protein
1541	STM14_1438	CDS			-	1297994	1298185						nd					nd					hypothetical protein
1542	STM14_1439	CDS			-	1298444	1298677						nd					nd					prophage DinI
1543	STM14_1440	CDS			-	1298794	1299042						nd					nd					putative bacteriophage protein
1544	STM14_1441	CDS			-	1299077	1299676						nd					nd					IrsA
1545	STM14_1442	CDS			-	1299673	1299867						nd					nd					conserved hypothetical protein
1546	STM14_1443	CDS			-	1299849	1300145						nd					nd					conserved hypothetical protein
1547	STM14_1444	CDS			-	1300142	1300696						nd					nd					putative bacteriophage protein
1548	STM14_1445	CDS			-	1300693	1300881						nd					nd					conserved hypothetical protein
1549	STM14_1446	CDS			-	1300963	1301523						nd					nd					putative bacteriophage protein
1550	STM14_1447	CDS			-	1301766	1301954						nd					nd					hypothetical protein
1551	STM14_1448	CDS			-	1302108	1302326						nd					nd					hypothetical protein
1552	STM14_1449	CDS			+	1302338	1302877						nd					nd					conserved hypothetical protein
1553	STM14_1450	CDS			-	1303055	1303357						nd					nd					phage-holin analog protein
1554	STM14_1451	CDS			-	1303335	1303874						nd					nd					lysozyme
1555	STM14_1452	CDS			-	1304044	1304181						nd					nd					putative bacteriophage protein
1556	STM14_1453	CDS			-	1304183	1304647						nd					nd					bacteriophage lysis protein
1557	STM14_1454	CDS			+	1304874	1305275						no			no		no			no		hypothetical protein
1558	STM14_1455	CDS			-	1305561	1306106						no			yes		no	SGD_160/161_Cm	G03	yes		prophage DNA packaging protein
1559	STM14_1456	CDS			-	1306078	1308009						nd					nd					terminase-like large protein
1560	STM14_1457	CDS			-	1307993	1308196						nd					nd					head-to-tail joining-like protein
1561	STM14_1458	CDS			-	1308154	1309773		TGTGGGGGTGAGACTGTGAAGCGCACCCCGGTTCTGGTGGATGTTGTGCAGGCTGGAGCTGCTTC	ATGATGTGCGGGAGATTACGTTGCACGCTTTTCCTCCTCCGTCTGCATATGAATATCCTCCTTAG	1308223	1309742	mapped	SGD_160/161_Kan	G05			made	SGD_160/161_Cm	G04			phage portal protein, lambda family
1562	STM14_1459	CDS			-	1309763	1311259						nd					nd					prophage head-tail preconnector
1563	STM14_1460	CDS			-	1311272	1311619						nd					nd					phage head-like protein
1564	STM14_1461	CDS			-	1311674	1312702						nd					nd					phage head-like protein
1565	STM14_1462	CDS			-	1312760	1313124						nd					nd
1566	STM14_1463	CDS			-	1313114	1313518						nd					nd					minor capsid protein FII
1567	STM14_1464	CDS			-	1313546	1314124						nd					nd					prophage minor tail protein Z
1568	STM14_1465	CDS			+	1314173	1315423						nd					nd					Peyer's patch-specific virulence factor GipA
1569	STM14_1466	CDS			-	1315412	1315813	STM2598	AAAGGAGGCATTCTGATGAGCAAACACACATTAATCCGCCGGGCCGTGCAGGCTGGAGCTGCTTC	CCCATCATATCCTCCTCAGTTGGTATAGGTGATCCGGTAAGTAATCATATGAATATCCTCCTTAG	1315442	1315782	mapped	SGD_067/068_Kan	H11	yes		mapped	SGD_067/068_Cm	H11	yes		phage minor tail protein U
1570	STM14_1467	CDS			-	1315824	1316567						nd					nd					major tail-like protein
1571	STM14_1468	CDS			-	1316618	1317013						nd					nd					phage minor tail protein G
1572	STM14_1469	CDS			-	1317031	1317348						nd					nd					minor tail-like protein
1573	STM14_1470	CDS			-	1317320	1320415	STM2594	CCGGAGGTGTCCGCTATGGACCAGATAGCGAACCTGGTCATTGATGTGCAGGCTGGAGCTGCTTC	TAAATGTTTCCATTGTTATCGCCCTCCTCCAGCAATACCCCCGTCCATATGAATATCCTCCTTAG	1317350	1320384	mapped	SGD_013/014_Kan	H07	yes		mapped	SGD_013/014_Cm	H07	yes		phage tail component H-like protein
1574	STM14_1471	CDS			-	1320418	1320747						nd					nd					phage tail component M-like protein
1575	STM14_1472	CDS			-	1320754	1321455		ATCTGAGGAGGAGTGATGCAGGACATTTCGCAGGATACGCTGAACGTGCAGGCTGGAGCTGCTTC	TTCTTTCATGATGATTTACTGTGAAAGTTTATTAATGGAGAGGAACATATGAATATCCTCCTTAG	1320787	1321424	mapped*	SGD_160/161_Kan	G06			made	SGD_160/161_Cm	G06			phage tail component L-like protein
1576	STM14_1473	CDS			+	1321447	1322052	STM2591	GAGGATTATTTCCGTATGGCGCCGGAGGACTGGCTGAGGGCTGAAGTGCAGGCTGGAGCTGCTTC	CTTCAGCACCACTGGCTACCTGCAGGCTGACGCGGCGGCAAAATCCATATGAATATCCTCCTTAG	1321630	1322168	mapped	SGD_039/040_Kan	A03	yes		mapped	SGD_039/040_Cm	A03	yes		hypothetical protein
1577	STM14_1474	CDS			-	1322136	1322744						part deleted with adjacent gene					part deleted with adjacent gene					tail assembly protein I-like protein
1578	STM14_1475	CDS			-	1322806	1326168						nd					nd					host specificity protein
1579	STM14_1476	CDS			-	1326207	1326449						nd					nd					conserved hypothetical protein
1580	STM14_1477	CDS			-	1326457	1326636						nd					nd					hypothetical protein
1581	STM14_1478	CDS			-	1326599	1328944						nd					nd					side tail fiber protein
1582	STM14_1479	CDS			-	1328944	1329528						nd					nd					phage tail assembly-like protein
1583	STM14_1480	CDS			+	1329626	1329826						nd					nd					PagJ
1584	STM14_1481	CDS			-	1330809	1331156						nd					nd					hypothetical protein
1585	STM14_1482	CDS			-	1331110	1331879						nd					nd
1586	STM14_1483	CDS			-	1332051	1334153						nd					nd					SspH1
1587	STM14_1484	CDS			+	1334473	1335144						nd					nd					conserved hypothetical protein
1588	STM14_1485	CDS			-	1335446	1335610						nd					nd					isocitrate dehydrogenase, NADP-dependent
1589	STM14_1486	CDS			-	1336058	1337182	STM1239	CAGGAGACATATGCTCAAACCTATCTGCCATAGTGGAAGTGTGCAGGCTGGAGCTGCTTC	AATAAGCTTGTCAATATAATATTATGCAGTCTCTATTAAGCATATGAATATCCTCCTTAG	1336088	1337151	mapped	SGD_001/002_Kan	D03	yes		no			no		putative cytoplasmic protein
1590	STM14_1487	CDS			+	1337214	1337372						nd					nd					hypothetical protein
1591	STM14_1488	CDS			-	1337312	1337452						nd					nd					hypothetical protein
1592	STM14_1489	CDS			-	1337337	1337585						nd					nd					hypothetical protein
1593	STM14_1490	CDS	envF		+	1338164	1338952	STM1240	AATACTTCACATGAATAAAATACATGTTACATATAAAAATGTGCAGGCTGGAGCTGCTTC	GTATCGCCTGCTATTTTTTAAATGTCTGCTGTATTTCGTTCATATGAATATCCTCCTTAG	1338194	1338921	mapped	SGD_001/002_Kan	E03	yes		no			no		putative envelope lipoprotein
1594									TAATGGGATAGGCTCTTAATAAACAACAAAACCAAACGTACTTTCGTGCAGGCTGGAGCTGCTTC	GATATAACGCAAACGCTACCACTCAGAACATGTTGTTGTTGATACCATATGAATATCCTCCTTAG	1339233	1339331	mapped	SGD_164/165_Kan	E10	yes		no			no
1597	STM14_1492	CDS	msgA		+	1339441	1339680	STM1241	AAAAAGGAAATGGCGATGTTCGTCGAACTCGTTTATGACAAGCGAGTGCAGGCTGGAGCTGCTTC	TCGCAGGAGGGGACGTTATTCGGCGACCAGCCACATATCAGCCTCCATATGAATATCCTCCTTAG	1339471	1339649	mapped	SGD_009/010_Kan	G12	yes		mapped	SGD_009/010_Cm	G12	yes		macrophage survival protein
1598	STM14_1493	CDS	envE		+	1339871	1340392	STM1242	TAGGGTAATAATTGAATGACTTTGCTTTCAGGAAAAACCACACTGGTGCAGGCTGGAGCTGCTTC	CACAGCGGTGTCCTGCTACCTGATGGTAAATTCCAGGGCGCGACTCATATGAATATCCTCCTTAG	1339901	1340361	mapped	SGD_009/010_Kan	H12	no		mapped	SGD_009/010_Cm	H12	yes		putative envelope protein
1599	STM14_1494	CDS			+	1340405	1340575						deleted in an MGD					deleted in an MGD					hypothetical protein
1600	STM14_1495	CDS			+	1340807	1341019	STM1243	TGTTTGTCTCGTAAAATGACAGGAATTGTCAAAACCTTTGATTGTGTGCAGGCTGGAGCTGCTTC	ATGCCGGGTGACGAATTATGAAAGATAAACGTTGGCGGCGGTAGGCATATGAATATCCTCCTTAG	1340837	1340976	mapped	SGD_043/044_Kan	E04	yes		no			no		cold shock-like protein
1601	STM14_1496	CDS			+	1341060	1341188						part deleted with adjacent gene					part deleted with adjacent gene					hypothetical protein
1602	STM14_1497	CDS	pagD		+	1341151	1341414	STM1244	AGGAGGTGCTATGAAACATCATGCTTTTATGCTTTGGTCAGTGCAGGCTGGAGCTGCTTC	ATAAATAACATTATGTTCTGGAGAAAGTATTCCCTTTCCTCATATGAATATCCTCCTTAG	1341181	1341383	mapped	SGD_005/006_Kan	F11	yes		mapped	SGD_001/002_Cm	C08	yes		virulence protein PAGD precursor
1603	STM14_1498	CDS			-	1341463	1341640	STM1245	TTCATCTCCTGAATTATGGAACGTCATTGACATTTTTTATTCAACGTGCAGGCTGGAGCTGCTTC	ATTATAAGAATAGAATCAACACCACAATTCCAACATAAATATCACCATATGAATATCCTCCTTAG	1341493	1341609	mapped	SGD_011/012_Kan	A01	yes		mapped	SGD_011/012_Cm	A01	yes
1604	STM14_1499	CDS			-	1341718	1341825						deleted in an MGD					deleted in an MGD					conserved hypothetical protein
1605	STM14_1500	CDS			+	1342043	1342192						deleted in an MGD					deleted in an MGD					hypothetical protein
1606	STM14_1501	CDS	pagC		-	1342226	1342783	STM1246	AGGAGTTGTTATGAAAAATATTATTTTATCCACTTTAGTTGTGCAGGCTGGAGCTGCTTC	CTTATGCTTTTCAGAAACGGTATCCAACCCCGACGTTGAACATATGAATATCCTCCTTAG	1342256	1342752	mapped	SGD_005/006_Kan	G11	yes		mapped	SGD_001/002_Cm	B08	yes		virulence membrane protein PAGC precursor
1607	STM14_1502	CDS			+	1342962	1343096						nd					deleted in an MGD					hypothetical protein
1608	STM14_1503	tRNA			-	1343189	1343265	STM1247					nd					deleted in an MGD					tRNA-Arg
1609	STM14_1504	CDS			-	1343517	1343692	STM1248	CCAGTCAAATAGTTAATGTTCCTCGCGAACCATATTGACTGTGGTGTGCAGGCTGGAGCTGCTTC	AGGCCATAAACGAAATCACTGGTTTCTGCTATTGATCGTATCTTTCATATGAATATCCTCCTTAG	1343547	1343661	mapped	SGD_011/012_Kan	B01	yes		mapped	SGD_011/012_Cm	B01	yes
1610	STM14_1505	CDS	pliC		+	1344020	1344364	STM1249	GCACAAAGGATACTAATGATGAAACGTAAATTGATCCCATTTACCGTGCAGGCTGGAGCTGCTTC	AGGCATTTCTTAAGGTTAGTTAGCTAAGGAACAGTTACTGAGAACCATATGAATATCCTCCTTAG	1344050	1344333	mapped	SGD_011/012_Kan	C01	yes		mapped	SGD_011/012_Cm	C01	yes		lysozyme inhibitor
1612	STM14_1506	CDS			+	1344493	1344636						nd					deleted in an MGD					hypothetical protein
1613	STM14_1507	CDS			-	1344742	1344867						nd					deleted in an MGD					putative lipoprotein
1614	STM14_1508	CDS			-	1345067	1345339	STM1250	TGACTGAAACATATTTTGTTCCTGGTGGTCTTACCGCCAGTTGCTGTGCAGGCTGGAGCTGCTTC	AAAGTCTCATCCCGTTCATTGCCATTTCCGCTGTCCCTTCATCTTCATATGAATATCCTCCTTAG	1345097	1345308	mapped	SGD_011/012_Kan	D01	yes		mapped	SGD_011/012_Cm	D01	yes		putative cytoplasmic protein
1615	STM14_1509	CDS			-	1345491	1345958	STM1251	TTCAGGAGGTTAATGATGGCACTCAGAACCTTGTCAGCACTTCCCGTGCAGGCTGGAGCTGCTTC	CCTCCATTAACGCGATTATGATTTGTGTTCAATCGCCTTTGGTTTCATATGAATATCCTCCTTAG	1345521	1345927	mapped	SGD_043/044_Kan	G02	yes		mapped	SGD_043/044_Cm	G02	yes		putative molecular chaperone
1616	STM14_1510	CDS			+	1346067	1346216						nd					deleted in an MGD					putative inner membrane protein
1617	STM14_1511	CDS			-	1346297	1347340	STM1252	TTAATCGAGGCAGGTATGAAATTAGCGCTCGTCAATCGGCAGGTCGTGCAGGCTGGAGCTGCTTC	TCGACTGATAGCGCCTTATACCGTTTGTAATCGACAATATACGATCATATGAATATCCTCCTTAG	1346327	1347309	mapped	SGD_011/012_Kan	E01	yes		mapped	SGD_011/012_Cm	E01	yes		putative cytoplasmic protein
1618	STM14_1512	CDS			+	1347423	1347953	STM1253	TAAAGGATAATAATAATGGCACATTTCTCAAGACTGCAAATAACGGTGCAGGCTGGAGCTGCTTC	GGATGGCCGAAATAGTCATGATTTACCGGGTAACATCCTTGAAAACATATGAATATCCTCCTTAG	1347453	1347922	mapped	SGD_027/028_Kan	F08	yes		mapped	SGD_027/028_Cm	F08	yes		putative inner membrane protein
1619	STM14_1513	CDS			+	1348102	1348416	STM1254	GACTAATCCCATGACAAATAAAAAACACATTTTTTCAATTGTGCAGGCTGGAGCTGCTTC	CTTACTGTTGTTATTGTCCTCTTACGACAACACAGGTTTTCATATGAATATCCTCCTTAG	1348132	1348385	mapped	SGD_005/006_Kan	H11	yes		mapped	SGD_001/002_Cm	A08	yes		putative outer membrane lipoprotein
1620	STM14_1514	CDS			+	1348508	1348666						nd					deleted in an MGD					hypothetical protein
1621	STM14_1515	CDS		nikA2 homolog	-	1349098	1350732	STM1255	GGTCTCCCGACGTTTATGCTGCGCCGGGAGAAACAAAAACAACGCGTGCAGGCTGGAGCTGCTTC	TGAAGAACAATTTCATCACCGACAGGTCCAGGTCCAGTCATCAAGCATATGAATATCCTCCTTAG	1349128	1350701	mapped	SGD_027/028_Kan	F01	yes		mapped	SGD_027/028_Cm	F01	yes		putative ABC transporter periplasmic binding protein
1622	STM14_1516	CDS			-	1350732	1351706	STM1256	CTGGACCTGTCGGTGATGAAATTGTTCTTCAGTCATTTTTTGCGGGTGCAGGCTGGAGCTGCTTC	AACGTCGGGGCAGGATTATAGAGCATCGGGACGCTCCAGCGATCGCATATGAATATCCTCCTTAG	1350762	1351675	mapped	SGD_027/028_Kan	D08	yes		mapped	SGD_027/028_Cm	D08	yes		putative ABC transporter protein
1623	STM14_1517	CDS		nikC2 homolog	-	1351696	1352508	STM1257	GAGCGTCCCGATGCTCTATAATCCTGCCCCGACGTTGTTTGTGCAGGCTGGAGCTGCTTC	TGTTGTAAACTCAGCATACGTCACTCCTTAGCCACAGCCGCATATGAATATCCTCCTTAG	1351726	1352477	mapped	SGD_005/006_Kan	A12	yes		mapped	SGD_001/002_Cm	H07	yes		putative ABC transporter protein
1624	STM14_1518	CDS			-	1352502	1353299	STM1258	GCTAAGGAGTGACGTATGCTGAGTTTACAACAGGTTACGCTGGAAGTGCAGGCTGGAGCTGCTTC	CGAGGTCGCGGCAGCTCAGCATTCTATTCCCTCTCCGGTCGGCATCATATGAATATCCTCCTTAG	1352532	1353268	mapped	SGD_011/012_Kan	F01	yes		mapped	SGD_011/012_Cm	F01	yes		putative ABC-type transport system ATPase component
1625	STM14_1519	CDS		nikE2 homolog	-	1353293	1353883	STM1259	CGGAGAGGGAATAGAATGCTGAGCTGCCGCGACCTCGTTATTCGTGTGCAGGCTGGAGCTGCTTC	AGAAACGACTTGCGGCTATTCCACCTGTAAATGGCGGGTACAGACCATATGAATATCCTCCTTAG	1353323	1353852	mapped	SGD_011/012_Kan	G01	yes		mapped	SGD_011/012_Cm	G01	yes		putative ABC-type transport system ATPase component
1626	STM14_1520	CDS			+	1353965	1355098	STM1260					no			no		deleted in an MGD			no		putative inner membrane protein
1627	STM14_1521	CDS			-	1355292	1355618	STM1261	AATAAGGAGTCATTTATGCAACAAGAACATCGTGAGTGTATTGAGGTGCAGGCTGGAGCTGCTTC	ATGGCGGAAGAAAAATTACGCGGCCATTTTAAGGCAGGCGTCTGCCATATGAATATCCTCCTTAG	1355322	1355587	mapped	SGD_027/028_Kan	A09	yes		no	SGD_027/028_Cm	A09	yes		putative cytoplasmic protein
1628	STM14_1522	tRNA			-	1355627	1355703	STM1262	CTTAGAAAGATGATTGTTATATTATAACATTGCATTTATTTCAACGTGCAGGCTGGAGCTGCTTC	AGGTTCGGGGTTCAATTCCTCGATGGCGGACCAGTTGATATCAAACATATGAATATCCTCCTTAG	1355716	1355747	mapped	SGD_150/151_Kan	B02	yes		mapped	SGD_150/151_Cm	B02	yes		tRNA-Arg
1630	STM14_1523	CDS		zinT homolog	-	1355815	1356462	STM1263	TTAAAAAAACTGACAATGCTTCTGGGAATGCTGTTGGTAAATAGTGTGCAGGCTGGAGCTGCTTC	ACATTGCAATCAGACTTAATGATGTAGCATTTCGTCAACGACCTCCATATGAATATCCTCCTTAG	1355869	1356431	mapped	SGD_011/012_Kan	H01	yes		mapped	SGD_011/012_Cm	H01	yes		hypothetical protein
1631	STM14_1524	CDS			+	1356451	1356600						deleted in an MGD					deleted in an MGD					hypothetical protein
1633	STM14_1525	CDS	aadA		-	1356571	1357359	STM1264	GCCCCCGGAGCGATGATGACGCTGTCCATACCGCCCTCGATTCAAGTGCAGGCTGGAGCTGCTTC	ACGTCCTGGGGCATCTTATGTGAACTGCGTGGGGATGTGCGCTTTCATATGAATATCCTCCTTAG	1356601	1357328	mapped	SGD_027/028_Kan	E06	yes		no	SGD_027/028_Cm	E06	yes		aminoglycoside resistance protein
1634	STM14_1526	CDS			-	1357504	1358097	STM1265	TTTGTTGAGGTGGATATGACTGGTTCCGCATCATCTGTTTTAAAGGTGCAGGCTGGAGCTGCTTC	AGAAGCAAATCATTATTAAGCAATGACCTTACTATTTACACGGGACATATGAATATCCTCCTTAG	1357534	1358066	mapped	SGD_017/018_Kan	F02	yes		mapped	SGD_017/018_Cm	F02	yes		putative response regulator
1635	STM14_1527	CDS			-	1358166	1359014	STM1266	TGAGGCCAGACAGGCATGGCTACTTTTAGTATTAGCGCAATGGCGGTGCAGGCTGGAGCTGCTTC	AATAATGCAGATGCCTCAACGTGCGGTGCCTGATTTTTCGTAGCCCATATGAATATCCTCCTTAG	1358196	1358983	mapped	SGD_019/020_Kan	A04	no		mapped	SGD_019/020_Cm	A04	yes		putative transcriptional regulator
1636	STM14_1528	CDS			-	1358977	1359201						part deleted with adjacent gene					part deleted with adjacent gene					hypothetical protein
1637	STM14_1529	CDS			+	1359269	1359517	STM1267	CGAATATGGTGAAATATGACTACCATTACACTAGTCAACGAACAAGTGCAGGCTGGAGCTGCTTC	TATTTTGGGTATATATTAGATGTCGTCAGGTGTCTGAAACAAAACCATATGAATATCCTCCTTAG	1359299	1359486	mapped	SGD_011/012_Kan	A02	yes		mapped	SGD_011/012_Cm	A02	yes		putative cytoplasmic protein
1638	STM14_1530	CDS			+	1359596	1359745	STM1268	TACAGATGGGTATTAATGCTTATTCGTTTAAACTGGAGTGAGAAAGTGCAGGCTGGAGCTGCTTC	CTATTAAAGTTAGACCTATATCATAAAACTGTAATAAAAAATCATCATATGAATATCCTCCTTAG	1359626	1359714	mapped	SGD_011/012_Kan	B02	yes		mapped	SGD_011/012_Cm	B02	yes		putative cytoplasmic protein
1639	STM14_1531	CDS			-	1359828	1360373	STM1269	AAAGGAGGTTGATTAATGATTCGTCATATCGCCATTTTTCTTTGTGTGCAGGCTGGAGCTGCTTC	TCTCCTCATGTGGAGTTAACGCGCGCGTCGCACCAAAGATAAGGCCATATGAATATCCTCCTTAG	1359858	1360342	mapped	SGD_011/012_Kan	C02	yes		mapped	SGD_011/012_Cm	C02	yes		chorismate mutase
1640	STM14_1532	CDS	yeaS		-	1360570	1361208	STM1270	CAGGAAGAGGTTAATGTGTTCGCGGAGTATGGTGTTCTGAATTATGTGCAGGCTGGAGCTGCTTC	GACGGGTCCAGGTGGTTAAGACTGGAGCGTTGCCAGCCGGGCGGCCATATGAATATCCTCCTTAG	1360600	1361177	mapped	SGD_047/048_Kan	F09	yes		mapped	SGD_047/048_Cm	F09	yes		leucine export protein LeuE
1641	STM14_1533	CDS			+	1361225	1361380						nd					deleted in an MGD					hypothetical protein
1642	STM14_1534	CDS	yeaR		-	1361381	1361743	STM1271	TGAAGAGGGAAGCAAATGCGGCAAATTCCACAAAATCATATTCATGTGCAGGCTGGAGCTGCTTC	TAGCTTTTCCCATTATTATTCTCTCCCGGCATGAATGACTTTTCGCATATGAATATCCTCCTTAG	1361411	1361712	mapped	SGD_043/044_Kan	A04	yes		no			no		putative cytoplasmic protein
1643	STM14_1535	CDS	yoaG		-	1361746	1361928	STM1272					no			yes		deleted in an MGD			no		putative cytoplasmic protein
1644	STM14_1536	CDS			+	1362034	1362159						nd					deleted in an MGD					hypothetical protein
1645	STM14_1537	CDS			-	1362158	1362799	STM1273	AAGAGTCTTATAATCATGAAACTCGATACCCGATTAACTTCGTCAGTGCAGGCTGGAGCTGCTTC	CTTTTTTCAGCCGCGCTATTTTGCGTGATACGGGGTCATCTCCAGCATATGAATATCCTCCTTAG	1362188	1362768	mapped	SGD_019/020_Kan	B04	yes		mapped	SGD_019/020_Cm	B04	yes		putative nitric oxide reductase
1646									GATTATCTTTATCAATACCGAGTGGTTGAGTTTATAACCCACCTGGTGCAGGCTGGAGCTGCTTC	TAGATAGCGGTTAGCAAAAAAAGCCCGCACTCGGTGAGGCGGGCACATATGAATATCCTCCTTAG	1362880	1362916	mapped	SGD_150/151_Kan	A01	yes		mapped	SGD_150/151_Cm	A01	yes
1647	STM14_1538	CDS			-	1362921	1363106	STM1273.1n	TGTCGTACCGAACAGGTGGGTTATAAACTCAACCACTCGGTATTGGTGCAGGCTGGAGCTGCTTC	ATGCCCATTTTTTCCTCACTTATGTCTTAACGTTAGCGGTTTATTCATATGAATATCCTCCTTAG	1362951	1363075	mapped	SGD_164/165_Kan	E09	yes		mapped	SGD_164/165_Cm	E09	yes		hypothetical protein
1648	STM14_1539	CDS	yeaQ		-	1363114	1363362	STM1274	ATAAGTGAGGAAAAAATGGGCATTCTTTCATGGATTATTTTTGGAGTGCAGGCTGGAGCTGCTTC	CTGAAAGTTCTGCGTTTAGCTTTTGATTTTTCTGTAGATTAACAGCATATGAATATCCTCCTTAG	1363144	1363331	no			yes		mapped	SGD_047/048_Cm	B11	yes		hypothetical protein
1649	STM14_1540	CDS			+	1363413	1363529						nd					deleted in an MGD					hypothetical protein
1650	STM14_1541	CDS			+	1363501	1363599						nd					deleted in an MGD					hypothetical protein
1651	STM14_1542	CDS	yaoF		-	1363795	1364046	STM1275	CTTTAAGGAGTCGTTATGAAATTTACGTGGATTGCGTTGCCAGGCGTGCAGGCTGGAGCTGCTTC	TCGGACCGCAGGTTGTCACTTTTTCGTATCAGGGTGCTCTCTGCGCATATGAATATCCTCCTTAG	1363825	1364015	no			no		mapped	SGD_037/038_Cm	G10	yes		putative hemolysin
1652	STM14_1543	CDS			-	1364115	1364426	STM1276	GCGGCGCAAGAAAATATGTTTCAGTTAAAGCCGGGCGCGTTGGCAGTGCAGGCTGGAGCTGCTTC	GTGCTGGCAGAGTGGCTACGAGAGCTGTGATTGTCGTGCCGCCGCCATATGAATATCCTCCTTAG	1364145	1364395	mapped	SGD_027/028_Kan	E07	yes		no	SGD_027/028_Cm	E07	yes		putative periplasmic protein
1653	STM14_1544	CDS	yeaO		+	1364412	1364759	STM1277	TCACAGGAGGGAAAAATGCGAATCCAGTGTAAGCGCGTCTATTTCGTGCAGGCTGGAGCTGCTTC	GCGGCGGCACGACAATCACAGCTCTCGTAGCCACTCTGCCAGCACCATATGAATATCCTCCTTAG	1364442	1364728	mapped	SGD_041/042_Kan	G02	yes		mapped	SGD_041/042_Cm	G02	yes		putative cytoplasmic protein
1654	STM14_1545	CDS			+	1364743	1364856						nd					deleted in an MGD					hypothetical protein
1655	STM14_1546	CDS			-	1364774	1364911						nd					deleted in an MGD					hypothetical protein
1656	STM14_1547	CDS	yeaN		+	1364878	1366062	STM1278	CGAGATGAGAAAACGATGACGACAGCCCTTTCACCACGCGGCAAAGTGCAGGCTGGAGCTGCTTC	GGGTATCAGGTTTATTTATGACGCTATCTCTCGATCGCGTCCGGCCATATGAATATCCTCCTTAG	1364908	1366031	mapped	SGD_059/060_Kan	B07	yes		mapped	SGD_059/060_Cm	B07	yes		putative amino acid/amine transport protein
1657	STM14_1548	CDS	yeaM		-	1366163	1366957	STM1279	AAATCGGACAATATAATGATTGGTCTGAGACTGGACGGTTACGATGTGCAGGCTGGAGCTGCTTC	GCGGGGCTGGTCTCTTTAATTGTGGGGAAGCAGTAACTCGCCCGTCATATGAATATCCTCCTTAG	1366193	1366926	mapped	SGD_045/046_Kan	F08	yes		mapped	SGD_045/046_Cm	F08	yes		putative regulatory protein
1658	STM14_1549	CDS	yeaL		+	1366937	1367383	STM1280					no			no		deleted in an MGD			no		putative inner membrane protein
1660	STM14_1550	CDS			-	1367385	1367522						nd					deleted in an MGD					conserved hypothetical protein
1661	STM14_1551	CDS			-	1367589	1367696	STM1281					no			no		deleted in an MGD			no		putative inner membrane protein
1662	STM14_1552	CDS	yeaK		+	1367693	1368211	STM1282	TGAGAAATGGCCGAAATGACTGAAGTCGCGAAGGGTGTCGCTACAGTGCAGGCTGGAGCTGCTTC	TGAAGGGGGAGGGGACTAAGCCGTTGGCGATGACTGAAAGCGGCGCATATGAATATCCTCCTTAG	1367723	1368180	mapped	SGD_043/044_Kan	A09	yes		mapped	SGD_043/044_Cm	A09	yes		putative cytoplasmic protein
1663	STM14_1553	CDS	yeaJ		+	1368261	1369754	STM1283					no			yes		deleted in an MGD	SGD_001/002_Cm	G07	yes		putative methyl-accepting chemotaxis protein
1664	STM14_1554	CDS			-	1370048	1370245						nd					deleted in an MGD					hypothetical protein
1665	STM14_1555	CDS			-	1370136	1370267						nd					deleted in an MGD					salivary secreted protein
1666	STM14_1556	CDS	yeaH		+	1370395	1371681	STM1284	CAGTACGGGGGGCATATGACCTGGTTCATAGACCGACGTCTTAACGTGCAGGCTGGAGCTGCTTC	CGGGCTGATTTATGGTTATGCACTTTGATTGGCGCTCTGTTTCTGCATATGAATATCCTCCTTAG	1370425	1371650	mapped	SGD_059/060_Kan	B05	yes		mapped	SGD_059/060_Cm	B05	yes		hypothetical protein
1667	STM14_1557	CDS			-	1371682	1371801						nd					deleted in an MGD					hypothetical protein
1668	STM14_1558	CDS	yeaG		+	1371804	1373738	STM1285	AAAGGATGGCATATCATGAATATATTCGATCACTATCGCCAGCGTGTGCAGGCTGGAGCTGCTTC	CACCGGGCATTAACATCACGACGATTTACGCACGCGCAGGTACCACATATGAATATCCTCCTTAG	1371834	1373707	mapped	SGD_059/060_Kan	B04	yes		mapped	SGD_059/060_Cm	B04	yes		putative serine protein kinase
1669	STM14_1559	CDS			+	1373854	1374027						nd					deleted in an MGD					hypothetical protein
1670	STM14_1560	CDS	mipA		-	1374166	1374912	STM1286	AAGGAATTATGGATTGTGACCAAACTTAAACTTCTGGCTCTTGGCGTGCAGGCTGGAGCTGCTTC	GGCAAATTCAATCAATCAGAATCTATAGGTCACGCCAGTAGAAAGCATATGAATATCCTCCTTAG	1374196	1374881	mapped	SGD_152/153_Kan	C09	yes		mapped	SGD_152/153_Cm	C09	yes		MltA-interacting protein A
1671	STM14_1561	CDS		aslB homolog	-	1375202	1376398	STM1287	CAGCGAGTAAGACGAATGAGCATAGTATTCAATACCGTAGCCAAGGTGCAGGCTGGAGCTGCTTC	GGGGCGATTTTCTTGTCACTGACGAACGTCATCCGCAATCATGTCCATATGAATATCCTCCTTAG	1375232	1376367	mapped	SGD_011/012_Kan	D02	yes		mapped	SGD_011/012_Cm	D02	yes		arylsulfatase regulator
1672	STM14_1562	CDS			-	1376495	1377352	STM1288	GACATTGAAAAGGAAATGAAATCAGTGAAAAACGTAACGTTTTGCGTGCAGGCTGGAGCTGCTTC	ACATTTTATCCGGCGTCACACCATATCCAACGCGGTTTTCCCTTTCATATGAATATCCTCCTTAG	1376525	1377321	mapped	SGD_049/050_Kan	D07	yes		mapped	SGD_049/050_Cm	D07	yes		putative aldehyde reductase
1673	STM14_1563	CDS	yeaD		+	1377451	1378335	STM1289	TAAGAGGATTGCGTAATGATTAATAAAATTTTTGCCCTCCCGGTTGTGCAGGCTGGAGCTGCTTC	GTTATCCATTCACTTTTAGCGTTTAGCGACGCAGATAGTCTGCGCCATATGAATATCCTCCTTAG	1377481	1378304	mapped	SGD_059/060_Kan	B03	yes		mapped	SGD_059/060_Cm	B03	yes		aldose 1-epimerase
1674	STM14_1564	CDS			+	1378335	1378511						nd					nd					hypothetical protein
1675	STM14_1565	CDS	gapA		+	1378670	1379665	STM1290					nd					nd					glyceraldehyde-3-phosphate dehydrogenase
1676	STM14_1566	CDS			-	1379655	1379795						nd					nd					hypothetical protein
1677	STM14_1567	CDS	yeaA		-	1379977	1380420	STM1291	AATCGGTCAGGCAATGTGAGCACGTTTAAAGTGAGATGTGAGCAAGTGCAGGCTGGAGCTGCTTC	TGCTGAATCGTTTTTTCAGCCTTTCAGTTGATCGCCGTTTTTCTCCATATGAATATCCTCCTTAG	1380007	1380389	mapped	SGD_172/173_Kan	H11			made*	SGD_172/173_Cm	H11 + A11?			methionine sulfoxide reductase B
1678	STM14_1568	CDS	yeaC		-	1380462	1380740	STM1292	AGGAGCGGACACATCATGAATCTTGATGAGATCATTAACAGCATGGTGCAGGCTGGAGCTGCTTC	CTTATCCGGCTGCCGTTACTGCATTTTCAATGTCGCAATCGGCTTCATATGAATATCCTCCTTAG	1380492	1380709	mapped	SGD_059/060_Kan	B02	yes		mapped	SGD_059/060_Cm	B02	yes		putative cytoplasmic protein
1681	STM14_1569	CDS			-	1380898	1381002						deleted in an MGD					deleted in an MGD					hypothetical protein
1682	STM14_1570	CDS	pncA		+	1381091	1381747	STM1293	GACAAGGAGAAGATAATGACAAACCGGGCCTTATTACTGGTCGACGTGCAGGCTGGAGCTGCTTC	ACGATACCTGCTCCGCTACCTGGCGACAGCCTGGCCCTGCGTCTCCATATGAATATCCTCCTTAG	1381121	1381716	mapped	SGD_049/050_Kan	D04	yes		mapped	SGD_049/050_Cm	D04	yes		nicotinamidase/pyrazinamidase
1683	STM14_1571	CDS	ansA		+	1381774	1382790	STM1294					deleted in an MGD			no		deleted in an MGD			no		cytoplasmic asparaginase I
1684	STM14_1572	CDS			-	1382785	1382889						deleted in an MGD					deleted in an MGD					hypothetical protein
1685	STM14_1573	CDS	sppA		+	1382886	1384742	STM1295	AGATAGGGAGAATACATGCGAACCCTGTGGCGATTTATTGCCGGAGTGCAGGCTGGAGCTGCTTC	GCTATTGATGAAGCATTAGCGAACGTTCGCGCAAGTCAAACAGAACATATGAATATCCTCCTTAG	1382916	1384711	mapped	SGD_164/165_Kan	E07	yes		no			no		protease 4
1686	STM14_1574	CDS	ydjA		-	1384916	1385467	STM1296	GCTGGAGTTAATCAAATGGATGCACTAGAACTGCTGGTCAACCGTGTGCAGGCTGGAGCTGCTTC	TTTTATCCCTCAGCGTCAGAAATAACGCACAAACGGCGTGGGGTCCATATGAATATCCTCCTTAG	1384946	1385436	mapped	SGD_059/060_Kan	A09	yes		mapped	SGD_059/060_Cm	A09	yes		hypothetical protein
1687	STM14_1575	CDS	selD		-	1385585	1386628	STM1297	TGACAGGAGATGTCCATGAGCGAGCAAGCCATTCGTTTAACGCAAGTGCAGGCTGGAGCTGCTTC	AACAACCGCATCAGGTTAACGAATCTCAACCATAGCGCGACCGCCCATATGAATATCCTCCTTAG	1385615	1386597	mapped	SGD_164/165_Kan	E06	yes		no			no		selenophosphate synthetase
1688	STM14_1576	CDS	topB		-	1386633	1388582	STM1298	AGATTCGTTAACCTGATGCGGTTGTTTATTGCCGAAAAACCGAGTGTGCAGGCTGGAGCTGCTTC	CAGATAGCTTTACGCTTATTCGGTCTGACGGCCTGTCTCCGCAGCCATATGAATATCCTCCTTAG	1386663	1388551	mapped	SGD_100/101_Kan	B12	yes		mapped	SGD_100/101_Cm	B12	yes		DNA topoisomerase III
1689	STM14_1577	CDS	gdhA		+	1388612	1389955	STM1299	GAGGTTTTTATATCTATGGATCAGACATGTTCTCTGGAATCGTTCGTGCAGGCTGGAGCTGCTTC	GGCCTGACGACGGGATTAAATGACGCCCTGCGCCAGCATGGCGTCCATATGAATATCCTCCTTAG	1388642	1389924	mapped*	SGD_049/050_Kan	E02	yes		mapped	SGD_049/050_Cm	E02	yes		glutamate dehydrogenase
1691	STM14_1578	CDS			-	1390194	1390469	STM1300	AGGAAATCCTATGCGCCGAAGCCTCGTGGTCGCCGTGATGGTGCAGGCTGGAGCTGCTTC	TTGCAGGCGTTTATAGCTTTACGCGACGCCAGACTAACGGCATATGAATATCCTCCTTAG	1390224	1390438	mapped	SGD_005/006_Kan	C12	yes		mapped	SGD_001/002_Cm	F07	yes		putative periplasmic protein
1692	STM14_1579	CDS			+	1390429	1390845	STM1301	ACGACCTTAACGACAATGATAAAAAAACTCGATGTTGTTGCCGCCGTGCAGGCTGGAGCTGCTTC	GTGACGAAAAAACCATCAGCACGAATCCGTTAGTCTGGCGTCGCGCATATGAATATCCTCCTTAG	1390459	1390814	mapped	SGD_033/034_Kan	C09	yes		mapped	SGD_033/034_Cm	C09	yes		pyrimidine (deoxy)nucleoside triphosphate pyrophosphohydrolase
1693	STM14_1580	CDS	xthA		+	1390918	1391724	STM1302	AAAGTGGCAGTGACTATGAAATTTGTCTCTTTTAATATCAACGGCGTGCAGGCTGGAGCTGCTTC	AATCAGAAAGCGGAATCAAACACGAAACGTCGCCCAGACCGGCGCCATATGAATATCCTCCTTAG	1390948	1391693	made	SGD_045/046_Kan	C07	yes		mapped	SGD_045/046_Cm	C07	yes		exonuclease III
1694	STM14_1581	CDS			-	1391859	1392038						nd					nd					conserved hypothetical protein
1695	STM14_1582	CDS	argD_1		-	1392170	1393396	STM1303	CCAAAAGAGGTCGCTATGTCTCTGTCAGTTACGCGCGAAAACTTTGTGCAGGCTGGAGCTGCTTC	GTTCGACAGGACGAATCACCCGCATGGTACGCCTCCCGTCTGAAGCATATGAATATCCTCCTTAG	1392200	1393365	mapped	SGD_172/173_Kan	H12	yes		mapped*	SGD_172/173_Cm	H12 + A12?	yes		bifunctional succinylornithine transaminase/acetylornithine transaminase
1696	STM14_1583	CDS	astA		-	1393387	1394421	STM1304	GACGGGAGGCGTACCATGCGGGTGATTCGTCCTGTCGAACATGCGGTGCAGGCTGGAGCTGCTTC	CGTTTATCCATAGCGTCATACGGTTTTCTCCTCAGCACAAAGGCGCATATGAATATCCTCCTTAG	1393417	1394390	mapped	SGD_164/165_Kan	E05	yes		mapped	SGD_164/165_Cm	E05	yes		arginine succinyltransferase
1697	STM14_1584	CDS	astD		-	1394418	1395896	STM1305	TGAGGAGAAAACCGTATGACGCTATGGATAAACGGCGACTGGATAGTGCAGGCTGGAGCTGCTTC	TAACTTCATGCGCCGTCATACCGCCTCCCTGCGAGAAAAGTCGAGCATATGAATATCCTCCTTAG	1394448	1395865	mapped	SGD_172/173_Kan	G01	yes		no			no		succinylglutamic semialdehyde dehydrogenase
1698	STM14_1585	CDS	astB		-	1395893	1397236	STM1306					no			no		no	SGD_051/052_Cm	F01	yes		succinylarginine dihydrolase
1699	STM14_1586	CDS	astE		-	1397229	1398197	STM1307	GGGGCGGCTGATGGATAACTTTCTGGCGTTGACGCTAAGCGTGCAGGCTGGAGCTGCTTC	GGGACATTTATCAGGGCAGTCTTTCCAGCATTAATCCAGCCATATGAATATCCTCCTTAG	1397259	1398166	mapped	SGD_005/006_Kan	D12	yes		mapped	SGD_001/002_Cm	E07	yes		succinylglutamate desuccinylase
1700	STM14_1587	CDS			-	1398234	1398449						nd					nd					hypothetical protein
1701	STM14_1588	CDS	spy		-	1398533	1399018	STM1308	AGGAAGGATAGAAATATGCGTAAACTGACTGCTCTATTTGTTGCCGTGCAGGCTGGAGCTGCTTC	AAATTATGCGGAAAGTTATTCTGCCGCAGCAGGCATTTTACCTTCCATATGAATATCCTCCTTAG	1398563	1398987	mapped	SGD_152/153_Kan	C10	yes		mapped	SGD_152/153_Cm	C10	yes		periplasmic protein
1702	STM14_1589	CDS		cho homolog	+	1399093	1400001	STM1309	CCGCTGTTATACTGGATGAATAACCAGTTAACGGAGATCACTGTGGTGCAGGCTGGAGCTGCTTC	GATCGGCGGTTTTCTTTATGACTGGCGACAGTCGGTGTGCAGTTCCATATGAATATCCTCCTTAG	1399123	1399970	mapped	SGD_047/048_Kan	H06	yes		mapped	SGD_047/048_Cm	H06	yes		nucleotide excision repair endonuclease
1703	STM14_1590	CDS	nadE		+	1400095	1400922	STM1310					no			no		no			no		NAD synthetase
1704	STM14_1591	CDS			+	1400923	1401129						nd					nd					hypothetical protein
1705	STM14_1592	CDS	osmE		-	1401141	1401482	STM1311	AGGACGGAAAATGAACAAGAACGTAGCAGGAATTTTAAGCGTGCAGGCTGGAGCTGCTTC	TGTACAGTTGTTACTGCTTCGGCGCCTGTGGGTCAGTGTCCATATGAATATCCTCCTTAG	1401171	1401451	mapped	SGD_003/004_Kan	A05	yes		mapped	SGD_003/004_Cm	A05	yes		DNA-binding transcriptional activator OsmE
1706	STM14_1593	CDS			-	1401610	1401732						nd					nd					hypothetical protein
1707	STM14_1594	CDS	celA		-	1401783	1402103	STM1312	ATGAGGAAGGTTTTTATGGAAAAGAAACACATTTATCTGTTTTGTGTGCAGGCTGGAGCTGCTTC	AAAATTAAAAAATAATTAATTCGCGGCGGCTTTTTTAATTGCCGCCATATGAATATCCTCCTTAG	1401813	1402072	mapped	SGD_172/173_Kan	G03	no		no			no		N,N'-diacetylchitobiose-specific PTS system transporter subunit IIB
1708	STM14_1595	CDS	celB		-	1402186	1403544	STM1313	TAAGGGTATTTTTCTATGAGTAACGTTATTGCTTCACTTGAAAAGGTGCAGGCTGGAGCTGCTTC	ATGCCGGCGCGGAGTTTAGAATTTCAGTGCGTTAGCGATATCTTCCATATGAATATCCTCCTTAG	1402216	1403513	mapped	SGD_172/173_Kan	G04	yes		made	SGD_172/173_Cm	G04	yes		N,N'-diacetylchitobiose-specific PTS system transporter subunit IIC
1709	STM14_1596	CDS	celC		-	1403595	1403942	STM1314	ATCAGAGGAAAGACTATGTTTGATCTTGAAAATGTTGTAGATAACGTGCAGGCTGGAGCTGCTTC	ATCATCCGCCCCCTGTTATTTCAGTTTCTCATGGAGCTCAATCAACATATGAATATCCTCCTTAG	1403625	1403911	mapped	SGD_172/173_Kan	G05	yes		no			no		N,N'-diacetylchitobiose-specific PTS system transporter subunit IIA
1710	STM14_1597	CDS	celD		-	1403953	1404795	STM1315	CAGGGGGCGGATGATGCAGCTACAGGTTAACGCAACGGAAGTGCAGGCTGGAGCTGCTTC	ATGCAAACCGTTACTCATTAATTTCCGTCAATCGCTTCCGCATATGAATATCCTCCTTAG	1403983	1404764	no			no		mapped	SGD_003/004_Cm	B05	yes		DNA-binding transcriptional regulator ChbR
1711	STM14_1598	CDS	celF		-	1404920	1406275	STM1316	CTGAAGGGAGATATTATGAGCCAGAAATTAAAAGTCGTCACTATTGTGCAGGCTGGAGCTGCTTC	CATAGCCTACCTCTGTCAGTGGTGCTTACCTTTAAGCGCTTCGATCATATGAATATCCTCCTTAG	1404950	1406244	mapped	SGD_164/165_Kan	E04	yes		mapped	SGD_164/165_Cm	E04	yes		phospho-beta-glucosidase/cellobiose-6-phosphate hydrolase
1713	STM14_1599	CDS	celG		-	1406288	1407046	STM1317	TGACAGAGGTAGGCTATGGAACGCGTGTTGATTGTGAATGCCGATGTGCAGGCTGGAGCTGCTTC	CCGCAAACTCAGGAGCTAAATATCAAGAAAACTGCCAGGACGATACATATGAATATCCTCCTTAG	1406318	1407015	no			no		mapped	SGD_051/052_Cm	F12	yes		hypothetical protein
1714	STM14_1600	CDS	katE		+	1407090	1409342	STM1318	CAGGAGACGAGTTCAATGTCGCATAATGAGAAATCCCCCCATCAGGTGCAGGCTGGAGCTGCTTC	CGCATTTTTTGCTGTTTATGCAGGAATCGCGTTAATTTTCCCCGCCATATGAATATCCTCCTTAG	1407120	1409311	mapped	SGD_164/165_Kan	E03	yes		mapped	SGD_164/165_Cm	E03	yes		hydroperoxidase II
1715	STM14_1601	CDS			-	1409372	1409509						deleted in an MGD					deleted in an MGD					hypothetical protein
1716	STM14_1602	CDS			+	1409399	1409647						deleted in an MGD					deleted in an MGD					hypothetical protein
1717	STM14_1603	CDS	cedA		-	1409707	1409949	STM1319	TTTAGTGAAGCATTAATGATGAAACCTCTTCGCCAGCAAAATCGCGTGCAGGCTGGAGCTGCTTC	GCGTTTTGTTTTTTCTTAGTCAGCGATTTCGTTTTCCTGGCGAACCATATGAATATCCTCCTTAG	1409737	1409918	mapped	SGD_164/165_Kan	E02	yes		mapped	SGD_164/165_Cm	E02	yes		cell division modulator
1718	STM14_1604	CDS	ydjN	gltP homolog	+	1410051	1411442	STM1320	ATCAGGAGAACGGGGATGAATTTTCCATTAATTGCGAACATTGCGGTGCAGGCTGGAGCTGCTTC	ACGCCCGATAATGTATTATCGATGCGCCAGTTCAGCGTCTTCTTCCATATGAATATCCTCCTTAG	1410081	1411411	mapped	SGD_059/060_Kan	A11	yes		no			no		kinase/transporter-like protein
1719	STM14_1605	CDS	ydjM		+	1411579	1412166	STM1321					deleted in an MGD			no		deleted in an MGD			no		hypothetical protein
1720	STM14_1606	CDS	yniC		+	1412316	1412984	STM1322	ACAGGAGAGGTTGTGATGTCAACCCCACGTCAAATTCTTGCTGCAGTGCAGGCTGGAGCTGCTTC	TGTTTCGGAAACATCTTAACCGAGTAGATGCGCCGCCGTCAGCTCCATATGAATATCCTCCTTAG	1412346	1412953	mapped	SGD_065/066_Kan	D06	yes		mapped	SGD_065/066_Cm	D06	yes		2-deoxyglucose-6-phosphatase
1721	STM14_1607	CDS	yniB		-	1413133	1413669	STM1323	TATCAAGGGGAACTCATGACGTATCAACAAGCTGGACGCATTGCAGTGCAGGCTGGAGCTGCTTC	CCGGCATTTTTCAGTTTACATGAAGCCTAACAAGGAAAAGAAAAACATATGAATATCCTCCTTAG	1413163	1413638	mapped	SGD_065/066_Kan	D05	yes		mapped	SGD_065/066_Cm	D05	yes		putative regulatory protein
1722	STM14_1608	CDS			+	1413712	1414572	STM1324	GTGGGGAGAGACATTATGTGGCAAGCTATCAGTCGTCTTTTAAGCGTGCAGGCTGGAGCTGCTTC	CGGCATGGGCTGTACCTATACCGCAAGCAGCCGATCCATCGCTTTCATATGAATATCCTCCTTAG	1413742	1414541	no			no		mapped	SGD_053/054_Cm	F05	yes		putative cytoplasmic protein
1723	STM14_1609	CDS	ydiZ		+	1414679	1414969	STM1325	CCAACGAGGTGAACGATGGCCAGTGGCGATATTACCCGTTATGTTGTGCAGGCTGGAGCTGCTTC	CGGCGGGAATGGCACTTATTGTGCGTTTTTACTCCACGCCTCCCACATATGAATATCCTCCTTAG	1414709	1414938	mapped	SGD_035/036_Kan	H06	yes		mapped	SGD_035/036_Cm	H06	yes		putative cytoplasmic protein
1724	STM14_1610	CDS	pfkB		+	1415066	1415998	STM1326	TAACAGGAGGTAACGATGGTACGTATCTATACGTTGACGCTTGCGGTGCAGGCTGGAGCTGCTTC	GCGAGGGGGAAACGATTATTGCGCGGAAAGATAGGCGTATATTTTCATATGAATATCCTCCTTAG	1415096	1415967	mapped	SGD_164/165_Kan	E01	yes		mapped	SGD_164/165_Cm	E01	yes		6-phosphofructokinase 2
1725	STM14_1611	CDS	ydiY		-	1416287	1417045	STM1327	ACGGACTCTATATAAATGAAGCTTTTGAAGGCAGTACCCGCTGTAGTGCAGGCTGGAGCTGCTTC	TAACCCGGTACAATATTACATCTTATAGCCCAGCGTTACCGTAGTCATATGAATATCCTCCTTAG	1416317	1417014	mapped	SGD_059/060_Kan	A08	yes		mapped	SGD_059/060_Cm	A08	yes		putative outer membrane protein
1726	STM14_1612	CDS			+	1417094	1418053	STM1328	AGCTATTGCGCAACGATGATTGCCGCCATACTCAGTACGACCACAGTGCAGGCTGGAGCTGCTTC	TTCCGTGGTGACGCCTCAGAAGAAGAAGGTGATGTCTCCGTTGATCATATGAATATCCTCCTTAG	1417124	1417995	mapped	SGD_011/012_Kan	E02	yes		mapped	SGD_011/012_Cm	E02	yes		putative outer membrane protein
1728	STM14_1613	CDS			-	1418196	1418510	STM1329	GGATACGTTGCCTTAATGTTGAAAAATGGTGTTGAAAAACATGCGGTGCAGGCTGGAGCTGCTTC	AATTAATGGTCTTGTTCACTTTTTCTTCCTTAATAATAACTGCCCCATATGAATATCCTCCTTAG	1418226	1418479	mapped	SGD_011/012_Kan	F02	yes		mapped	SGD_011/012_Cm	F02	yes		putative inner membrane protein
1729	STM14_1614	CDS			-	1418507	1419361	STM1330	GGAAGAAAAAGTGAACAAGACCATTAATTTGCTAAAATTAGTGCAGGCTGGAGCTGCTTC	ATAGCGCTTCTCATCGACAACCTAACTTCTGCGCCAGACTCATATGAATATCCTCCTTAG	1418537	1419330	mapped	SGD_005/006_Kan	E12	yes		mapped	SGD_001/002_Cm	D07	yes		putative DNA/RNA non-specific endonuclease
1730	STM14_1615	CDS			-	1419534	1419740	STM1331	GCAATGGTTGGCTAGATGGATACACAACTCACTGTCAATAAATTCGTGCAGGCTGGAGCTGCTTC	AGTTCCCTGCTTAAGTTAGATTAGGTACGTACATCTTACGGCGCGCATATGAATATCCTCCTTAG	1419564	1419709	mapped	SGD_011/012_Kan	G02	yes		mapped	SGD_011/012_Cm	G02	yes		hypothetical protein
1731	STM14_1616	CDS	rfc		+	1420063	1421286	STM1332	TTCTAAAGGCTCTATATGCTTATAATTTCATACATTGCATTATGCGTGCAGGCTGGAGCTGCTTC	TTGCCGCCGTATAACTTATTTATTGTTTCTTAGTAAAACGAATCTCATATGAATATCCTCCTTAG	1420093	1421255	mapped	SGD_011/012_Kan	H02	yes		mapped	SGD_011/012_Cm	H02	yes		O-antigen polymerase
1732	STM14_1617	CDS			-	1421769	1421954						nd					nd					hypothetical protein
1733	STM14_1618	CDS			-	1421956	1422090						nd					nd					hypothetical protein
1734	STM14_1619	CDS	thrS		-	1422178	1424106	STM1333					no			no		no			no		threonyl-tRNA synthetase
1735	STM14_1620	CDS	infC		-	1424110	1424652	STM1334.c					no			no		no			no		translation initiation factor IF-3
1736	STM14_1621	CDS	rpmI		-	1424748	1424945	STM1335					nd					nd					50S ribosomal protein L35
1737	STM14_1622	CDS	rplT		-	1424996	1425352	STM1336					nd					nd					50S ribosomal protein L20
1738	STM14_1623	CDS			+	1425398	1425562						nd					nd					hypothetical protein
1739	STM14_1624	CDS	pheS		-	1425654	1426637	STM1337					no			no		no			no		phenylalanyl-tRNA synthetase subunit alpha
1740	STM14_1625	CDS	pheT		-	1426653	1429040	STM1338					no			no		no			no		phenylalanyl-tRNA synthetase subunit beta
1741									CCCAAAGAAGAGTAATCAGATCCAGGCATAACATCCATCAGGGTGGTGCAGGCTGGAGCTGCTTC	GGCAAAAGTCAGCATGTTATCCATTCAGCTGAAAAGAGGTAGCGTCATATGAATATCCTCCTTAG	1429375	1429515	mapped	SGD_150/151_Kan	B03	yes		mapped	SGD_150/151_Cm	B03	yes
1742	STM14_1626	CDS	ihfA		-	1429045	1429344	STM1339	TGAGGGATTGAACCTATGGCGCTTACAAAAGCTGAAATGTCAGAAGTGCAGGCTGGAGCTGCTTC	TATGCCTGGATCTGATTACTCTTCTTTGGGCGAAGCGTTTTCGACCATATGAATATCCTCCTTAG	1429075	1429313	no	SGD_172/173_Kan	G09			made	SGD_172/173_Cm	G09			integration host factor subunit alpha
1743	STM14_1627	CDS	btuC		-	1429547	1430527	STM1340	CCTCTTTTCAGCTGAATGGATAACATGCTGACTTTTGCCCGCCAAGTGCAGGCTGGAGCTGCTTC	TTGTTTACCGATGCGCTAACGCGCGGATTTGAGTAGCAGCCAGATCATATGAATATCCTCCTTAG	1429568	1430496	made	SGD_164/165_Kan	D11	no		mapped	SGD_164/165_Cm	D11	yes		vtamin B12-transporter permease
1744	STM14_1628	CDS	btuE		-	1430619	1431170	STM1341	CATCAGGGAGACACCATGCAAAACTCGCTTCTTAATACTCACGTTGTGCAGGCTGGAGCTGCTTC	GCATCAATTGAGACATTATTTTGCCAACGCGATTTTTATGCTTTCCATATGAATATCCTCCTTAG	1430649	1431139	mapped	SGD_047/048_Kan	G06	yes		mapped	SGD_047/048_Cm	G06	yes		putative glutathione peroxidase
1746	STM14_1629	CDS	btuD		-	1431170	1431919	STM1342	CGCGTTGGCAAAATAATGTCTCAATTGATGCAATTAAAGGATGTCGTGCAGGCTGGAGCTGCTTC	AAGAAACGATTTTACTTAAGTGGCCGAAATGAGCATTGGATGCCCCATATGAATATCCTCCTTAG	1431200	1431888	mapped	SGD_049/050_Kan	A06	yes		mapped	SGD_049/050_Cm	A06	yes		vitamin B12-transporter ATPase
1747	STM14_1630	CDS	nlpC		-	1431996	1432460	STM1343					nd					deleted in an MGD					lipoprotein
1749	STM14_1631	CDS			+	1432577	1432696						nd					deleted in an MGD					hypothetical protein
1750	STM14_1632	CDS	ydiV		-	1432774	1433487	STM1344	GACTGGCGTAATGATTGCTTCACTTGATGAGCTTTACCATGTGCAGGCTGGAGCTGCTTC	AACAGAAAGGTTATCGCTGAACGAGTTTAATGAGCTGGCTCATATGAATATCCTCCTTAG	1432804	1433456	mapped	SGD_003/004_Kan	C05	no		mapped	SGD_003/004_Cm	C05	yes		hypothetical protein
1751	STM14_1633	CDS	ydiU		-	1433549	1434991	STM1345	AAGACAGGAGGCCCTATGACCCTGTCTTTTACTGCCCGTTGGCGCGTGCAGGCTGGAGCTGCTTC	GCTGCTGGCATCAGGCTAACTTGAACAACTGACCTCCAGCCGCTTCATATGAATATCCTCCTTAG	1433579	1434960	mapped	SGD_059/060_Kan	A07	yes		no			no		hypothetical protein
1752	STM14_1634	CDS	ydiE		+	1435026	1435217	STM1346	TTATTAATAAATAGCATGTCGCGTATGGATAACACCGAGCTGCCTGTGCAGGCTGGAGCTGCTTC	TCTGCTGGCGGAGCGCTATTTGGTTAACAGTAGCTTCCCGGCCTGCATATGAATATCCTCCTTAG	1435056	1435186	mapped	SGD_043/044_Kan	F06	yes		mapped	SGD_043/044_Cm	F06	yes		hypothetical protein
1753	STM14_1635	CDS	aroH		+	1435374	1436420	STM1347	TTTCTGAGACTTGTAATGAACAGAACCGACGAACTCCGTACTGCGGTGCAGGCTGGAGCTGCTTC	AGGATGGGCGAGCTATTAAAAGCGGCTGTCTACCGCCGCGGCAAGCATATGAATATCCTCCTTAG	1435404	1436389	mapped	SGD_172/173_Kan	G10	yes		mapped	SGD_172/173_Cm	G10	yes		phospho-2-dehydro-3-deoxyheptonate aldolase
1754	STM14_1636	CDS			-	1436467	1436571						nd					deleted in an MGD					hypothetical protein
1755	STM14_1637	CDS	ydiA		+	1436576	1437409	STM1348	TTCAGGATGAACAGAATGGATAATGTTGTTGATCGCCATGTTTTCGTGCAGGCTGGAGCTGCTTC	CATTAAACTAGTTTGCTAGTACATCCTGCGGTTAAGCCCCATAATCATATGAATATCCTCCTTAG	1436606	1437378	mapped	SGD_059/060_Kan	A05	yes		mapped	SGD_059/060_Cm	A05	yes		hypothetical protein
1756	STM14_1638	CDS			+	1437586	1437699						nd					deleted in an MGD					hypothetical protein
1757	STM14_1639	CDS	pps		-	1437746	1440124	STM1349	CAAAAGGATTGTTCGATGTCCAACAATGGCTCGTCACCGCTGGTGGTGCAGGCTGGAGCTGCTTC	CCATCCGGTATTACACTACTTCTTCAGTTCCGCCAGACTCAGCCACATATGAATATCCTCCTTAG	1437776	1440093	mapped	SGD_164/165_Kan	D11	yes		mapped	SGD_164/165_Cm	D10	yes		phosphoenolpyruvate synthase
1758	STM14_1640	CDS	ydiD		+	1440166	1441806	STM1350	ATAGAGAACAAGTCAATGAGTGTTACATTAACGTTTGACGCCGCAGTGCAGGCTGGAGCTGCTTC	TCGCCATCCGGCAATTTATACCGCAGTGTGCTCCTGGCGCAGCCGCATATGAATATCCTCCTTAG	1440196	1441775	mapped	SGD_011/012_Kan	A03	yes		mapped	SGD_011/012_Cm	A03	yes		short chain acyl-CoA synthetase
1759	STM14_1641	CDS	ydiT	fixX homolog	+	1441896	1442189	STM1351	AGGGGCTACGGCATTATGAGTTCGGACAATAAGGTGAATGTTGACGTGCAGGCTGGAGCTGCTTC	CGGTGTTTCAGAGCGTCAGCCGTAGCGAAACTCAACGCCGAACGTCATATGAATATCCTCCTTAG	1441926	1442158	mapped	SGD_033/034_Kan	H04	yes		mapped	SGD_033/034_Cm	H04	yes		putative ferredoxin
1761	STM14_1642	CDS	ydiS	fixC	+	1442186	1443472	STM1352	AAAGGAGCATAAAGCATGTCGGATGATAAATTTGACGCTATTGTGGTGCAGGCTGGAGCTGCTTC	CCTTATTGTCCGAACTCATAATGCCGTAGCCCCTTTTATGCCGTCCATATGAATATCCTCCTTAG	1442216	1443441	mapped	SGD_031/032_Kan	E08	yes		mapped	SGD_031/032_Cm	E08	yes		hypothetical protein
1762	STM14_1643	CDS	ydiR		+	1443529	1444464	STM1353	CGGAGAAAAATTATCATGAATCATTTAGCTAACGTATGGGTATTTGTGCAGGCTGGAGCTGCTTC	GCGTTGAAAAAGGAATTAGCGGCTTAACTGGTCGATGAGGGCAGGCATATGAATATCCTCCTTAG	1443559	1444433	no			no		mapped	SGD_037/038_Cm	C04	yes		electron transfer flavoprotein subunit YdiR
1763	STM14_1644	CDS	ydiQ		+	1444486	1445250	STM1354					no			no		deleted in an MGD			no		putative electron transfer flavoprotein YdiQ
1764	STM14_1645	CDS			+	1445506	1445658						nd					deleted in an MGD					hypothetical protein
1765	STM14_1646	CDS	ydiP		-	1445713	1446603	STM1355	AGAGGTTATTATGTATCAGCGCTGTTTTGACTCCGCCGCGGTGCAGGCTGGAGCTGCTTC	TATTTCGCCGTCAGGTATTTGGCAGCAAATACGCCTGCTCCATATGAATATCCTCCTTAG	1445743	1446572	mapped	SGD_005/006_Kan	F12	yes		mapped	SGD_001/002_Cm	C07	yes		putative transcriptional regulator
1766	STM14_1647	CDS	ydiO		+	1446679	1447830	STM1356	AAAAGGAGTACAAATATGGATTTTTCATTAACTGAAGAACAAGAAGTGCAGGCTGGAGCTGCTTC	GTTCCGGTACGATCCTTACTTGTTCTGATAGTCTTTCAGAATCTGCATATGAATATCCTCCTTAG	1446709	1447799	mapped	SGD_011/012_Kan	B03	yes		mapped	SGD_011/012_Cm	B03	yes		putative acyl-CoA dehydrogenase
1767	STM14_1648	CDS	ydiF		+	1447844	1449439	STM1357.S	AATGGCCGCGTTCCCGTGCTCTCTGCACAAGAAGCAGTAAATTATGTGCAGGCTGGAGCTGCTTC	ATATTTGTACTCCTTTTAATGTGTTGCGTCAGGAAGCGTGAATCCCATATGAATATCCTCCTTAG	1447874	1449366	mapped	SGD_033/034_Kan	A02	yes		mapped	SGD_033/034_Cm	A02	yes		putative acetyl-CoA/acetoacetyl-CoA transferase beta subunit
1768	STM14_1649	CDS	aroD		+	1449593	1450351	STM1358	AGGGTACCAAATGAAAACCGTAACTGTAAGAGATCTCGTGGTGCAGGCTGGAGCTGCTTC	CGATAAAGTATTACGCCTGGTGCAATATAGTTAATACGGTCATATGAATATCCTCCTTAG	1449623	1450320	mapped	SGD_005/006_Kan	G12	no		mapped	SGD_001/002_Cm	B07	no		3-dehydroquinate dehydratase
1769	STM14_1650	CDS	aroE_1		+	1450396	1451262	STM1359	ATTAAGGAGTATAAAATGGATGTTACCGCAAAATATGAATTAATTGTGCAGGCTGGAGCTGCTTC	TTATAATTTTACCGGTCAGGCTGTGAATCCCATCACCTGCTTTACCATATGAATATCCTCCTTAG	1450426	1451231	mapped	SGD_011/012_Kan	C03	yes		mapped	SGD_011/012_Cm	C03	yes		quinate/shikimate dehydrogenase
1770	STM14_1651	CDS	ydiN		+	1451329	1452564	STM1360	AGGAGCTGTGAACAAATGTCTCAGAACAAGGCTCGCAACATGCCAGTGCAGGCTGGAGCTGCTTC	GCATCGTTAACATTTTTACTGGAAATAATGCTCGCCAAATCGGACCATATGAATATCCTCCTTAG	1451359	1452533	mapped	SGD_011/012_Kan	D03	yes		mapped	SGD_011/012_Cm	D03	yes		putative transport protein
1771	STM14_1652	CDS			-	1452598	1452744						nd					deleted in an MGD					hypothetical protein
1772	STM14_1653	CDS			+	1452728	1452838						nd					deleted in an MGD					hypothetical protein
1773	STM14_1654	CDS	ydiM		+	1452928	1454139	STM1361	GTCAGATAATATGAAAAATCGTTATTTCCCTACCGCTGTAGTGCAGGCTGGAGCTGCTTC	ACGCTAACATTTATTGCGCGGTTGACGCTGCTTCAGCGTGCATATGAATATCCTCCTTAG	1452958	1454108	no			yes		mapped	SGD_001/002_Cm	A07	yes		putative transport protein
1774	STM14_1655	CDS	ydiL		+	1454280	1454639	STM1362	AGCCTAAAAAATGATGAACGCGTTAGAACTACAAGCACTAGTGCAGGCTGGAGCTGCTTC	AAGTTTACGTCTAACACAGCCGCTCCAGATCATGTGCGAACATATGAATATCCTCCTTAG	1454310	1454608	mapped	SGD_007/008_Kan	A01	yes	duplication test: mutant confirmed, probably not a duplicate as an incorrect PCR product is amplified withinternal primers	mapped	SGD_007/008_Cm	A01	yes	duplication test: mutant confirmed, no duplication detected	putative cytoplasmic protein
1775	STM14_1656	ncRNA	rprA		+	1454807	1454913	STM1363	AGCTGGCTTATGTAACAATGCGGCGAAAAAAGTTAAAAAAAAAGCGTGCAGGCTGGAGCTGCTTC	GACGAATCTGATCGACGCAAAAAGTGCTCATGCCTACTATTAGCACATATGAATATCCTCCTTAG	1454819	1454914	mapped	SGD_025/026_Kan	B07	yes		mapped	SGD_025/026_Cm	B07	yes		regulatory RNA	additional mutant for the gene present in collection
1776	STM14_1656	ncRNA	rprA		+	1454807	1454913	STM1363	CCTACTATTAGCACACGGTTATAAATCAACACATTGATTTATAAGGTGCAGGCTGGAGCTGCTTC	TGCGGCGAAAAAAGTTAAAAAAAAAGCCCATCGTAGGAGACGGGCCATATGAATATCCTCCTTAG	1454837	1454882	mapped	SGD_154/155_Kan	C06	yes		mapped	SGD_154/155_Cm	C06	yes		regulatory RNA	additional mutant for the gene present in collection
1777	STM14_1657	CDS	ydiK		+	1455097	1456215	STM1364	AGGTGAAAAGTATTTATGGTAAATGTTCGTCAGCCCAGGGATATTGTGCAGGCTGGAGCTGCTTC	TGCCGCCCGACGGGATTATGACTGCTTGTTGGCTTCCTCGATATCCATATGAATATCCTCCTTAG	1455127	1456184	mapped	SGD_059/060_Kan	A06	yes		mapped	SGD_059/060_Cm	A06	yes		putative inner membrane protein
1778	STM14_1658	CDS			+	1456308	1456475						nd					deleted in an MGD					hypothetical protein
1779	STM14_1659	CDS	ydiJ		-	1456480	1459536	STM1365	GAAAAGGTCAATATAATGATTCCACAAATTTCTCAGGCACCCGGCGTGCAGGCTGGAGCTGCTTC	CTTCACGTTTCCAGATCAACCTATAATCTCCAGTAATGCCTGCAACATATGAATATCCTCCTTAG	1456510	1459505	mapped	SGD_049/050_Kan	C07	yes		mapped	SGD_049/050_Cm	C07	yes		putative oxidase
1780	STM14_1660	CDS			-	1459533	1459943	STM1366	GATGCGCTTAATGCGATGGGGGAAGGGAATATGGTTGGCCTGCTTGTGCAGGCTGGAGCTGCTTC	TTTATGGTGACAACGTCACACAATCGCTGTAGTAAGACGCGAAGACATATGAATATCCTCCTTAG	1459605	1459912	no			no		mapped	SGD_053/054_Cm	F02	yes		hypothetical protein
1781	STM14_1661	CDS	ydiH		-	1460003	1460230	STM1367	ATAAGCGAGGATGATATGTCTACTGATTTGGACCCAACCCAACTGGTGCAGGCTGGAGCTGCTTC	CCTACACAGACTTTATTAATGCACGCCCAACCGCCAGGCGAAATACATATGAATATCCTCCTTAG	1460072	1460199	no			no		mapped	SGD_047/048_Cm	B08	yes		putative cytoplasmic protein
1782		sRNA cand (LT2)	RydB						AAAAGGCGCGCTCTCTTTATGAGATTATTCTTATGCCCCTTCAAGGTGCAGGCTGGAGCTGCTTC	TCCGGCACTCTTAATGGCTTAGCTCTTGAAGGGGCATAAGAATAACATATGAATATCCTCCTTAG	1460413	1460390	mapped	SGD_025/026_Kan	B12	yes		made	SGD_025/026_Cm	B12	yes
1783									TGAGATTATTCTTATGCCCCTTCAAGAGCTAAGCCATTAAGAGTGGTGCAGGCTGGAGCTGCTTC	ACGCGCCCGGAAAAGAAAAACCCTTAAGTCTGTTCAATACAGGCTCATATGAATATCCTCCTTAG	1460432	1460465	mapped	SGD_150/151_Kan	B04	yes		mapped	SGD_150/151_Cm	B04	yes
1784	STM14_1662	CDS		gltP homolog	+	1460518	1461864	STM1368	CAAGAGGCTTAAAATATGGTTGTTACGCTCGCGTATATCGCACTTGTGCAGGCTGGAGCTGCTTC	CGGGCGCGTAAAAAACTAAGGTCTGTCAATAACCGCCGGCATGTCCATATGAATATCCTCCTTAG	1460548	1461833	mapped	SGD_027/028_Kan	B09	yes		mapped	SGD_027/028_Cm	B09	yes		putative Na+-dicarboxylate symporter
1785	STM14_1663	CDS	sufA		-	1462291	1462659	STM1369	ACGCGAGGTAACTCTATGGAATTGCATTCAGACACGTTTAACCCGGTGCAGGCTGGAGCTGCTTC	GAGACATAGTACCGCCTATACCCCAAAACTTTCGCCGCAGCCGCACATATGAATATCCTCCTTAG	1462321	1462628	no	SGD_172/173_Kan	G11			mapped*	SGD_172/173_Cm	G11 + B11?			iron-sulfur cluster assembly scaffold protein
1786	STM14_1664	CDS	sufB		-	1462668	1464155	STM1370					deleted in an MGD			no		deleted in an MGD			no		cysteine desulfurase activator complex subunit SufB
1787	STM14_1665	CDS	sufC		-	1464172	1464918	STM1371	GATGAAGGAAAAACCATGTTAAGCATTAAAGATTTACAGGTCAGTGTGCAGGCTGGAGCTGCTTC	CATTGCTGTAGCGCTTTACTGCTGTTCGGTAAGCCAGCCATAACCCATATGAATATCCTCCTTAG	1464202	1464887	mapped	SGD_172/173_Kan	G12	yes		made*	SGD_172/173_Cm	G12 + B12?	yes		cysteine desulfurase ATPase component
1789	STM14_1666	CDS	sufD		-	1464893	1466164	STM1372	TGGAGGAGCAGGGTTATGGCTGGCTTACCGAACAGCAGTAAAGCGGTGCAGGCTGGAGCTGCTTC	TTTCTACAGGAAATGTCATACCAGGCCTCCGGGCAGTCGCTGGCCCATATGAATATCCTCCTTAG	1464923	1466133	no			no		mapped	SGD_164/165_Cm	D08	yes		cysteine desulfurase activator complex subunit SufD
1790	STM14_1667	CDS	sufS		-	1466161	1467381	STM1373	GCCCGGAGGCCTGGTATGACATTTCCTGTAGAAAAAGTACGGGCGGTGCAGGCTGGAGCTGCTTC	CATAAAACCTCACTGTTATCCCAATAAGCGGTGGATACGCGTTAACATATGAATATCCTCCTTAG	1466191	1467350	made	SGD_164/165_Kan	D07	yes		mapped	SGD_164/165_Cm	D07	yes		selenocysteine lyase
1791	STM14_1668	CDS	ynhA	sufE	-	1467394	1467810	STM1374	TAACAGTGAGGTTTTATGGCTGCGCTACCGGATAAAGAAAAACTGGTGCAGGCTGGAGCTGCTTC	CGCTGTCTGTACAGTTTAGCTAAGAGTGGCGGCCTTAGCGCGAATCATATGAATATCCTCCTTAG	1467424	1467779	mapped	SGD_065/066_Kan	D04	yes		mapped	SGD_065/066_Cm	D04	yes		cysteine desufuration protein SufE
1792	STM14_1669	CDS	ynhG	srfK homolog	-	1467965	1468966	STM1375	TACAGGAGGTTTGGTATGAAACGTGCGTCTTTCATTACGCTAACTGTGCAGGCTGGAGCTGCTTC	CGTTTGCTGCAAAGGCTACTGCGTCGCGCGCGTTTGCCCCTCTTCCATATGAATATCCTCCTTAG	1467995	1468935	mapped	SGD_041/042_Kan	E04	yes		mapped	SGD_041/042_Cm	E04	yes		hypothetical protein
1793	STM14_1670	CDS	lppB		+	1469033	1469272	STM1376					deleted in an MGD			no		deleted in an MGD			no		putative methyl-accepting chemotaxis protein
1794	STM14_1671	CDS	lpp		+	1469355	1469591	STM1377					deleted in an MGD					deleted in an MGD					murein lipoprotein
1795	STM14_1672	CDS	pykF		+	1469902	1471314	STM1378	AAGACTAAGACTGTCATGAAAAAGACGAAAATTGTTTGTACTATCGTGCAGGCTGGAGCTGCTTC	TTCACACAACAATTATTACAGTACGTGAACAGAGGCGGTGTTAGTCATATGAATATCCTCCTTAG	1469932	1471283	mapped	SGD_164/165_Kan	D06	maybe		mapped	SGD_164/165_Cm	D06	no		pyruvate kinase
1796	STM14_1673	CDS	orf48		+	1471716	1473059	STM1379	ATTAAGGTATTTATCATGAAAAAAGTCAAAAAATTGTCTCTTACCGTGCAGGCTGGAGCTGCTTC	TTGTTGCGCATAATGTCAATCGAGCAACTTTTTGCCTTCCAGGTCCATATGAATATCCTCCTTAG	1471746	1473028	mapped	SGD_019/020_Kan	C04	yes		mapped	SGD_019/020_Cm	C04	yes		putative amino acid permease
1797	STM14_1674	CDS	orf32		+	1473081	1473974	STM1380	TGAGTCATTAAGAATATGAATGATACTTATCTCTATGGCGAAATGGTGCAGGCTGGAGCTGCTTC	TACCTTAATGGCTTTTTATGCCAGATCGCGTAAAAACGCGCTTACCATATGAATATCCTCCTTAG	1473111	1473943	mapped	SGD_019/020_Kan	D04	yes		mapped	SGD_019/020_Cm	D04	yes		putative proline iminopeptidase
1798	STM14_1675	CDS	orf245		+	1474033	1474770	STM1381	AGGTGACATAATGAAAATTTTATTTATTGGCGAATCCTGGGTGCAGGCTGGAGCTGCTTC	CTGGATAATATTATTTTTTTATTGTGTGTAAAACATTACACATATGAATATCCTCCTTAG	1474063	1474739	mapped	SGD_007/008_Kan	B01	yes		mapped	SGD_007/008_Cm	B01	yes	double resistant	putative cytoplasmic protein
1799	STM14_1676	CDS	orf408		+	1474782	1476008	STM1382	CGGAGGCAATATGTTTAAAGAAGAAAGACGTCATGCCATCGTGCAGGCTGGAGCTGCTTC	ATGTCACCTGTTAATTAATGTGAATGACTTTATTAGATTGCATATGAATATCCTCCTTAG	1474812	1475977	mapped	SGD_007/008_Kan	C01	yes		mapped	SGD_007/008_Cm	C01	yes		putative regulatory protein
1800	STM14_1677	CDS	ttrA		+	1476331	1479393	STM1383	CCAGGAGATTACAACATGGCTAATTTAACCCGTCGTCAGTGGCTAGTGCAGGCTGGAGCTGCTTC	TCTCCGGCCCGGGGGTTATATACGCTCGATTTTTGCCGGCAGCCCCATATGAATATCCTCCTTAG	1476361	1479362	mapped	SGD_011/012_Kan	E03	yes		no	SGD_011/012_Cm	E03	yes		tetrathionate reductase complex subunit A
1801	STM14_1678	CDS	ttrC		+	1479386	1480408	STM1384	TGGCAGGAGGTCTGAATGACGCATTCACTCATCATTGAAGAAGTGGTGCAGGCTGGAGCTGCTTC	TGACGACGGGTTAAATTAGCCATGTTGTAATCTCCTGGTGAGTCCCATATGAATATCCTCCTTAG	1479416	1480377	mapped	SGD_011/012_Kan	F03	yes		mapped	SGD_011/012_Cm	F03	yes		tetrathionate reductase complex subunit C
1802	STM14_1679	CDS	ttrB		+	1480409	1481161	STM1385	GTTTCATTGTTGGCAATGTGGACGGGAGTCAATATGGACAGCAGTGTGCAGGCTGGAGCTGCTTC	GAGTGAATGCGTCATTCAGACCTCCTGCCAAAGCGCGGGCTGCGCCATATGAATATCCTCCTTAG	1480439	1481130	mapped	SGD_019/020_Kan	E04	yes		mapped	SGD_019/020_Cm	E04	yes		tetrathionate reductase complex subunit B
1803	STM14_1680	CDS	ttrS		-	1481325	1483103	STM1386	GACAGGGATATTGGGGTGAGAGGTAAAACCGTAAGGCGCCTGGCGGTGCAGGCTGGAGCTGCTTC	GTGACCGCCGTATCATCATCCAGTAGATGAATTGTCGCCATCCCTCATATGAATATCCTCCTTAG	1481355	1483072	mapped	SGD_019/020_Kan	F04	yes		mapped	SGD_019/020_Cm	F04	yes		sensory histidine kinase
1804	STM14_1681	CDS	ttrR		-	1483060	1483698	STM1387	CGATACATTTCTTACATGAAAATGGGGGCAGGGATGGCGACAATTGTGCAGGCTGGAGCTGCTTC	AACGCGGTTTATTATTCATGGCTCATACGTTGTTCGTATTCTGGTCATATGAATATCCTCCTTAG	1483108	1483667	mapped	SGD_019/020_Kan	G04	yes		mapped	SGD_019/020_Cm	G04	yes		response regulator
1805	STM14_1682	CDS	orf70		-	1483796	1484008	STM1388	CGACGAGTAAAACGTATGACAAAACCGACAAAAGATGACGAACTGGTGCAGGCTGGAGCTGCTTC	CCACCCTGATAGCGGCTATGACCGCGCCAGAGCGTTAATCACGGTCATATGAATATCCTCCTTAG	1483826	1483977	mapped	SGD_049/050_Kan	A02	yes		mapped	SGD_049/050_Cm	A02	yes		hypothetical protein
1806	STM14_1683	CDS	orf319		+	1484104	1485063	STM1389	AGGGGGAATCATGAATAACAAACCCGTAGTCGGCATTAGCGTGCAGGCTGGAGCTGCTTC	CGCAGGGTTATCAGGTGATGGCTAAGCGCAGCCCTAATGTCATATGAATATCCTCCTTAG	1484134	1485032	mapped	SGD_007/008_Kan	D01	yes		mapped	SGD_007/008_Cm	D01	yes		putative inner membrane protein
1807	STM14_1684	CDS	orf242		+	1485236	1485964	STM1390	TTAACGGGCTTTACCATGTCGTATTCTATCGGCGAATTTGCCAGAGTGCAGGCTGGAGCTGCTTC	AATCTATTTCAGCGCCTATAGTGTGATAACCTCCAGCGAAGCGACCATATGAATATCCTCCTTAG	1485266	1485933	mapped	SGD_017/018_Kan	G02	yes		mapped	SGD_017/018_Cm	G02	yes		putative regulatory protein
1808	STM14_1685	CDS			+	1486016	1486129						deleted in an MGD					deleted in an MGD					hypothetical protein
1809	STM14_1686	CDS	ssrB		+	1486143	1486781	STM1391	CGCGAGGGCAGCAAAATGAAAGAATATAAGATCTTATTAGTAGACGTGCAGGCTGGAGCTGCTTC	ATCGGACGCCCCTGGTTAATACTCTATTAACCTCATTCTTCGGGCCATATGAATATCCTCCTTAG	1486173	1486750	mapped	SGD_019/020_Kan	H03	yes		mapped	SGD_019/020_Cm	H03	yes		transcriptional activator
1810	STM14_1687	CDS	ssrA		+	1486812	1489574	STM1392	CTGGAGGGAAGCATTATGAATTTGCTCAATCTCAAGAATACGCTGGTGCAGGCTGGAGCTGCTTC	AAAATTAAGATAATATTAAGTAATGGTGTAGTTTTTGAAGATCATCATATGAATATCCTCCTTAG	1486842	1489543	mapped	SGD_019/020_Kan	A05	no		mapped	SGD_019/020_Cm	A05	yes		sensor kinase
1811	STM14_1688	CDS	ssaB		-	1489975	1490376	STM1393	ACTCCCATTTATGTCTGAGGAGGGATTCATGCTGGCAGTTGTGCAGGCTGGAGCTGCTTC	TACTACCATTTTATACCCCACCCGAATAAAGTTTATGGTGCATATGAATATCCTCCTTAG	1490005	1490345	mapped	SGD_003/004_Kan	D05	yes		mapped	SGD_003/004_Cm	D05	yes		secreted effector protein
1812	STM14_1689	CDS	ssaC		-	1490378	1491871	STM1394	CGGGTGGGGTATAAAATGGTAGTAAATAAACGTTTAATCTTAATTGTGCAGGCTGGAGCTGCTTC	CAGGAACTCTTTGGATTAACCATGAGATATGCCATTATTTACTACCATATGAATATCCTCCTTAG	1490408	1491840	mapped	SGD_017/018_Kan	H02	yes		mapped	SGD_017/018_Cm	H02	yes		outer membrane secretin precursor
1813	STM14_1690	CDS	ssaD		-	1491852	1493063	STM1395	CCTCAGTAGTAAATAATGGCATATCTCATGGTTAATCCAAAGAGTGTGCAGGCTGGAGCTGCTTC	GTTGTCATTTTCCACTCACTTAAAATCTAATGGATAGTTAATCAACATATGAATATCCTCCTTAG	1491882	1493032	mapped	SGD_017/018_Kan	A03	yes		mapped	SGD_017/018_Cm	A03	yes		virulence protein
1814	STM14_1691	CDS	ssaE		-	1493071	1493313	STM1396	TTAAGTGAGTGGAAAATGACAACTTTGACCCGGTTAGAAGATTTGGTGCAGGCTGGAGCTGCTTC	TAAGATATTTTTACTTTACTCTTGCTCACTCACTACAAGTGCGCTCATATGAATATCCTCCTTAG	1493101	1493282	mapped	SGD_017/018_Kan	B03	yes		mapped	SGD_017/018_Cm	B03	yes		secretion system effector
1815	STM14_1692	CDS			-	1493410	1493517						deleted in an MGD					deleted in an MGD					hypothetical protein
1816	STM14_1693	CDS		sseA	-	1493577	1493903	STM1397	TGTATATGGAGGGGAATGATGATAAAGAAAAAGGCTGCGTTTAGTGTGCAGGCTGGAGCTGCTTC	TGAAGACATTATGCTTTACCTTTTTGTTTTTCCTGACGGTATCTCCATATGAATATCCTCCTTAG	1493607	1493872	mapped	SGD_017/018_Kan	C03	yes		mapped	SGD_017/018_Cm	C03	yes		secretion system chaperone protein
1817	STM14_1694	CDS		sseB	-	1493910	1494500	STM1398	GTAAAGCATAATGTCTTCAGGAAACATCTTATGGGGAAGTGTGCAGGCTGGAGCTGCTTC	GGGTCTTTTTTCATGAGTACGTTTTCTGCGCTATCATACTCATATGAATATCCTCCTTAG	1493940	1494469	mapped	SGD_003/004_Kan	E05	yes		mapped	SGD_003/004_Cm	E05	yes		translocation machinery component
1818	STM14_1695	CDS	sscA		-	1494497	1494970	STM1399	GCAGAAAACGTACTCATGAAAAAAGACCCGACCCTACAACAGGCAGTGCAGGCTGGAGCTGCTTC	GAATTCGATTCATTTTTAGCTCCTGTCAGAAAGTTGCTGTAACATCATATGAATATCCTCCTTAG	1494527	1494939	mapped	SGD_017/018_Kan	D03	yes		mapped	SGD_017/018_Cm	D03	yes		secretion system chaparone
1819	STM14_1696	CDS	sseC		-	1494973	1496427	STM1400	GGAGCTAAAAATGAATCGAATTCACAGTAATAGCGACAGCGTGCAGGCTGGAGCTGCTTC	TATCCTCAGATTAAGCGCGATAGCCAGCTATTCTCGCCTGCATATGAATATCCTCCTTAG	1495003	1496396	mapped	SGD_003/004_Kan	F05	yes		mapped	SGD_003/004_Cm	F05	yes		translocation machinery component
1820	STM14_1697	CDS	sseD		-	1496443	1497030	STM1401	GGATAAAAATATGGAAGCGAGTAACGTAGCACTGGTATTAGTGCAGGCTGGAGCTGCTTC	TGCACCATGTTTACCTCGTTAATGCCCGGAGTATTTCAGCCATATGAATATCCTCCTTAG	1496473	1496999	mapped	SGD_003/004_Kan	G05	yes		mapped	SGD_003/004_Cm	G05	yes		translocation machinery component
1821	STM14_1698	CDS	sseE		-	1497033	1497449	STM1402	CGAGGTAAACATGGTGCAAGAAATAGAGCAATGGTTACGTGTGCAGGCTGGAGCTGCTTC	GGAAGGTCATTTAAAAACGTCGCTGGATAAGATGCTCGGCCATATGAATATCCTCCTTAG	1497063	1497418	mapped	SGD_001/002_Kan	F03	yes		no			no		secreted effector protein
1822	STM14_1699	CDS	sscB		-	1497501	1497935	STM1403	TAACAATCAATAGGTATGATGATGAAAGAAGATCAGAAAAATAAAGTGCAGGCTGGAGCTGCTTC	ATTTCGTTCTGTTATTTAAGCAATAAGAGTATCAACCATTATTTGCATATGAATATCCTCCTTAG	1497531	1497904	mapped	SGD_017/018_Kan	E03	yes		mapped	SGD_017/018_Cm	E03	yes	double resistant	secretion system chaparone
1823	STM14_1700	CDS	sseF		-	1497951	1498733	STM1404	AGAACGAAATATGAAAATTCATATTCCGTCAGCGGCAAGTGTGCAGGCTGGAGCTGCTTC	CTAACAGGTTTCATGGTTCTCCCCGAGATGTATGATCAGACATATGAATATCCTCCTTAG	1497981	1498702	mapped	SGD_003/004_Kan	H05	yes		mapped	SGD_003/004_Cm	H05	yes		secreted effector protein
1824	STM14_1701	CDS	sseG		-	1498730	1499419	STM1405	GGGGAGAACCATGAAACCTGTTAGCCCAAATGCTCAGGTAGTGCAGGCTGGAGCTGCTTC	CTGAAAACGATTACTCCGGCGCACGTTGTTCTGGCGTTACCATATGAATATCCTCCTTAG	1498760	1499388	mapped	SGD_003/004_Kan	A06	no		mapped	SGD_003/004_Cm	A06	yes		secreted effector protein
1825	STM14_1702	CDS	ssaG		-	1499513	1499728	STM1406	TTAAGGAAAAGCATTATGGATATTGCACAATTAGTGGATATGCTCGTGCAGGCTGGAGCTGCTTC	TCGTCGCTAATAACTTCAGATTTTAGCAATGATTCCACTAAGCATCATATGAATATCCTCCTTAG	1499543	1499697	mapped	SGD_017/018_Kan	F03	yes		mapped	SGD_017/018_Cm	F03	yes		type III secretion system apparatus protein
1826	STM14_1703	CDS	ssaH		-	1499769	1499996	STM1407	TTGCTGCTGGAAATCATGTTTGCGGGCGTTAACCATAGCCTGATTGTGCAGGCTGGAGCTGCTTC	TCATATCAGAAATATTCAATTTTCAAACCCCTCATTTGGTGCAGGCATATGAATATCCTCCTTAG	1499799	1499965	mapped	SGD_017/018_Kan	G03	yes	double resistant	mapped	SGD_017/018_Cm	G03	yes		type III secretion system apparatus protein
1827	STM14_1704	CDS	ssaI		-	1500008	1500256	STM1408	TTGAATATTTCTGATATGAGCGTAGTGCCTGTAAGCACTCAATCTGTGCAGGCTGGAGCTGCTTC	CTATACGATGAACCTTCATGCCATGTTATCCAGCTTATTAAGCGCCATATGAATATCCTCCTTAG	1500038	1500225	mapped	SGD_017/018_Kan	H03	yes		mapped	SGD_017/018_Cm	H03	yes		type III secretion system apparatus protein
1828	STM14_1705	CDS	ssaJ		-	1500253	1501002	STM1409	GCTGGATAACATGGCATGAAGGTTCATCGTATAGTATTTCTTACTGTGCAGGCTGGAGCTGCTTC	CGGGATCAGGTCGGCTCAAAAACGGCGTCTCAGGCAAAAATAGCCCATATGAATATCCTCCTTAG	1500283	1500971	mapped	SGD_017/018_Kan	A04	no		mapped	SGD_017/018_Cm	A04	yes		needle complex inner membrane lipoprotein
1829	STM14_1706	CDS			-	1501020	1501568	STM1410	CGACCTGATCCCGAGGTGTTGCAACTTTATCGTTATTTCTGGCAAGTGCAGGCTGGAGCTGCTTC	GAAGTGAAGTAAAACTCATAGCAAATGCTCCATGAAGATAATCTCCATATGAATATCCTCCTTAG	1501050	1501537	mapped	SGD_017/018_Kan	B04	yes		mapped	SGD_017/018_Cm	B04	yes		putative cytoplasmic protein
1830	STM14_1707	CDS	ssaK		-	1501565	1502239	STM1411	CATGGAGCATTTGCTATGAGTTTTACTTCACTTCCTCTGACGGAAGTGCAGGCTGGAGCTGCTTC	TTTATCTCATTAATTTTAATATTCATCGCTACCTCTTTTATCTTCCATATGAATATCCTCCTTAG	1501595	1502208	mapped	SGD_017/018_Kan	C04	yes		mapped	SGD_017/018_Cm	C04	yes		type III secretion system apparatus protein
1831	STM14_1708	CDS	ssaL		-	1502205	1503221	STM1412	TGAAATGGTTACGTAATGGTGAAGATAAAAGAGGTAGCGATGAATGTGCAGGCTGGAGCTGCTTC	ATTGAAAGCCAGGTATCAGAATAAAACCTGATTTATCTTTACTTCCATATGAATATCCTCCTTAG	1502235	1503190	mapped	SGD_017/018_Kan	D04	yes		mapped	SGD_017/018_Cm	D04	yes		type III secretion system apparatus protein
1832	STM14_1709	CDS	ssaM		-	1503279	1503647	STM1413	TCATGAGGCGTCAGGATGGATTGGGATCTCATTACTGAACGTAATGTGCAGGCTGGAGCTGCTTC	CCCTGACTCCCTCACCTAACCATGAACGCATTGCGACTCCAGAAACATATGAATATCCTCCTTAG	1503309	1503616	mapped	SGD_017/018_Kan	E04	yes		mapped	SGD_017/018_Cm	E04	yes		type III secretion system apparatus protein
1833	STM14_1710	CDS	ssaV		-	1503632	1505677	STM1414	ATTTCTGGAGTCGCAATGCGTTCATGGTTAGGTGAGGGAGTCAGGGTGCAGGCTGGAGCTGCTTC	AGACGTTGCATCAATTCATTCTTCATTGTCCGCCAACTCCTCTTCCATATGAATATCCTCCTTAG	1503662	1505646	mapped	SGD_017/018_Kan	F04	yes		mapped	SGD_017/018_Cm	F04	yes		secretion system apparatus protein SsaV
1834	STM14_1711	CDS	ssaN		-	1505667	1506968	STM1415	AGGAGTTGGCGGACAATGAAGAATGAATTGATGCAACGTCTGAGGGTGCAGGCTGGAGCTGCTTC	GCAAAGTTTCCATGATCACTCGGTGAGTATTTGGTGTAATTTTTCCATATGAATATCCTCCTTAG	1505697	1506937	mapped	SGD_017/018_Kan	G04	yes		mapped	SGD_017/018_Cm	G04	yes		type III secretion system ATPase
1835	STM14_1712	CDS	ssaO		-	1506971	1507348	STM1416	ACTCACCGAGTGATCATGGAAACTTTGCTGGAGATAATCGCGCGGGTGCAGGCTGGAGCTGCTTC	AACCCAAGACTTCCCTCAACTTTGGTAATACGCATCGCTTAATACCATATGAATATCCTCCTTAG	1507001	1507317	mapped	SGD_017/018_Kan	H04	yes		mapped	SGD_017/018_Cm	H04	yes		type III secretion system apparatus protein
1836	STM14_1713	CDS	ssaP		-	1507329	1507703	STM1417	CTATGGTATTAAGCGATGCGTATTACCAAAGTTGAGGGAAGTCTTGTGCAGGCTGGAGCTGCTTC	ACCCACGGACGCTCTTCATTCGCTATTCTTAACATAGAATATCTCCATATGAATATCCTCCTTAG	1507359	1507672	mapped	SGD_017/018_Kan	A05	yes		mapped	SGD_017/018_Cm	A05	yes		type III secretion system apparatus protein
1837	STM14_1714	CDS	ssaQ		-	1507684	1508652	STM1418	CCCTGGAGATATTCTATGTTAAGAATAGCGAATGAAGAGCGTCCGGTGCAGGCTGGAGCTGCTTC	TTTTTCTTATCAGGTTTACGCTGTATTTTTGCAAAGATACCAACGCATATGAATATCCTCCTTAG	1507714	1508621	mapped	SGD_017/018_Kan	B05	yes		mapped	SGD_017/018_Cm	B05	yes		type III secretion system protein
1838	STM14_1715	CDS	ssaR		-	1508720	1509367	STM1419	CATGAGAGATACAGTATGTCTTTACCCGATTCGCCTTTGCAACTGGTGCAGGCTGGAGCTGCTTC	TCAATTCAGAATCATTCATGAAAAGCTCTGTACCAATTGCGCCAGCATATGAATATCCTCCTTAG	1508750	1509336	mapped	SGD_017/018_Kan	C05	yes		mapped	SGD_017/018_Cm	C05	yes		type III secretion system protein
1839	STM14_1716	CDS	ssaS		-	1509364	1509630	STM1420	GGTACAGAGCTTTTCATGAATGATTCTGAATTGACGCAATTTGTAGTGCAGGCTGGAGCTGCTTC	TACCTGTTGTGCCATTCAACCATGCTCTCCAATTCGTAACATTATCATATGAATATCCTCCTTAG	1509394	1509599	mapped	SGD_017/018_Kan	D05	yes		mapped	SGD_017/018_Cm	D05	yes		type III secretion system apparatus protein
1840	STM14_1717	CDS	ssaT		-	1509631	1510410	STM1421	GGAGAGCATGGTTGAATGGCACAACAGGTAAATGAGTGGCTTATTGTGCAGGCTGGAGCTGCTTC	GTTCTGTTTTCTCGCTCATACAGATGGAAACCAGTCTTTTAGATACATATGAATATCCTCCTTAG	1509661	1510379	mapped	SGD_017/018_Kan	E05	yes		mapped	SGD_017/018_Cm	E05	yes		type III secretion system apparatus protein
1841	STM14_1718	CDS	ssaU		-	1510407	1511465	STM1422	CTGGTTTCCATCTGTATGAGCGAGAAAACAGAACAGCCTACAGAAGTGCAGGCTGGAGCTGCTTC	GCATACCAAAAGCATTTATGGTGTTTCGGTAGAATGCGCATAATCCATATGAATATCCTCCTTAG	1510437	1511434	mapped	SGD_017/018_Kan	F05	yes		mapped	SGD_017/018_Cm	F05	yes		secretion system apparatus protein SsaU
1842	STM14_1719	CDS			-	1511477	1511602						nd					nd					hypothetical protein
1843	STM14_1720	tRNA	valW		+	1511610	1511686	STM1423					nd					nd					tRNA-Val
1844	STM14_1721	tRNA	valV		+	1511710	1511786	STM1424					nd					nd					tRNA-Val
1845	STM14_1722	CDS	ydhE	norM homolog	+	1511938	1513311	STM1425	ATAAAAGGTGAATACGTGCAGAAGTATACCAGTGAAGCGCGTCAGGTGCAGGCTGGAGCTGCTTC	ACGGCTATCGTCGTATTATCGCGCAGCGCGCTGCAAAATGATGGCCATATGAATATCCTCCTTAG	1511968	1513280	mapped	SGD_047/048_Kan	A02	yes		mapped	SGD_047/048_Cm	A02	yes		multidrug efflux protein
1846	STM14_1723	CDS	ribE		-	1513528	1514169	STM1426					nd					nd					riboflavin synthase subunit alpha
1847	STM14_1724	CDS	cfa		+	1514211	1515359	STM1427	AGTGATGGAGAAACTATGAGTTCATCGTGTATAGAAGAAGTCAGCGTGCAGGCTGGAGCTGCTTC	ATGCGGGGGAGATGATTAGCGAGGAACGCGCAGTCCGTTTTCAACCATATGAATATCCTCCTTAG	1514241	1515328	mapped	SGD_172/173_Kan	F01	yes		mapped	SGD_172/173_Cm	F01	yes		cyclopropane fatty acyl phospholipid synthase
1848	STM14_1725	CDS	ydhC		+	1515649	1516854	STM1428	GAAAGAGAAACAAATATGCAACCTGGAAAAGGTTTTTTAGTCTGGGTGCAGGCTGGAGCTGCTTC	GCGGTTAACAAGTCTTTAGTGAGACTTGTCGTGGGCGACATTGGCCATATGAATATCCTCCTTAG	1515679	1516823	mapped	SGD_049/050_Kan	C09	yes		mapped	SGD_049/050_Cm	C09	yes		inner membrane transport protein YdhC
1850	STM14_1726	CDS	ydhB		-	1516967	1517899	STM1429	TTTTGTAGGCAAATTATGTGGTCGGAATACTCGCTTGAAGTGGTTGTGCAGGCTGGAGCTGCTTC	CCGCGACTATCGGCGTTAATCCCCGCTGTCGGGAGCCTCTTCTGGCATATGAATATCCTCCTTAG	1516997	1517868	no			no		mapped	SGD_057/058_Cm	H12	yes		putative DNA-binding transcriptional regulator
1851	STM14_1727	CDS	purR		+	1517896	1518921	STM1430	CTGGAGTGAAATGTAATGGCAACAATTAAAGATGTAGCGAAACGGGTGCAGGCTGGAGCTGCTTC	TCCCGACAGCGGGGATTAACGCCGATAGTCGCGGAACGGGCCGTCCATATGAATATCCTCCTTAG	1517926	1518890	mapped	SGD_049/050_Kan	B12	yes		mapped	SGD_049/050_Cm	B12	yes		DNA-binding transcriptional repressor PurR
1852	STM14_1728	CDS			-	1519171	1519452						part deleted with adjacent gene					part deleted with adjacent gene					hypothetical protein
1853	STM14_1729	CDS	sodB		+	1519389	1519970	STM1431	ATAAGGAGAGAAGCAATGTCGTTCGAATTACCTGCATTACCGTATGTGCAGGCTGGAGCTGCTTC	TCTGCGTACTCAGACTTATGCGGCGAGATTTTTCGCAACAAATTCCATATGAATATCCTCCTTAG	1519419	1519939	mapped	SGD_019/020_Kan	B05	yes		mapped	SGD_019/020_Cm	B05	yes		superoxide dismutase
1854	STM14_1730	CDS	ydhO		+	1520097	1520951	STM1432	AAATCATACGCAGGCATGAATCGCCTGCCTTTAACAGAGGATTGCGTGCAGGCTGGAGCTGCTTC	CGACAGGATAAAATATTAGCGAATTGTTTTAGGCGTCATCACCCGCATATGAATATCCTCCTTAG	1520127	1520920	mapped	SGD_011/012_Kan	G03	yes		mapped	SGD_011/012_Cm	G03	yes		putative cell wall-associated hydrolase
1855	STM14_1731	CDS	ydhD		-	1521253	1521600	STM1433	TAAGGAAGCGAGACAATGAGCACCACTATCGAAAAAATTCAGCGCGTGCAGGCTGGAGCTGCTTC	TTCTCCTTGCACAGATTACTCTGCGTCCGGCTCCTGAGTTTTATACATATGAATATCCTCCTTAG	1521283	1521569	no			no		mapped	SGD_164/165_Cm	D05	yes		hypothetical protein
1856	STM14_1732	CDS	rnt		+	1521678	1522325	STM1434	TATTAAGAGACTCAGATGTCCGATAACGCTCAACTTTCCGGTCTGGTGCAGGCTGGAGCTGCTTC	GCGTTGTTAGCCTCGTTATTTGTCCGTCGGCAAAGGTAACGGCCACATATGAATATCCTCCTTAG	1521708	1522294	mapped	SGD_150/151_Kan	E11	yes		mapped	SGD_150/151_Cm	E11	yes		ribonuclease T
1857	STM14_1733	CDS	gloA		+	1522426	1522833	STM1435	TTAAGGACAACGAAAATGCGTTTATTGCATACTATGCTGCGCGTCGTGCAGGCTGGAGCTGCTTC	GCGCCCGGCGGGGGATCAGTTACCCAGACCGCGGCCTGCGTCTTTCATATGAATATCCTCCTTAG	1522456	1522802	mapped	SGD_164/165_Kan	D04	yes		mapped	SGD_164/165_Cm	D04	yes		glyoxalase I
1858	STM14_1734	CDS	nemA		+	1522902	1523999	STM1436	ATATCAGGAGCCACTATGTCATCAGCAAAACTGTTTACCCCCCTCGTGCAGGCTGGAGCTGCTTC	CCGCTATCAATGAAATTACAGAGTAGGGTAGTCAGTGTAGCCTTCCATATGAATATCCTCCTTAG	1522932	1523968	mapped	SGD_164/165_Kan	D03	yes		mapped	SGD_164/165_Cm	D03	yes		N-ethylmaleimide reductase
1859	STM14_1735	CDS	ydhM		+	1524058	1524657	STM1437	ACTATACTGCCTGCTATGAATAAGCAAACCGAACACGATACCCGCGTGCAGGCTGGAGCTGCTTC	AAATAAAAACGCCTGTTACTGCTCAGGCGTTGCAATGATGGTCTTCATATGAATATCCTCCTTAG	1524088	1524626	mapped	SGD_059/060_Kan	A04	yes		mapped	SGD_059/060_Cm	A04	yes		putative transcriptional repressor
1861	STM14_1736	CDS	ydhL		-	1524760	1524999	STM1438	CGTTGAGGAGGGGATGTGGCCGAGCAGTTGGAGTTTTTTCCTGTAGTGCAGGCTGGAGCTGCTTC	TACGCAATTCCGCGTTTAAAAGAGTGAAGGTTGTTGAGGATCTTCCATATGAATATCCTCCTTAG	1524790	1524968	mapped	SGD_059/060_Kan	A03	yes		mapped	SGD_059/060_Cm	A03	yes		putative oxidoreductase
1862	STM14_1737	CDS	ydhF		-	1525050	1525946	STM1439	TATGAGGAATCTGTTATGGTTCAGCGTGTCACCATCGCTCCACAAGTGCAGGCTGGAGCTGCTTC	TCAACGAGTTGGCGATTACGGCACGTCATAACCCAGTGCCGCCTTCATATGAATATCCTCCTTAG	1525080	1525915	mapped	SGD_059/060_Kan	A01	yes		mapped	SGD_059/060_Cm	A01	yes		putative aldo/keto reductase
1863	STM14_1738	CDS	sodC_2		-	1526026	1526547	STM1440	TGTAACGGAGGTTTTATGAAGCGATTAAGTTTAGCGATGGTGACGGTGCAGGCTGGAGCTGCTTC	AACACTGGCTCCGGGTTATTTAATGACGCCGCAGGCGTAACGCATCATATGAATATCCTCCTTAG	1526056	1526516	mapped	SGD_019/020_Kan	C05	yes		mapped	SGD_019/020_Cm	C05	yes		superoxide dismutase
1864	STM14_1739	CDS			+	1526523	1528562	STM1441					no			no		deleted in an MGD			no		putative inner membrane protein
1865	STM14_1740	CDS	ydhJ	emrA homolog	+	1528562	1529458	STM1442	CTTTACGCTTTGCGTATGTCTGGGCCTCGTTTTACTGATCGCGTGGTGCAGGCTGGAGCTGCTTC	GCAGGGAGAGTTTCATTACCGCTGTCCAATGGCTACGCTGCAGGTCATATGAATATCCTCCTTAG	1528592	1529427	mapped	SGD_049/050_Kan	C03	yes		mapped	SGD_049/050_Cm	C03	yes		putative multidrug resistance efflux pump
1866	STM14_1741	CDS	ydhI		+	1529425	1529661	STM1443					no			no		deleted in an MGD			no		putative inner membrane protein
[truncated: 4,238 more rows]
[truncated: 3 more columns]
